# Supplementary material for: Study on the structural phase transitions in NaSICON-type compounds using Ag3Sc2(PO4)3 as a model system
Source: Acta Crystallogr B Struct Sci Cryst Eng Mater. 2020 Dec 24;77(Pt 1):10–22. doi: 10.1107/S2052520620014870 (PMC7941282; doi:10.1107/S2052520620014870)
Supplement: Supplementary file 1 [file b-77-00010-sup1.cif]

data_global

#==============================================================================

# PROCESSING SUMMARY (IUCr Office Use Only)

_journal_date_recd_electronic      2020-03-11
_journal_date_to_coeditor         ?
_journal_date_from_coeditor       ?
_journal_date_accepted     2020-11-09
_journal_date_printers_first      ?
_journal_date_printers_final      ?
_journal_date_proofs_out          ?
_journal_date_proofs_in           ?
_journal_coeditor_name            ?
_journal_coeditor_code      RM5035SUP1
_journal_coeditor_notes
?
_journal_paper_category      FA
_journal_techeditor_code      B201487
_iucr_compatibility_tag          ACTA95
_journal_techeditor_notes  
;
;
_journal_coden_ASTM               ?
_journal_name_full                ?
_journal_year                     ?
_journal_volume                   ?
_journal_issue                    ?
_journal_page_first               ?
_journal_page_last                ?
_journal_suppl_publ_number        ?
_journal_suppl_publ_pages         ?

#==============================================================================


#------------------ AUDIT DETAILS -------------------------------------------#

_audit_creation_date            2020-01-29
_audit_creation_method          'WinGX routine CIF_UPDATE'
_audit_conform_dict_name        cif_core.dic
_audit_conform_dict_version     2.4.3
_audit_conform_dict_location    ftp://ftp.iucr.org/pub/cif_core.dic
_audit_update_record            
;
?

2020-11-25 # Formatted by IUCr publCIF
;


#------------------ AUTHOR DETAILS -------------------------------------------#

# Name and address of author for correspondence

_publ_contact_author_name       'Redhammer, Guenther J.'
_publ_contact_author_address
;
University of Salzburg
Department Chemistry and Physics of Materials
Jakob-Haringerstr. 2A
5020 Salzburg
Austria
;
_publ_contact_author_email       'guenther.redhammer@sbg.ac.at'
_publ_contact_author_fax         ' '
_publ_contact_author_phone       '0043-662-8044-6235'


# Insert blank lines between references

_publ_section_references
;
Bruker (2012). <i>APEX2</i> (Version 2012.10-0), <i>SAINT</i> (version 8.27B),
<i>SADABS</i> (version 2012/1), BrukerAXS Inc, Madison, Wisconsin, USA.

<i>DIAMOND</i>: Brandenburg, K. (2006). <i>DIAMOND</i>. Crystal Impact GbR,
Bonn, Germany.

<i>ORTEP-3</i>: Farrugia, L. J. (2012). <i>J. Appl. Cryst.</i> <b>45</b>,
849--854.

<i>PLATON</i>: Spek, A. L. (2009). <i>Acta Cryst.</i> D<b>65</b>, 148--155.

<i>SHELX</i>: Sheldrick, G. M. (2008). <i>Acta Cryst.</i> A<b>64</b>, 112--122.

<i>WinGX</i>: Farrugia, L. J. (2012). <i>J. Appl. Cryst.</i> <b>45</b>,
849--854.
;

#------------------  SECTION 2. COMPOUND(S) DETAILS -------------------------#
data_100K

_audit_creation_date                    2020-01-29T12:40:44-00:00
_audit_creation_method                  'WinGX routine CIF_UPDATE'
_audit_conform_dict_name                cif_core.dic
_audit_conform_dict_version             2.4.5
_audit_conform_dict_location            ftp://ftp.iucr.org/pub/cif_core.dic
_publ_requested_category                FI

#----------------------------------------------------------------------------#
#                   CHEMICAL INFORMATION                                     #
#----------------------------------------------------------------------------#

_chemical_formula_moiety                'O12  P3  Sc2  Ag3.06'
_chemical_formula_sum                   'Ag3.06 O12 P3 Sc2'
_chemical_formula_weight                704.90

#----------------------------------------------------------------------------#
#                   UNIT CELL INFORMATION                                    #
#----------------------------------------------------------------------------#

_symmetry_cell_setting                  monoclinic
_symmetry_space_group_name_H-M          'C 2/c'
_symmetry_space_group_name_Hall         '-C 2yc'
_symmetry_Int_Tables_number             15
loop_
    _symmetry_equiv_pos_as_xyz
'x, y, z'
'-x, y, -z+1/2'
'x+1/2, y+1/2, z'
'-x+1/2, y+1/2, -z+1/2'
'-x, -y, -z'
'x, -y, z-1/2'
'-x+1/2, -y+1/2, -z'
'x+1/2, -y+1/2, z-1/2'

_cell_length_a                          15.467(3)
_cell_length_b                          8.9627(14)
_cell_length_c                          9.1186(15)
_cell_angle_alpha                       90
_cell_angle_beta                        124.1439(15)
_cell_angle_gamma                       90
_cell_volume                            1046.2(3)
_cell_formula_units_Z                   4
_cell_measurement_temperature           100(1)
_cell_measurement_reflns_used           5927
_cell_measurement_theta_min             2.774
_cell_measurement_theta_max             30.096
_cell_measurement_wavelength            0.71073

#----------------------------------------------------------------------------#
#                   CRYSTAL INFORMATION                                      #
#----------------------------------------------------------------------------#

_exptl_crystal_description              box-shaped
_exptl_crystal_colour                   'pale yellow'
_exptl_crystal_size_max                 0.14
_exptl_crystal_size_mid                 0.14
_exptl_crystal_size_min                 0.09
_exptl_crystal_density_diffrn           4.475
_exptl_crystal_density_method           'not measured'
_exptl_crystal_F_000                    1307

#----------------------------------------------------------------------------#
#                   ABSORPTION CORRECTION                                    #
#----------------------------------------------------------------------------#

_exptl_absorpt_coefficient_mu           7.381
_exptl_absorpt_correction_type          multi-scan
_exptl_absorpt_process_details
;
        multiscan correction with APEX2 software (Bruker 2012)
;
_exptl_absorpt_correction_T_min         0.38
_exptl_absorpt_correction_T_max         0.52


#----------------------------------------------------------------------------#
#                   DATA COLLECTION                                          #
#----------------------------------------------------------------------------#

_diffrn_ambient_temperature             100(1)
_diffrn_radiation_wavelength            0.71073
_diffrn_radiation_type                  MoK\a
_diffrn_radiation_monochromator         graphite
_diffrn_radiation_probe                 x-ray
_diffrn_detector_type                   CCD
_diffrn_measurement_device              '3-circle diffractometer'
_diffrn_measurement_device_type         'SMART APEX'
_diffrn_measurement_method
                                'rotation, \w-scans at 4 different \f positions'
_diffrn_reflns_av_R_equivalents         0.0319
_diffrn_reflns_av_unetI/netI            0.0292
_diffrn_reflns_number                   5927
_diffrn_reflns_limit_h_min              -19
_diffrn_reflns_limit_h_max              20
_diffrn_reflns_limit_k_min              -12
_diffrn_reflns_limit_k_max              12
_diffrn_reflns_limit_l_min              -12
_diffrn_reflns_limit_l_max              12
_diffrn_reflns_theta_min                2.774
_diffrn_reflns_theta_max                30.096
_diffrn_reflns_theta_full               25.242
_diffrn_measured_fraction_theta_full
                                        0.977
_diffrn_measured_fraction_theta_max
                                        0.915
_diffrn_reflns_Laue_measured_fraction_full
                                        0.977
_diffrn_reflns_Laue_measured_fraction_max
                                        0.915
_diffrn_reflns_point_group_measured_fraction_full
                                        0.977
_diffrn_reflns_point_group_measured_fraction_max
                                        0.915
_reflns_Friedel_coverage                0
_reflns_number_total                    1407
_reflns_number_gt                       1355
_reflns_threshold_expression            'I > 2\s(I)'

#----------------------------------------------------------------------------#
#                   COMPUTER PROGRAMS USED                                   #
#----------------------------------------------------------------------------#

_computing_data_collection              'Bruker APEX2 (Bruker, 2012)'
_computing_cell_refinement              'Bruker APEX2 (Bruker, 2012)'
_computing_data_reduction               'Bruker APEX2 (Bruker, 2012)'
_computing_structure_solution           'SHELXL-2014/7 (Sheldrick, 2014)'
_computing_structure_refinement         'SHELXL (Sheldrick, 2015)'
_computing_molecular_graphics           'Ortep for Windows (Farrugia, 2012)'
_computing_publication_material
                                   'WinGX publication routines (Farrugia, 2012)'
#----------------------------------------------------------------------------#
#                   STRUCTURE SOLUTION                                       #
#----------------------------------------------------------------------------#


#----------------------------------------------------------------------------#
#                   REFINEMENT INFORMATION                                   #
#----------------------------------------------------------------------------#

_shelx_SHELXL_version_number            2014/7
_refine_special_details
;
 Refined as a 2-component perfect inversion twin.
;
_refine_ls_structure_factor_coef        Fsqd
_refine_ls_matrix_type                  full
_refine_ls_weighting_scheme             calc
_refine_ls_weighting_details
                          'w=1/[\s^2^(Fo^2^)+43.1488P] where P=(Fo^2^+2Fc^2^)/3'
_refine_ls_hydrogen_treatment           undef
_refine_ls_extinction_method            'SHELXL-2014/7 (Sheldrick 2014'
_refine_ls_extinction_expression
                                    Fc^*^=kFc[1+0.001xFc^2^\l^3^/sin(2\q)]^-1/4^
_refine_ls_extinction_coef              0.00248(18)
_refine_ls_number_reflns                1407
_refine_ls_number_parameters            140
_refine_ls_number_restraints            12
_refine_ls_number_constraints           0
_refine_ls_R_factor_all                 0.0361
_refine_ls_R_factor_gt                  0.0348
_refine_ls_wR_factor_ref                0.0871
_refine_ls_wR_factor_gt                 0.0866
_refine_ls_goodness_of_fit_ref          1.223
_refine_ls_restrained_S_all             1.219
_refine_ls_shift/su_max                 0
_refine_ls_shift/su_mean                0
_refine_diff_density_max                1.157
_refine_diff_density_min                -1.19
_refine_diff_density_rms                0.274

#----------------------------------------------------------------------------#
#                   CONSTRAINTS AND RESTRAINTS                               #
#----------------------------------------------------------------------------#


#----------------------------------------------------------------------------#
#                   ATOMIC TYPES, COORDINATES AND THERMAL PARAMETERS         #
#----------------------------------------------------------------------------#

loop_
    _atom_type_symbol
    _atom_type_description
    _atom_type_scat_dispersion_real
    _atom_type_scat_dispersion_imag
    _atom_type_scat_source
O O 0.0106 0.006 'International Tables Vol C Tables 4.2.6.8 and 6.1.1.4'
Ag Ag -0.8971 1.1015 'International Tables Vol C Tables 4.2.6.8 and 6.1.1.4'
P P 0.1023 0.0942 'International Tables Vol C Tables 4.2.6.8 and 6.1.1.4'
Sc Sc 0.2519 0.3716 'International Tables Vol C Tables 4.2.6.8 and 6.1.1.4'

loop_
    _atom_site_label
    _atom_site_type_symbol
    _atom_site_fract_x
    _atom_site_fract_y
    _atom_site_fract_z
    _atom_site_U_iso_or_equiv
    _atom_site_adp_type
    _atom_site_occupancy
    _atom_site_site_symmetry_order
    _atom_site_calc_flag
    _atom_site_refinement_flags_posn
    _atom_site_refinement_flags_adp
    _atom_site_refinement_flags_occupancy
    _atom_site_disorder_assembly
    _atom_site_disorder_group
Sc1 Sc 0.10203(8) 0.25195(11) 0.05474(13) 0.0050(2) Uani 1 1 d . . . . .
P1 P 0.35876(11) 0.38433(16) 0.26564(18) 0.0052(3) Uani 1 1 d . . . . .
P2 P 0 0.4592(2) 0.25 0.0046(4) Uani 1 2 d S T P . .
O1 O 0.1466(3) 0.0559(5) 0.2158(5) 0.0080(8) Uani 1 1 d . . . . .
O2 O 0.4383(3) 0.0532(5) 0.0841(5) 0.0104(8) Uani 1 1 d . . . . .
O3 O 0.2570(3) 0.3149(5) 0.2230(5) 0.0088(8) Uani 1 1 d . . . . .
O4 O 0.3766(3) 0.3584(5) 0.1176(5) 0.0110(8) Uani 1 1 d . . . . .
O5 O 0.0517(3) 0.1805(5) 0.5612(5) 0.0090(8) Uani 1 1 d . . . . .
O6 O 0.0781(3) 0.3570(5) 0.2413(5) 0.0073(8) Uani 1 1 d . . . . .
Ag1 Ag 0.30043(6) 0.14045(8) 0.45602(12) 0.0124(3) Uani 0.811(5) 1 d . . . . .
Ag1A Ag 0.2700(15) 0.165(2) 0.4865(16) 0.083(7) Uani 0.105(6) 1 d . . . . .
Ag1B Ag 0.314(3) 0.121(5) 0.407(7) 0.020(12) Uiso 0.015(4) 1 d . . . . .
Ag2 Ag 0 0.10026(7) 0.25 0.0123(2) Uani 0.992(4) 2 d S TU . . .
Ag2A Ag -0.039(4) 0.097(5) 0.121(8) 0.025(11) Uani 0.012(2) 1 d . U . . .
Ag3A Ag 0.3343(10) 0.0728(16) 0.308(3) 0.039(4) Uani 0.047(3) 1 d . U . . .
Ag3B Ag 0.2899(11) 0.0455(17) 0.141(3) 0.036(4) Uani 0.044(3) 1 d . U . . .

loop_
    _atom_site_aniso_label
    _atom_site_aniso_U_11
    _atom_site_aniso_U_22
    _atom_site_aniso_U_33
    _atom_site_aniso_U_23
    _atom_site_aniso_U_13
    _atom_site_aniso_U_12
Sc1  0.0045(4) 0.0046(5) 0.0052(4) 0.0004(3) 0.0024(3) 0.0003(3)
P1  0.0038(6) 0.0051(6) 0.0053(5) -0.0007(4) 0.0017(4) 0.0001(5)
P2  0.0053(8) 0.0032(8) 0.0059(8) 0 0.0035(6) 0
O1 0.0076(18) 0.0060(18) 0.0067(16) -0.0002(14) 0.0017(14) 0.0005(14)
O2 0.0122(19) 0.0092(19) 0.0076(17) 0.0039(14) 0.0042(15) 0.0025(16)
O3 0.0057(18) 0.0081(19) 0.0108(18) 0.0001(14) 0.0035(14) -0.0024(14)
O4 0.0131(19) 0.011(2) 0.0098(17) -0.0006(15) 0.0072(15) 0.0004(16)
O5 0.0079(18) 0.0086(19) 0.0067(16) 0.0016(14) 0.0017(14) 0.0044(15)
O6 0.0044(16) 0.0092(19) 0.0069(16) -0.0010(14) 0.0023(14) 0.0007(14)
Ag1 0.0083(3) 0.0112(3) 0.0063(3) 0.0028(2) -0.0028(2) -0.0019(2)
Ag1A 0.065(10) 0.102(10) 0.026(5) -0.005(5) -0.008(5) -0.018(8)
Ag2 0.0174(3) 0.0055(3) 0.0245(4) 0 0.0182(3) 0
Ag2A 0.014(14) 0.018(15) 0.042(17) 0.005(13) 0.014(12) 0.008(12)
Ag3A 0.013(4) 0.027(6) 0.081(7) 0.021(5) 0.030(4) 0.004(4)
Ag3B 0.016(5) 0.026(6) 0.079(7) 0.019(5) 0.034(4) 0.009(4)


#----------------------------------------------------------------------------#
#                   MOLECULAR GEOMETRY                                       #
#----------------------------------------------------------------------------#

_geom_special_details
;
 All esds (except the esd in the dihedral angle between two l.s. planes)
 are estimated using the full covariance matrix.  The cell esds are taken
 into account individually in the estimation of esds in distances, angles
 and torsion angles; correlations between esds in cell parameters are only
 used when they are defined by crystal symmetry.  An approximate (isotropic)
 treatment of cell esds is used for estimating esds involving l.s. planes.
;
loop_
    _geom_bond_atom_site_label_1
    _geom_bond_atom_site_label_2
    _geom_bond_distance
    _geom_bond_site_symmetry_2
    _geom_bond_publ_flag
Sc1  O4 2.035(5) 7 yes
Sc1  O2 2.038(4) 7 yes
Sc1  O3 2.071(4) . yes
Sc1  O5 2.089(4) 2 yes
Sc1  O1 2.141(4) . yes
Sc1  O6 2.150(4) . yes

P1 O5 1.514(4) 7_556 yes
P1 O3 1.527(4) . yes
P1 O4 1.539(5) . yes
P1 O1 1.554(4) 4 yes

P2 O2 1.513(4) 4 yes
P2 O2 1.513(4) 3_455 ?
P2 O6 1.554(4) 2 ?
P2 O6 1.554(4) . yes

Ag1 Ag1B 0.61(7) . yes
Ag1 Ag1A 0.70(3) . yes
Ag1 Ag3A 1.800(19) . ?
Ag1 Ag1A 2.27(3) 7_556 ?
Ag1 O6 2.308(4) 7_556 ?
Ag1 Ag3B 2.440(19) 6_556 ?
Ag1 O2 2.476(5) 6_556 ?
Ag1 Ag1 2.887(2) 7_556 ?
Ag1 Ag3B 2.91(2) . ?

Ag1A Ag1B 1.30(7) . ?
Ag1A Ag1A 1.71(5) 7_556 yes
Ag1A Ag1 2.27(3) 7_556 ?
Ag1A Ag3B 2.27(2) 6_556 yes
Ag1A O6 2.274(12) 7_556 ?
Ag1A Ag3A 2.47(3) . ?
Ag1A Ag1B 2.77(7) 7_556 ?
Ag1A Ag2A 3.19(5) 2 ?
Ag1A Ag2A 3.28(5) 8_556 ?
Ag1A Ag3A 3.30(2) 6_556 ?
Ag1B Ag3A 1.19(7) . ?

Ag1B Ag3A 1.19(7) . yes
Ag1B O2 2.29(4) 6_556 ?
Ag1B Ag3B 2.34(7) . ?
Ag1B Ag1A 2.77(7) 7_556 ?
Ag1B Ag3B 2.79(6) 6_556 ?
Ag1B Ag2A 3.23(6) 8_556 ?

Ag2 Ag2A 0.98(6) 2 ?
Ag2 Ag2A 0.98(6) . yes
Ag2 O1 2.488(4) 2 ?
Ag2 O5 2.581(4) 2 ?

Ag2A O5 1.73(6) 2 ?
Ag2A Ag2A 1.95(12) 2 ?
Ag2A O4 2.50(5) 3_445 ?
Ag2A Ag1 3.13(4) 8_455 ?
Ag2A Ag1A 3.19(5) 2 ?
Ag2A Ag1B 3.23(6) 8_455 ?
Ag2A Ag1A 3.28(5) 8_455 ?

Ag3A Ag3B 1.30(3) . yes
Ag3A O2 2.375(17) 6_556 ?
Ag3A O6 2.544(17) 4_545 ?
Ag3A Ag1A 3.30(2) 6 ?

Ag3B Ag1A 2.27(2) 6 ?
Ag3B O6 2.390(14) 4_545 ?
Ag3B Ag1 2.440(19) 6 ?
Ag3B O4 2.473(16) 7 ?
Ag3B Ag1B 2.79(6) 6 ?

loop_
    _geom_angle_atom_site_label_1
    _geom_angle_atom_site_label_2
    _geom_angle_atom_site_label_3
    _geom_angle
    _geom_angle_site_symmetry_1
    _geom_angle_site_symmetry_3
    _geom_angle_publ_flag
O4 Sc1 O2 93.57(18) 7 7 ?
O4 Sc1 O3 94.73(18) 7 . ?
O2 Sc1 O3 92.89(17) 7 . ?
O4 Sc1 O5 95.31(18) 7 2 ?
O2 Sc1 O5 94.81(18) 7 2 ?
O3 Sc1 O5 166.93(17) . 2 ?
O4 Sc1 O1 90.10(17) 7 . ?
O2 Sc1 O1 176.11(17) 7 . ?
O3 Sc1 O1 85.54(16) . . ?
O5 Sc1 O1 86.10(17) 2 . ?
O4 Sc1 O6 176.90(18) 7 . ?
O2 Sc1 O6 89.29(17) 7 . ?
O3 Sc1 O6 86.32(17) . . ?
O5 Sc1 O6 83.24(17) 2 . ?
O1 Sc1 O6 87.06(16) . . ?

O5 P1 O3 108.5(2) 7_556 . ?
O5 P1 O4 110.3(3) 7_556 . ?
O3 P1 O4 112.5(2) . . ?
O5 P1 O1 109.8(2) 7_556 4 ?
O3 P1 O1 108.7(2) . 4 ?
O4 P1 O1 106.9(2) . 4 ?

O2 P2 O2 112.3(4) 4 3_455 ?
O2 P2 O6 110.5(2) 4 2 ?
O2 P2 O6 107.9(2) 3_455 2 ?
O2 P2 O6 107.9(2) 4 . ?
O2 P2 O6 110.5(2) 3_455 . ?
O6 P2 O6 107.7(3) 2 . ?

_iucr_refine_instructions_details
;

    shelx.res created by SHELXL-2014/7


TITL Ag_NSP_F6_2_100K_0m in C2/c
CELL 0.71073  15.4671   8.9627   9.1186  90.0000 124.1439  90.0000
ZERR    4.00   0.0025   0.0014   0.0015   0.0000   0.0015   0.0000
LATT  7
SYMM -X,Y,1/2-Z
SFAC O AG P SC
UNIT 48 12 12 8
L.S.      25
BOND
OMIT    -4   0   2
OMIT   -10   2   4
OMIT     0   6   0
OMIT    -8   4   1
OMIT    -8   2   2
OMIT    -3   7   1
OMIT    -7   3   2
OMIT   -14   4   5

SIMU   0.005 0.1 1.5 AG3A AG3B
SIMU   0.02 0.1 1.5 AG2 AG2a
ACTA
LIST 4
rem TWIN 0.48 1.48 -0.07  0.49 -0.50 -0.023  -0.49 -0.52 -0.97
TWIN
FMAP      2
PLAN     25
rem BASF   0.01893
WGHT    0.000000   43.148800
EXTI    0.002478
FVAR       0.06950
SC1C  4    0.102026    0.251953    0.054745    11.00000    0.00450    0.00462 =
         0.00521    0.00038    0.00236    0.00028
P1C   3    0.358759    0.384334    0.265636    11.00000    0.00384    0.00512 =
         0.00529   -0.00069    0.00166    0.00014
P2C   3    0.000000    0.459249    0.250000    10.50000    0.00535    0.00320 =
         0.00585    0.00000    0.00351    0.00000
O1    1    0.146565    0.055863    0.215824    11.00000    0.00758    0.00602 =
         0.00666   -0.00020    0.00169    0.00048
O2    1    0.438296    0.053243    0.084073    11.00000    0.01222    0.00923 =
         0.00764    0.00389    0.00423    0.00249
O3    1    0.256974    0.314885    0.223043    11.00000    0.00570    0.00815 =
         0.01081    0.00014    0.00352   -0.00241
O4    1    0.376575    0.358370    0.117611    11.00000    0.01312    0.01124 =
         0.00985   -0.00064    0.00721    0.00044
O5    1    0.051743    0.180480    0.561214    11.00000    0.00788    0.00857 =
         0.00668    0.00159    0.00171    0.00436
O6    1    0.078133    0.357006    0.241281    11.00000    0.00442    0.00916 =
         0.00694   -0.00096    0.00232    0.00073
AG1   2    0.300430    0.140454    0.456021     0.81117    0.00832    0.01117 =
         0.00632    0.00280   -0.00277   -0.00187
AG1A  2    0.270013    0.165129    0.486509     0.10487    0.06506    0.10231 =
         0.02580   -0.00453   -0.00836   -0.01822
AG1B  2    0.313675    0.120800    0.407464     0.01494    0.02005

AG2   2    0.000000    0.100257    0.250000     0.49580    0.01739    0.00549 =
         0.02450    0.00000    0.01816    0.00000
AG2A  2   -0.038644    0.096869    0.120787     0.01218    0.01359    0.01766 =
         0.04194    0.00491    0.01414    0.00789
AG3A  2    0.334251    0.072833    0.308460     0.04666    0.01286    0.02718 =
         0.08141    0.02129    0.02977    0.00407
AG3B  2    0.289902    0.045512    0.140891     0.04377    0.01578    0.02596 =
         0.07934    0.01937    0.03382    0.00948
HKLF 4

REM  Ag_NSP_F6_2_100K_0m in C2/c
REM R1 =  0.0348 for    1355 Fo > 4sig(Fo)  and  0.0361 for all    1407 data
REM    140 parameters refined using     12 restraints

END

WGHT      0.0000     42.4161

REM Highest difference peak  1.157,  deepest hole -1.190,  1-sigma level  0.274
Q1    1   0.1098  0.1984 -0.0330  11.00000  0.05    1.16
Q2    1   0.1110  0.2166  0.6810  11.00000  0.05    0.99
Q3    1   0.2572  0.0857  0.5374  11.00000  0.05    0.99
Q4    1   0.2699  0.1451  0.3427  11.00000  0.05    0.96
Q5    1  -0.0342  0.4771  0.1459  11.00000  0.05    0.95
Q6    1   0.3824 -0.0008 -0.0347  11.00000  0.05    0.95
Q7    1   0.0396  0.1988 -0.0182  11.00000  0.05    0.94
Q8    1   0.1078  0.1191  0.6140  11.00000  0.05    0.93
Q9    1   0.4369  0.2816  0.1767  11.00000  0.05    0.92
Q10   1   0.0411  0.3677  0.1068  11.00000  0.05    0.88
Q11   1   0.4193  0.0747 -0.0473  11.00000  0.05    0.88
Q12   1   0.0298  0.2048  0.2237  11.00000  0.05    0.86
Q13   1   0.1297  0.0809  0.0890  11.00000  0.05    0.86
Q14   1   0.4423  0.3526  0.3047  11.00000  0.05    0.83
Q15   1   0.3525 -0.0149  0.3541  11.00000  0.05    0.81
Q16   1  -0.0674  0.0931  0.0092  11.00000  0.05    0.79
Q17   1   0.0000  0.0237  0.2500  10.50000  0.05    0.75
Q18   1   0.3100  0.0161  0.4363  11.00000  0.05    0.74
Q19   1   0.3476  0.0393  0.5212  11.00000  0.05    0.74
Q20   1   0.4126  0.4079  0.0410  11.00000  0.05    0.73
Q21   1   0.2016  0.3383  0.0911  11.00000  0.05    0.72
Q22   1   0.3380  0.3843  0.1432  11.00000  0.05    0.71
Q23   1   0.2191  0.2226  0.4674  11.00000  0.05    0.71
Q24   1   0.0331  0.4066  0.2544  11.00000  0.05    0.70
Q25   1   0.2478  0.0657 -0.0083  11.00000  0.05    0.70
;


data_200K


_audit_creation_date                    2020-01-29T12:05:15-00:00
_audit_creation_method                  'WinGX routine CIF_UPDATE'
_audit_conform_dict_name                cif_core.dic
_audit_conform_dict_version             2.4.5
_audit_conform_dict_location            ftp://ftp.iucr.org/pub/cif_core.dic
_publ_requested_category                FI

#----------------------------------------------------------------------------#
#                   CHEMICAL INFORMATION                                     #
#----------------------------------------------------------------------------#

_chemical_formula_moiety                'O12  Ag3.03  P3  Sc2'
_chemical_formula_sum                   'Ag3.03 O12 P2 Sc2'
_chemical_formula_weight                701.67

#----------------------------------------------------------------------------#
#                   UNIT CELL INFORMATION                                    #
#----------------------------------------------------------------------------#

_symmetry_cell_setting                  monoclinic
_symmetry_space_group_name_H-M          'C 2/c'
_symmetry_space_group_name_Hall         '-C 2yc'
_symmetry_Int_Tables_number             15
loop_
    _symmetry_equiv_pos_as_xyz
'x, y, z'
'-x, y, -z+1/2'
'x+1/2, y+1/2, z'
'-x+1/2, y+1/2, -z+1/2'
'-x, -y, -z'
'x, -y, z-1/2'
'-x+1/2, -y+1/2, -z'
'x+1/2, -y+1/2, z-1/2'

_cell_length_a                          15.5374(2)
_cell_length_b                          8.97030(10)
_cell_length_c                          22.5718(3)
_cell_angle_alpha                       90
_cell_angle_beta                        89.9984(4)
_cell_angle_gamma                       90
_cell_volume                            3145.95(7)
_cell_formula_units_Z                   12
_cell_measurement_temperature           200(1)
_cell_measurement_reflns_used           50538
_cell_measurement_theta_min             1.804
_cell_measurement_theta_max             33.132
_cell_measurement_wavelength            0.71073

#----------------------------------------------------------------------------#
#                   CRYSTAL INFORMATION                                      #
#----------------------------------------------------------------------------#

_exptl_crystal_description              box-shaped
_exptl_crystal_colour                   'pale yellow'
_exptl_crystal_size_max                 0.14
_exptl_crystal_size_mid                 0.14
_exptl_crystal_size_min                 0.09
_exptl_crystal_density_diffrn           4.447
_exptl_crystal_density_method           'not measured'
_exptl_crystal_F_000                    3907.3

#----------------------------------------------------------------------------#
#                   ABSORPTION CORRECTION                                    #
#----------------------------------------------------------------------------#

_exptl_absorpt_coefficient_mu           7.153
_exptl_absorpt_correction_type          multi-scan
_exptl_absorpt_process_details
;
        multiscan correction with APEX2 software (Bruker 2012)
;
_exptl_absorpt_correction_T_min         0.51
_exptl_absorpt_correction_T_max         0.65

#----------------------------------------------------------------------------#
#                   DATA COLLECTION                                          #
#----------------------------------------------------------------------------#

_diffrn_ambient_temperature             200(1)
_diffrn_radiation_wavelength            0.71073
_diffrn_radiation_type                  MoK\a
_diffrn_radiation_monochromator         graphite
_diffrn_radiation_probe                 x-ray
_diffrn_detector_type                   CCD
_diffrn_measurement_device              '3-circle diffractometer'
_diffrn_measurement_device_type         'SMART APEX'
_diffrn_measurement_method
                                'rotation, \w-scans at 4 different \f positions'
_diffrn_reflns_av_R_equivalents         0.0376
_diffrn_reflns_av_unetI/netI            0.0238
_diffrn_reflns_number                   50538
_diffrn_reflns_limit_h_min              -23
_diffrn_reflns_limit_h_max              23
_diffrn_reflns_limit_k_min              -13
_diffrn_reflns_limit_k_max              13
_diffrn_reflns_limit_l_min              -34
_diffrn_reflns_limit_l_max              34
_diffrn_reflns_theta_min                1.804
_diffrn_reflns_theta_max                33.132
_diffrn_reflns_theta_full               25.242
_diffrn_measured_fraction_theta_full
                                        1
_diffrn_measured_fraction_theta_max
                                        1
_diffrn_reflns_Laue_measured_fraction_full
                                        1
_diffrn_reflns_Laue_measured_fraction_max
                                        1
_diffrn_reflns_point_group_measured_fraction_full
                                        1
_diffrn_reflns_point_group_measured_fraction_max
                                        1
_reflns_Friedel_coverage                0
_reflns_number_total                    6307
_reflns_number_gt                       2271
_reflns_threshold_expression            'I > 2\s(I)'

#----------------------------------------------------------------------------#
#                   COMPUTER PROGRAMS USED                                   #
#----------------------------------------------------------------------------#

_computing_data_collection              'Bruker APEX2 (Bruker, 2012)'
_computing_cell_refinement              'Bruker APEX2 (Bruker, 2012)'
_computing_data_reduction               'Bruker APEX2 (Bruker, 2012)'
_computing_structure_solution           'SHELXL-2014/7 (Sheldrick, 2014)'
_computing_structure_refinement         'SHELXL (Sheldrick, 2015)'
_computing_molecular_graphics           'Ortep for Windows (Farrugia, 2012)'
_computing_publication_material
                                   'WinGX publication routines (Farrugia, 2012)'
#----------------------------------------------------------------------------#
#                   STRUCTURE SOLUTION                                       #
#----------------------------------------------------------------------------#


#----------------------------------------------------------------------------#
#                   REFINEMENT INFORMATION                                   #
#----------------------------------------------------------------------------#

_shelx_SHELXL_version_number            2014/7
_refine_special_details
;
 Refined as a 2-component twin.
;
_refine_ls_structure_factor_coef        Fsqd
_refine_ls_matrix_type                  full
_refine_ls_weighting_scheme             calc
_refine_ls_weighting_details
             'w=1/[\s^2^(Fo^2^)+(0.0362P)^2^+12.7531P] where P=(Fo^2^+2Fc^2^)/3'
_refine_ls_extinction_method            'SHELXL-2014/7 (Sheldrick 2014'
_refine_ls_extinction_expression
                                    Fc^*^=kFc[1+0.001xFc^2^\l^3^/sin(2\q)]^-1/4^
_refine_ls_extinction_coef              0.00029(3)
_refine_ls_number_reflns                6307
_refine_ls_number_parameters            380
_refine_ls_number_restraints            42
_refine_ls_number_constraints           0
_refine_ls_R_factor_all                 0.0874
_refine_ls_R_factor_gt                  0.0316
_refine_ls_wR_factor_ref                0.1073
_refine_ls_wR_factor_gt                 0.0798
_refine_ls_goodness_of_fit_ref          1.04
_refine_ls_restrained_S_all             1.053
_refine_ls_shift/su_max                 0
_refine_ls_shift/su_mean                0
_refine_diff_density_max                1.076
_refine_diff_density_min                -0.917
_refine_diff_density_rms                0.15

#----------------------------------------------------------------------------#
#                   CONSTRAINTS AND RESTRAINTS                               #
#----------------------------------------------------------------------------#


#----------------------------------------------------------------------------#
#                   ATOMIC TYPES, COORDINATES AND THERMAL PARAMETERS         #
#----------------------------------------------------------------------------#

loop_
    _atom_type_symbol
    _atom_type_description
    _atom_type_scat_dispersion_real
    _atom_type_scat_dispersion_imag
    _atom_type_scat_source
O O 0.0106 0.006 'International Tables Vol C Tables 4.2.6.8 and 6.1.1.4'
Ag Ag -0.8971 1.1015 'International Tables Vol C Tables 4.2.6.8 and 6.1.1.4'
P P 0.1023 0.0942 'International Tables Vol C Tables 4.2.6.8 and 6.1.1.4'
Sc Sc 0.2519 0.3716 'International Tables Vol C Tables 4.2.6.8 and 6.1.1.4'

loop_
    _atom_site_label
    _atom_site_type_symbol
    _atom_site_fract_x
    _atom_site_fract_y
    _atom_site_fract_z
    _atom_site_U_iso_or_equiv
    _atom_site_adp_type
    _atom_site_occupancy
    _atom_site_site_symmetry_order
    _atom_site_calc_flag
    _atom_site_refinement_flags_posn
    _atom_site_refinement_flags_adp
    _atom_site_refinement_flags_occupancy
    _atom_site_disorder_assembly
    _atom_site_disorder_group
Sc1 Sc 0.50010(7) 0.50012(11) 0.14829(4) 0.0068(2) Uani 1 1 d . . . . .
Sc2 Sc 0.16665(7) 0.50004(11) 0.01837(4) 0.0066(2) Uani 1 1 d . . . . .
Sc3 Sc 0.33339(7) 0.00017(11) 0.18514(4) 0.0067(2) Uani 1 1 d . . . . .
P1 P 0.47918(9) 0.14549(15) 0.08337(7) 0.0079(3) Uani 1 1 d . . . . .
P2 P 0.64584(9) 0.35413(15) 0.25015(7) 0.0084(3) Uani 1 1 d . . . . .
P3 P 0.68724(9) 0.64565(15) 0.08316(7) 0.0084(3) Uani 1 1 d . . . . .
P4 P 0.5 0.7916(2) 0.25 0.0079(4) Uani 1 2 d S T P . .
P5 P 0.33333(10) 0.70845(14) 0.08326(6) 0.0080(3) Uani 1 1 d . . . . .
O1 O 0.4883(3) 0.3159(4) 0.08891(17) 0.0132(9) Uani 1 1 d . . . . .
O2 O 0.4250(3) 0.1146(4) 0.02788(18) 0.0209(11) Uani 1 1 d . . . . .
O3 O 0.5695(2) 0.0755(4) 0.07750(16) 0.0125(8) Uani 1 1 d . . . . .
O4 O 0.4365(3) 0.0808(5) 0.13861(18) 0.0194(10) Uani 1 1 d . . . . .
O5 O 0.5915(3) 0.3854(4) 0.19487(18) 0.0205(11) Uani 1 1 d . . . . .
O6 O 0.6551(3) 0.1837(4) 0.25570(17) 0.0125(9) Uani 1 1 d . . . . .
O7 O 0.7354(2) 0.4248(4) 0.24389(16) 0.0127(8) Uani 1 1 d . . . . .
O8 O 0.6035(3) 0.4196(4) 0.30531(18) 0.0196(10) Uani 1 1 d . . . . .
O9 O 0.5975(2) 0.5752(4) 0.08933(16) 0.0140(9) Uani 1 1 d . . . . .
O10 O 0.7297(3) 0.5803(5) 0.02801(18) 0.0195(9) Uani 1 1 d . . . . .
O11 O 0.7417(3) 0.6148(4) 0.13859(18) 0.0203(10) Uani 1 1 d . . . . .
O12 O 0.6779(3) 0.8161(4) 0.07766(17) 0.0112(9) Uani 1 1 d . . . . .
O13 O 0.5109(3) 0.6949(4) 0.19513(18) 0.0192(10) Uani 1 1 d . . . . .
O14 O 0.5805(2) 0.8920(4) 0.25575(16) 0.0124(9) Uani 1 1 d . . . . .
O15 O 0.4133(2) 0.6090(4) 0.08927(16) 0.0124(9) Uani 1 1 d . . . . .
O16 O 0.3449(3) 0.8052(4) 0.0283(2) 0.0211(11) Uani 1 1 d . . . . .
O17 O 0.3223(3) 0.8051(4) 0.13828(19) 0.0196(10) Uani 1 1 d . . . . .
O18 O 0.2531(2) 0.6091(4) 0.07772(16) 0.0112(9) Uani 1 1 d . . . . .
Ag1A Ag 0.3268(4) 0.3601(7) 0.0994(6) 0.0365(15) Uani 0.301(15) 1 d . U . . .
Ag1B Ag 0.3373(3) 0.3576(5) 0.0726(6) 0.0425(17) Uani 0.385(15) 1 d . U . . .
Ag2A Ag 0.5141(3) 0.8265(4) 0.0943(6) 0.0377(15) Uani 0.374(15) 1 d . U . . .
Ag2B Ag 0.5105(3) 0.8112(8) 0.0677(6) 0.0342(15) Uani 0.285(15) 1 d . U . . .
Ag3A Ag 0.65575(19) 0.3122(3) 0.1006(3) 0.0353(14) Uani 0.220(4) 1 d . U . . .
Ag3B Ag 0.6531 0.326 0.0743 0.0463(9) Uani 0.446(4) 1 d . U . . .
Ag4 Ag 0.5040(6) 0.14149(14) 0.2378(2) 0.0411(18) Uani 0.3213(15) 1 d . . . . .
Ag5A Ag 0.6812(3) 0.6727(4) 0.2635(6) 0.0332(14) Uani 0.332(15) 1 d . U . . .
Ag5B Ag 0.6775(3) 0.6858(6) 0.2363(6) 0.0363(15) Uani 0.346(15) 1 d . U . . .
Ag6A Ag 0.6407(6) 0.0407(11) 0.16664(12) 0.107(3) Uani 0.393(12) 1 d . . . . .
Ag6B Ag 0.7000(7) 1.0032(12) 0.16681(13) 0.119(3) Uani 0.369(13) 1 d . . . . .
Ag6C Ag 0.6536(9) 0.9433(15) 0.1664(2) 0.103(4) Uani 0.267(13) 1 d . . . . .
Ag7A Ag 0.5345(7) 0.4392(11) 0.0026(3) 0.034(2) Uani 0.142(7) 1 d . U . . .
Ag7B Ag 0.4905(6) 0.4301(14) -0.0013(2) 0.056(2) Uani 0.199(8) 1 d . U . . .
Ag7C Ag 0.4600(9) 0.4833(13) 0.0005(3) 0.055(2) Uani 0.171(8) 1 d . U . . .

loop_
    _atom_site_aniso_label
    _atom_site_aniso_U_11
    _atom_site_aniso_U_22
    _atom_site_aniso_U_33
    _atom_site_aniso_U_23
    _atom_site_aniso_U_13
    _atom_site_aniso_U_12
Sc1 0.0076(6) 0.0077(5) 0.0050(4) -0.0002(4) -0.0004(4) 0.0003(4)
Sc2 0.0067(5) 0.0067(5) 0.0064(4) 0.0006(4) -0.0006(4) 0.0001(4)
Sc3 0.0072(5) 0.0069(5) 0.0059(4) 0.0006(4) -0.0009(4) -0.0001(4)
P1 0.0055(6) 0.0078(6) 0.0103(6) -0.0042(5) 0.0008(6) -0.0017(5)
P2 0.0057(7) 0.0064(6) 0.0129(7) 0.0034(5) 0.0005(6) 0.0008(5)
P3 0.0064(7) 0.0079(6) 0.0109(6) 0.0033(5) -0.0002(6) 0.0015(5)
P4 0.0061(9) 0.0066(9) 0.0109(9) 0 -0.0051(8) 0
P5 0.0070(6) 0.0066(6) 0.0104(6) 0.0000(6) -0.0052(6) 0.0004(6)
O1 0.018(2) 0.0088(18) 0.0130(19) -0.0020(15) -0.0003(17) -0.0012(16)
O2 0.016(2) 0.022(2) 0.025(2) -0.0094(18) -0.009(2) -0.0026(18)
O3 0.0076(18) 0.0178(19) 0.0121(18) -0.0007(17) 0.0018(15) 0.0010(17)
O4 0.016(2) 0.020(2) 0.023(2) 0.0018(19) 0.0094(18) -0.0015(19)
O5 0.015(2) 0.018(2) 0.028(2) 0.0079(18) -0.012(2) 0.0025(17)
O6 0.015(2) 0.0052(17) 0.018(2) 0.0024(16) -0.0006(18) 0.0037(15)
O7 0.0090(18) 0.0161(19) 0.0131(18) -0.0015(17) 0.0027(16) -0.0029(17)
O8 0.018(2) 0.016(2) 0.025(2) -0.0042(19) 0.0071(19) 0.0011(18)
O9 0.0095(19) 0.0171(19) 0.0154(19) 0.0056(17) 0.0007(16) -0.0044(17)
O10 0.017(2) 0.018(2) 0.024(2) -0.0021(19) 0.0102(18) 0.0064(18)
O11 0.015(2) 0.023(2) 0.023(2) 0.0103(18) -0.0100(19) 0.0011(18)
O12 0.017(2) 0.0050(17) 0.0114(18) 0.0027(15) -0.0022(17) 0.0007(15)
O13 0.018(2) 0.018(2) 0.021(2) -0.0102(18) -0.0049(19) 0.0006(18)
O14 0.012(2) 0.0125(19) 0.0127(19) -0.0013(15) -0.0035(17) -0.0056(15)
O15 0.0083(19) 0.0132(19) 0.0158(19) 0.0040(16) -0.0026(17) 0.0042(15)
O16 0.021(2) 0.0122(19) 0.030(2) 0.0125(18) -0.008(2) -0.0009(17)
O17 0.018(2) 0.014(2) 0.027(2) -0.0122(18) -0.007(2) 0.0032(17)
O18 0.0098(19) 0.015(2) 0.0089(17) 0.0002(15) -0.0014(16) -0.0035(16)
Ag1A 0.0219(15) 0.0134(12) 0.074(4) 0.008(2) -0.029(2) -0.0051(10)
Ag1B 0.0164(12) 0.0097(8) 0.102(4) -0.0088(18) -0.034(2) 0.0046(7)
Ag2A 0.0121(9) 0.0101(9) 0.091(4) 0.0230(16) 0.0162(18) 0.0028(6)
Ag2B 0.0085(10) 0.0241(15) 0.070(4) 0.029(2) 0.0069(19) 0.0020(10)
Ag3A 0.0083(14) 0.0229(16) 0.075(4) -0.0323(15) 0.0067(13) 0.0012(11)
Ag3B 0.0140(8) 0.0156(8) 0.109(2) -0.0310(10) 0.0217(10) -0.0055(6)
Ag4 0.0206(16) 0.0093(6) 0.093(5) 0.0079(10) -0.038(3) -0.0053(11)
Ag5A 0.0134(11) 0.0112(9) 0.075(4) -0.0197(16) 0.0192(18) -0.0046(7)
Ag5B 0.0096(9) 0.0198(12) 0.080(4) -0.0297(18) 0.0089(17) -0.0007(8)
Ag6A 0.154(6) 0.157(5) 0.0100(9) -0.0198(16) -0.0344(17) 0.055(3)
Ag6B 0.109(5) 0.237(7) 0.0111(11) 0.035(2) -0.0193(16) -0.020(4)
Ag6C 0.163(9) 0.125(6) 0.0203(18) -0.029(2) 0.041(3) -0.076(5)
Ag7A 0.051(4) 0.041(4) 0.011(2) -0.003(2) 0.009(2) 0.004(3)
Ag7B 0.045(4) 0.112(5) 0.0105(15) 0.019(2) -0.007(2) 0.025(4)
Ag7C 0.089(5) 0.060(5) 0.0144(19) -0.010(3) -0.028(2) 0.036(4)


#----------------------------------------------------------------------------#
#                   MOLECULAR GEOMETRY                                       #
#----------------------------------------------------------------------------#

_geom_special_details
;
 All esds (except the esd in the dihedral angle between two l.s. planes)
 are estimated using the full covariance matrix.  The cell esds are taken
 into account individually in the estimation of esds in distances, angles
 and torsion angles; correlations between esds in cell parameters are only
 used when they are defined by crystal symmetry.  An approximate (isotropic)
 treatment of cell esds is used for estimating esds involving l.s. planes.
;
loop_
    _geom_bond_atom_site_label_1
    _geom_bond_atom_site_label_2
    _geom_bond_distance
    _geom_bond_site_symmetry_2
    _geom_bond_publ_flag
Sc1 O5 2.045(4) . yes
Sc1 O13 2.049(4) . yes
Sc1 O8 2.052(4) 2_655 yes
Sc1 O9 2.124(4) . yes
Sc1 O15 2.133(3) . yes
Sc1 O1 2.136(4) . yes

Sc2 O2 2.044(3) 7 yes
Sc2 O16 2.047(4) 7_565 yes
Sc2 O10 2.051(4) 5_665 yes
Sc2 O3 2.126(4) 3_455 yes
Sc2 O12 2.132(3) 3_445 yes
Sc2 O18 2.135(3) . yes

Sc3 O11 2.047(4) 3_445 yes
Sc3 O4 2.048(4) . yes
Sc3 O17 2.052(4) 1_545 yes
Sc3 O14 2.124(3) 2_645 yes
Sc3 O6 2.127(4) 2_655 yes
Sc3 O7 2.129(4) 3_445 yes

P1 O4 1.527(5) . yes
P1 O2 1.534(4) . yes
P1 O1 1.540(4) . yes
P1 O3 1.543(4) . yes

P2 O8 1.525(4) . yes
P2 O5 1.533(4) . yes
P2 O7 1.536(4) . yes
P2 O6 1.541(4) . yes

P3 O10 1.526(4) . yes
P3 O11 1.536(4) . yes
P3 O9 1.538(4) . yes
P3 O12 1.541(3) . yes

P4 O13 1.522(4) 2_655 ?
P4 O13 1.522(4) . yes
P4 O14 1.547(4) 2_655 ?
P4 O14 1.547(4) . yes

P5 O17 1.524(4) . yes
P5 O16 1.525(4) . yes
P5 O15 1.535(4) . yes
P5 O18 1.537(4) . yes


Ag1A Ag1B 0.628(6) . yes
Ag1A Ag6B 2.800(15) 3_445 yes
Ag1A Ag6C 3.175(17) 3_445 ?
Ag1A Ag7C 3.239(17) . ?
Ag1A O12 2.398(6) 3_445 ?
Ag1A O8 2.465(11) 2_655 ?

Ag1B Ag7C 2.748(18) . yes
Ag1B Ag7B 2.977(14) . yes
Ag1B Ag7A 3.189(14) 5_665 ?
Ag1B Ag6B 3.284(14) 3_445 ?
Ag1B O12 2.507(7) 3_445 ?
Ag1B O10 2.559(12) 5_665 ?

Ag2A Ag2B 0.620(5) . yes
Ag2A Ag6C 2.906(14) . yes
Ag2A Ag7B 3.116(15) 5_665 ?
Ag2A Ag6A 3.198(13) 1_565 ?
Ag2A O3 2.424(5) 1_565 ?

Ag2B Ag7B 2.632(17) 5_665 yes
Ag2B Ag7A 2.837(15) 5_665 yes
Ag2B Ag7C 3.091(16) 5_665 ?
Ag2B Ag6C 3.364(15) . ?
Ag2B O2 2.469(12) 5_665 ?
Ag2B O3 2.552(9) 1_565 ?

Ag3A Ag3B 0.607(6) . yes
Ag3A Ag6A 2.865(10) . yes
Ag3A Ag7A 3.120(12) . ?
Ag3A Ag6B 3.223(10) 1_545 ?
Ag3A O18 2.424(5) 3_545 ?

Ag3B O18 2.492(4) 3_545 ?
Ag3B O16 2.598(5) 5_665 ?
Ag3B Ag7A 2.654(11) . yes
Ag3B Ag7C 2.977(10) 5_665 yes
Ag3B Ag7B 3.189(8) . ?

Ag4 Ag4 0.564(13) 2_655 yes
Ag4 O6 2.506(10) 2_655 ?
Ag4 O14 2.566(6) 1_545 ?
Ag4 O14 2.599(6) 2_645 ?
Ag4 Ag6A 2.812(11) . yes
Ag4 Ag6A 3.244(11) 2_655 ?

Ag5A Ag5B 0.628(4) . yes
Ag5A O17 2.516(12) 2_655 ?
Ag5A O6 2.581(6) 4_655 ?
Ag5A Ag6B 2.862(14) 4_645 yes
Ag5A Ag6C 3.299(16) . ?

Ag5B O7 2.574(6) 4_655 ?
Ag5B Ag6C 2.822(17) . yes
Ag5B Ag6B 3.270(14) . ?
Ag5B Ag6B 3.329(14) 4_645 ?

Ag6A Ag6C 0.897(9) 1_545 yes
Ag6A Ag6B 0.981(7) 1_545 yes
Ag6A O14 2.588(8) 1_545 ?
Ag6A Ag2A 3.198(13) 1_545 ?
Ag6A Ag4 3.244(11) 2_655 ?

Ag6B Ag6C 0.899(7) . yes
Ag6B Ag6A 0.981(6) 1_565 ?
Ag6B O7 2.359(6) 4_655 ?
Ag6B O18 2.372(7) 3 ?
Ag6B Ag1A 2.801(15) 3 ?
Ag6B Ag5A 2.862(14) 4_655 ?
Ag6B Ag3A 3.224(10) 1_565 ?
Ag6B Ag1B 3.284(14) 3 ?
Ag6B Ag5B 3.329(14) 4_655 ?

Ag6C Ag6A 0.897(9) 1_565 ?
Ag6C Ag1A 3.175(17) 3 ?
Ag6C Ag4 3.341(16) 1_565 ?

Ag7A Ag7B 0.695(9) . yes
Ag7A Ag7C 0.704(9) 5_665 yes
Ag7A Ag7C 1.225(17) . ?
Ag7A Ag7B 1.235(16) 5_665 ?
Ag7A Ag7A 1.53(2) 5_665 ?
Ag7A O15 2.268(7) 5_665 ?
Ag7A Ag2B 2.837(15) 5_665 ?
Ag7A Ag1B 3.189(14) 5_665 ?

Ag7B Ag7C 0.674(9) . yes
Ag7B Ag7C 1.093(14) 5_665 ?
Ag7B Ag7A 1.235(16) 5_665 ?
Ag7B Ag7B 1.29(2) 5_665 ?
Ag7B O9 2.412(7) 5_665 ?
Ag7B O15 2.511(9) 5_665 ?
Ag7B Ag2B 2.632(17) 5_665 ?
Ag7B Ag2A 3.116(15) 5_665 ?
Ag7C Ag7A 0.704(9) 5_665 ?
Ag7C Ag7B 1.093(14) 5_665 ?
Ag7C Ag7C 1.28(3) 5_665 ?
Ag7C O9 2.276(7) 5_665 ?
Ag7C Ag3B 2.977(10) 5_665 ?
Ag7C Ag2B 3.091(16) 5_665 ?

loop_
    _geom_angle_atom_site_label_1
    _geom_angle_atom_site_label_2
    _geom_angle_atom_site_label_3
    _geom_angle
    _geom_angle_site_symmetry_1
    _geom_angle_site_symmetry_3
    _geom_angle_publ_flag
O5 Sc1 O13 96.14(16) . . ?
O5 Sc1 O8 96.05(17) . 2_655 ?
O13 Sc1 O8 95.81(18) . 2_655 ?
O5 Sc1 O9 89.26(17) . . ?
O13 Sc1 O9 89.69(18) . . ?
O8 Sc1 O9 171.90(15) 2_655 . ?
O5 Sc1 O15 172.29(18) . . ?
O13 Sc1 O15 89.05(15) . . ?
O8 Sc1 O15 89.07(15) 2_655 . ?
O9 Sc1 O15 85.06(15) . . ?
O5 Sc1 O1 89.59(15) . . ?
O13 Sc1 O1 172.16(16) . . ?
O8 Sc1 O1 88.88(17) 2_655 . ?
O9 Sc1 O1 85.03(16) . . ?
O15 Sc1 O1 84.73(14) . . ?

O2 Sc2 O16 96.07(16) 7 7_565 ?
O2 Sc2 O10 96.28(18) 7 5_665 ?
O16 Sc2 O10 96.09(19) 7_565 5_665 ?
O2 Sc2 O3 89.20(16) 7 3_455 ?
O16 Sc2 O3 89.37(18) 7_565 3_455 ?
O10 Sc2 O3 171.80(15) 5_665 3_455 ?
O2 Sc2 O12 89.34(16) 7 3_445 ?
O16 Sc2 O12 172.05(17) 7_565 3_445 ?
O10 Sc2 O12 89.08(17) 5_665 3_445 ?
O3 Sc2 O12 84.87(16) 3_455 3_445 ?
O2 Sc2 O18 171.84(18) 7 . ?
O16 Sc2 O18 89.24(15) 7_565 . ?
O10 Sc2 O18 89.28(16) 5_665 . ?
O3 Sc2 O18 84.66(14) 3_455 . ?
O12 Sc2 O18 84.77(14) 3_445 . ?

O11 Sc3 O4 95.95(17) 3_445 . ?
O11 Sc3 O17 96.06(16) 3_445 1_545 ?
O4 Sc3 O17 95.87(19) . 1_545 ?
O11 Sc3 O14 171.97(18) 3_445 2_645 ?
O4 Sc3 O14 89.45(16) . 2_645 ?
O17 Sc3 O14 89.27(15) 1_545 2_645 ?
O11 Sc3 O6 89.53(15) 3_445 2_655 ?
O4 Sc3 O6 89.02(16) . 2_655 ?
O17 Sc3 O6 172.14(16) 1_545 2_655 ?
O14 Sc3 O6 84.62(14) 2_645 2_655 ?
O11 Sc3 O7 88.97(17) 3_445 3_445 ?
O4 Sc3 O7 172.32(15) . 3_445 ?
O17 Sc3 O7 89.44(18) 1_545 3_445 ?
O14 Sc3 O7 85.07(15) 2_645 3_445 ?
O6 Sc3 O7 85.12(15) 2_655 3_445 ?

O4 P1 O2 111.1(2) . . ?
O4 P1 O1 110.5(2) . . ?
O2 P1 O1 107.2(2) . . ?
O4 P1 O3 108.1(2) . . ?
O2 P1 O3 110.8(2) . . ?
O1 P1 O3 109.1(2) . . ?

O8 P2 O5 110.9(2) . . ?
O8 P2 O7 107.9(2) . . ?
O5 P2 O7 110.4(2) . . ?
O8 P2 O6 110.8(2) . . ?
O5 P2 O6 107.4(2) . . ?
O7 P2 O6 109.4(2) . . ?

O10 P3 O11 110.9(2) . . ?
O10 P3 O9 108.0(2) . . ?
O11 P3 O9 110.6(2) . . ?
O10 P3 O12 110.9(2) . . ?
O11 P3 O12 107.2(2) . . ?
O9 P3 O12 109.3(2) . . ?

O13 P4 O13 110.5(3) 2_655 . ?
O13 P4 O14 108.1(2) 2_655 2_655 ?
O13 P4 O14 110.7(2) . 2_655 ?
O13 P4 O14 110.7(2) 2_655 . ?
O13 P4 O14 108.1(2) . . ?
O14 P4 O14 108.8(3) 2_655 . ?

O17 P5 O16 110.6(2) . . ?
O17 P5 O15 110.4(2) . . ?
O16 P5 O15 107.9(3) . . ?
O17 P5 O18 107.8(2) . . ?
O16 P5 O18 111.0(2) . . ?
O15 P5 O18 109.0(2) . . ?

_iucr_refine_instructions_details
;

    shelx.res created by SHELXL-2014/7


TITL Ag_NSP_F6_2_200K_0m in C2/c
CELL 0.71073  15.5374   8.9703  22.5718  90.0000  89.9984  90.0000
ZERR  12       0.0002   0.0001   0.0003   0.0000   0.0004   0.0000
LATT    7
SYMM   -X,+Y,1/2-Z
SFAC O Ag P SC
UNIT 96 24 24 16
ACTA
shel 99.9 0.65
L.S. 25
BOND
LIST 4
TWIN 0.5 -1.5 0 -0.5 -0.5 0 0 0 -1 2
FMAP 2
PLAN 20
SIMU 0.01 0.1 1.5 Ag1a Ag1b
SIMU 0.01 0.1 1.5 Ag2a Ag2b
SIMU 0.01 0.1 1.5 Ag3a Ag3b
SIMU 0.01 0.1 1.5 Ag5a Ag5b
SIMU 0.01 0.1 1.5 Ag7a Ag7b Ag7c

WGHT    0.036200   12.753100
EXTI    0.000290
BASF   0.56246
FVAR       0.02571
SC1   4    0.500103    0.500121    0.148292    11.00000    0.00759    0.00770 =
         0.00497   -0.00015   -0.00040    0.00032
SC2   4    0.166652    0.500037    0.018370    11.00000    0.00672    0.00667 =
         0.00639    0.00056   -0.00059    0.00006
SC3   4    0.333391    0.000171    0.185140    11.00000    0.00721    0.00693 =
         0.00591    0.00061   -0.00094   -0.00010
P1    3    0.479183    0.145485    0.083368    11.00000    0.00552    0.00779 =
         0.01029   -0.00420    0.00076   -0.00167
P2    3    0.645843    0.354133    0.250152    11.00000    0.00573    0.00644 =
         0.01290    0.00344    0.00049    0.00080
P3    3    0.687239    0.645655    0.083163    11.00000    0.00643    0.00789 =
         0.01087    0.00328   -0.00024    0.00152
P4    3    0.500000    0.791625    0.250000    10.50000    0.00606    0.00662 =
         0.01090    0.00000   -0.00508    0.00000
P5    3    0.333328    0.708454    0.083261    11.00000    0.00696    0.00662 =
         0.01037    0.00004   -0.00522    0.00044
O1    1    0.488297    0.315862    0.088914    11.00000    0.01774    0.00876 =
         0.01303   -0.00195   -0.00031   -0.00120
O2    1    0.425023    0.114643    0.027880    11.00000    0.01607    0.02190 =
         0.02467   -0.00945   -0.00903   -0.00261
O3    1    0.569491    0.075489    0.077498    11.00000    0.00758    0.01777 =
         0.01208   -0.00069    0.00184    0.00104
O4    1    0.436545    0.080796    0.138614    11.00000    0.01580    0.01984 =
         0.02259    0.00180    0.00938   -0.00150
O5    1    0.591495    0.385420    0.194872    11.00000    0.01502    0.01812 =
         0.02827    0.00795   -0.01165    0.00250
O6    1    0.655109    0.183699    0.255700    11.00000    0.01459    0.00517 =
         0.01781    0.00244   -0.00055    0.00368
O7    1    0.735419    0.424764    0.243891    11.00000    0.00895    0.01613 =
         0.01305   -0.00148    0.00268   -0.00292
O8    1    0.603543    0.419576    0.305309    11.00000    0.01768    0.01635 =
         0.02475   -0.00420    0.00713    0.00106
O9    1    0.597476    0.575196    0.089333    11.00000    0.00948    0.01709 =
         0.01539    0.00561    0.00067   -0.00444
O10   1    0.729739    0.580319    0.028014    11.00000    0.01678    0.01807 =
         0.02375   -0.00215    0.01019    0.00640
O11   1    0.741736    0.614846    0.138590    11.00000    0.01459    0.02344 =
         0.02276    0.01034   -0.01001    0.00115
O12   1    0.677938    0.816106    0.077665    11.00000    0.01721    0.00497 =
         0.01139    0.00273   -0.00220    0.00072
O13   1    0.510906    0.694895    0.195126    11.00000    0.01847    0.01778 =
         0.02130   -0.01016   -0.00492    0.00061
O14   1    0.580500    0.892048    0.255753    11.00000    0.01203    0.01254 =
         0.01272   -0.00127   -0.00348   -0.00558
O15   1    0.413284    0.609025    0.089274    11.00000    0.00833    0.01320 =
         0.01582    0.00403   -0.00265    0.00422
O16   1    0.344876    0.805229    0.028270    11.00000    0.02069    0.01219 =
         0.03039    0.01252   -0.00820   -0.00090
O17   1    0.322324    0.805124    0.138277    11.00000    0.01792    0.01416 =
         0.02673   -0.01221   -0.00726    0.00318
O18   1    0.253114    0.609093    0.077721    11.00000    0.00977    0.01491 =
         0.00886    0.00020   -0.00136   -0.00354
REM Ag // C Schicht 1***********************************************************
AG1A  2    0.326825    0.360100    0.099445     0.30080    0.02186    0.01343 =
         0.07420    0.00803   -0.02915   -0.00509
AG1B  2    0.337321    0.357597    0.072572     0.38466    0.01640    0.00967 =
         0.10150   -0.00880   -0.03407    0.00464
AG2A  2    0.514090    0.826487    0.094315     0.37407    0.01208    0.01015 =
         0.09095    0.02302    0.01615    0.00277
AG2B  2    0.510480    0.811193    0.067652     0.28480    0.00852    0.02408 =
         0.07000    0.02936    0.00693    0.00203
AG3A  2    0.655753    0.312237    0.100578     0.21975    0.00830    0.02290 =
         0.07470   -0.03229    0.00670    0.00119
AG3B  2   10.653058   10.325994   10.074327     0.44573    0.01397    0.01565 =
         0.10929   -0.03097    0.02169   -0.00547
REM Ag // c Schicht 2 ++++++++++++++++++++++++++++++++++++++++++++++++++++++++++
REM Ag4 shifted from 1/2 y 1/4
AG4   2    0.504021    0.141494    0.237808     0.32135    0.02056    0.00934 =
         0.09329    0.00793   -0.03760   -0.00531
AG5A  2    0.681232    0.672716    0.263509     0.33200    0.01337    0.01120 =
         0.07501   -0.01965    0.01919   -0.00455
AG5B  2    0.677541    0.685792    0.236303     0.34615    0.00962    0.01979 =
         0.07959   -0.02968    0.00889   -0.00068
REM Ag-auf sternplatz 1 *******************************************************
AG6A  2    0.640675    0.040737    0.166641     0.39337    0.15429    0.15718 =
         0.00998   -0.01979   -0.03443    0.05520
AG6B  2    0.700019    1.003244    0.166813     0.36856    0.10949    0.23694 =
         0.01114    0.03462   -0.01926   -0.01993
AG6C  2    0.653623    0.943302    0.166371     0.26695    0.16303    0.12467 =
         0.02029   -0.02869    0.04072   -0.07614
REM Ag Auf Sternformig 1 (0 0 0 in R-3c)+++++++++++++++++++++++++++++++++++++++
AG7A  2    0.534509    0.439186    0.002606     0.14228    0.05112    0.04069 =
         0.01071   -0.00324    0.00862    0.00439
AG7B  2    0.490479    0.430113   -0.001291     0.19886    0.04512    0.11185 =
         0.01051    0.01887   -0.00714    0.02469
AG7C  2    0.459985    0.483331    0.000460     0.17086    0.08925    0.06000 =
         0.01439   -0.00953   -0.02827    0.03597

HKLF 4

REM  Ag_NSP_F6_2_200K_0m in C2/c
REM R1 =  0.0316 for    2271 Fo > 4sig(Fo)  and  0.0874 for all    6307 data
REM    380 parameters refined using     42 restraints

END

WGHT      0.0381     12.6915

REM Highest difference peak  1.076,  deepest hole -0.917,  1-sigma level  0.150
Q1    1   0.7111  1.0794  0.1721  11.00000  0.05    1.08
Q2    1   0.6197  0.9244  0.1625  11.00000  0.05    1.03
Q3    1   0.7352  1.1022  0.1791  11.00000  0.05    1.02
Q4    1   0.5732  0.3945  0.0120  11.00000  0.05    0.95
Q5    1   0.5967  0.0372  0.1776  11.00000  0.05    0.88
Q6    1   0.5804  0.0612  0.1784  11.00000  0.05    0.87
Q7    1   0.5928  0.8935  0.1536  11.00000  0.05    0.86
Q8    1   0.4074  0.4352  0.0118  11.00000  0.05    0.82
Q9    1   0.7170  0.6421  0.2912  11.00000  0.05    0.78
Q10   1   0.6151  0.3609  0.0427  11.00000  0.05    0.78
Q11   1   0.7539  0.9448  0.1539  11.00000  0.05    0.78
Q12   1   0.5518  0.8612  0.1261  11.00000  0.05    0.77
Q13   1   0.5000  0.5000  0.0000  10.50000  0.05    0.74
Q14   1   0.7248  0.9747  0.1598  11.00000  0.05    0.74
Q15   1   0.6824  0.8351  0.1819  11.00000  0.05    0.69
Q16   1   0.6505  0.1027  0.1608  11.00000  0.05    0.67
Q17   1   0.3763  0.3926  0.0375  11.00000  0.05    0.66
Q18   1   0.6499  0.1677  0.1541  11.00000  0.05    0.65
Q19   1   0.6861  0.8999  0.1701  11.00000  0.05    0.64
Q20   1   0.4855  0.3318 -0.0113  11.00000  0.05    0.62
;


data_300K


_audit_creation_date                    2020-01-29T10:13:23-00:00
_audit_creation_method                  'WinGX routine CIF_UPDATE'
_audit_conform_dict_name                cif_core.dic
_audit_conform_dict_version             2.4.5
_audit_conform_dict_location            ftp://ftp.iucr.org/pub/cif_core.dic
_publ_requested_category                FI

#----------------------------------------------------------------------------#
#                   CHEMICAL INFORMATION                                     #
#----------------------------------------------------------------------------#

_chemical_formula_moiety                'O12  P3  Sc2  Ag3.05'
_chemical_formula_sum                   'Ag3.05 O12 P3 Sc2'
_chemical_formula_weight                703.49

#----------------------------------------------------------------------------#
#                   UNIT CELL INFORMATION                                    #
#----------------------------------------------------------------------------#

_symmetry_cell_setting                  trigonal
_symmetry_space_group_name_H-M          'R -3 c :H'
_symmetry_space_group_name_Hall         '-R 3 2"c'
_symmetry_Int_Tables_number             167
loop_
    _symmetry_equiv_pos_as_xyz
'x, y, z'
'-y, x-y, z'
'y, x, -z+1/2'
'-x+y, -x, z'
'-x, -x+y, -z+1/2'
'x-y, -y, -z+1/2'
'x+2/3, y+1/3, z+1/3'
'-y+2/3, x-y+1/3, z+1/3'
'y+2/3, x+1/3, -z+5/6'
'-x+y+2/3, -x+1/3, z+1/3'
'-x+2/3, -x+y+1/3, -z+5/6'
'x-y+2/3, -y+1/3, -z+5/6'
'x+1/3, y+2/3, z+2/3'
'-y+1/3, x-y+2/3, z+2/3'
'y+1/3, x+2/3, -z+7/6'
'-x+y+1/3, -x+2/3, z+2/3'
'-x+1/3, -x+y+2/3, -z+7/6'
'x-y+1/3, -y+2/3, -z+7/6'
'-x, -y, -z'
'y, -x+y, -z'
'-y, -x, z-1/2'
'x-y, x, -z'
'x, x-y, z-1/2'
'-x+y, y, z-1/2'
'-x+2/3, -y+1/3, -z+1/3'
'y+2/3, -x+y+1/3, -z+1/3'
'-y+2/3, -x+1/3, z-1/6'
'x-y+2/3, x+1/3, -z+1/3'
'x+2/3, x-y+1/3, z-1/6'
'-x+y+2/3, y+1/3, z-1/6'
'-x+1/3, -y+2/3, -z+2/3'
'y+1/3, -x+y+2/3, -z+2/3'
'-y+1/3, -x+2/3, z+1/6'
'x-y+1/3, x+2/3, -z+2/3'
'x+1/3, x-y+2/3, z+1/6'
'-x+y+1/3, y+2/3, z+1/6'

_cell_length_a                          8.9756(4)
_cell_length_b                          8.9756(4)
_cell_length_c                          22.6248(10)
_cell_angle_alpha                       90
_cell_angle_beta                        90
_cell_angle_gamma                       120
_cell_volume                            1578.49(16)
_cell_formula_units_Z                   6
_cell_measurement_temperature           295(1)
_cell_measurement_reflns_used           7548
_cell_measurement_theta_min             2.701
_cell_measurement_theta_max             29.861
_cell_measurement_wavelength            0.71073

#----------------------------------------------------------------------------#
#                   CRYSTAL INFORMATION                                      #
#----------------------------------------------------------------------------#

_exptl_crystal_description              box-shaped
_exptl_crystal_colour                   'pale yellow'
_exptl_crystal_size_max                 0.14
_exptl_crystal_size_mid                 0.14
_exptl_crystal_size_min                 0.09
_exptl_crystal_density_diffrn           4.44
_exptl_crystal_density_method           'not measured'
_exptl_crystal_F_000                    1957

#----------------------------------------------------------------------------#
#                   ABSORPTION CORRECTION                                    #
#----------------------------------------------------------------------------#

_exptl_absorpt_coefficient_mu           7.314
_exptl_absorpt_correction_type          multi-scan
_exptl_absorpt_process_details
;
        multiscan correction with APEX2 software (Bruker 2012)
;
_exptl_absorpt_correction_T_min         0.38
_exptl_absorpt_correction_T_max         0.52

#----------------------------------------------------------------------------#
#                   DATA COLLECTION                                          #
#----------------------------------------------------------------------------#

_diffrn_ambient_temperature             295(1)
_diffrn_radiation_wavelength            0.71073
_diffrn_radiation_type                  MoK\a
_diffrn_radiation_monochromator         graphite
_diffrn_radiation_probe                 x-ray
_diffrn_detector_type                   CCD
_diffrn_measurement_device              '3-circle diffractometer'
_diffrn_measurement_device_type         'SMART APEX'
_diffrn_measurement_method
                                'rotation, \w-scans at 4 different \f positions'
_diffrn_reflns_av_R_equivalents         0.0274
_diffrn_reflns_av_unetI/netI            0.0119
_diffrn_reflns_number                   7548
_diffrn_reflns_limit_h_min              -12
_diffrn_reflns_limit_h_max              12
_diffrn_reflns_limit_k_min              -12
_diffrn_reflns_limit_k_max              12
_diffrn_reflns_limit_l_min              -30
_diffrn_reflns_limit_l_max              30
_diffrn_reflns_theta_min                2.701
_diffrn_reflns_theta_max                29.861
_diffrn_reflns_theta_full               25.242
_diffrn_measured_fraction_theta_full
                                        1
_diffrn_measured_fraction_theta_max
                                        0.967
_diffrn_reflns_Laue_measured_fraction_full
                                        1
_diffrn_reflns_Laue_measured_fraction_max
                                        0.967
_diffrn_reflns_point_group_measured_fraction_full
                                        1
_diffrn_reflns_point_group_measured_fraction_max
                                        0.967
_reflns_Friedel_coverage                0
_reflns_number_total                    496
_reflns_number_gt                       472
_reflns_threshold_expression            'I > 2\s(I)'

#----------------------------------------------------------------------------#
#                   COMPUTER PROGRAMS USED                                   #
#----------------------------------------------------------------------------#

_computing_data_collection              'Bruker APEX2 (Bruker, 2012)'
_computing_cell_refinement              'Bruker APEX2 (Bruker, 2012)'
_computing_data_reduction               'Bruker APEX2 (Bruker, 2012)'
_computing_structure_solution           'SHELXL-2014/7 (Sheldrick, 2014)'
_computing_structure_refinement         'SHELXL (Sheldrick, 2015)'
_computing_molecular_graphics           'Ortep for Windows (Farrugia, 2012)'
_computing_publication_material
                                   'WinGX publication routines (Farrugia, 2012)'

#----------------------------------------------------------------------------#
#                   STRUCTURE SOLUTION                                       #
#----------------------------------------------------------------------------#


#----------------------------------------------------------------------------#
#                   REFINEMENT INFORMATION                                   #
#----------------------------------------------------------------------------#

_shelx_SHELXL_version_number            2014/7
_refine_special_details
;
 Refined as a 2-component inversion twin.
;
_refine_ls_structure_factor_coef        Fsqd
_refine_ls_matrix_type                  full
_refine_ls_weighting_scheme             calc
_refine_ls_weighting_details
              'w=1/[\s^2^(Fo^2^)+(0.0213P)^2^+4.9245P] where P=(Fo^2^+2Fc^2^)/3'
_refine_ls_extinction_method            'SHELXL-2014/7 (Sheldrick 2014'
_refine_ls_extinction_expression
                                    Fc^*^=kFc[1+0.001xFc^2^\l^3^/sin(2\q)]^-1/4^
_refine_ls_extinction_coef              0.00216(14)
_refine_ls_number_reflns                496
_refine_ls_number_parameters            60
_refine_ls_number_restraints            0
_refine_ls_number_constraints           0
_refine_ls_R_factor_all                 0.0189
_refine_ls_R_factor_gt                  0.0179
_refine_ls_wR_factor_ref                0.0441
_refine_ls_wR_factor_gt                 0.0432
_refine_ls_goodness_of_fit_ref          1.114
_refine_ls_restrained_S_all             1.114
_refine_ls_shift/su_max                 0.001
_refine_ls_shift/su_mean                0
_refine_diff_density_max                0.385
_refine_diff_density_min                -0.356
_refine_diff_density_rms                0.093

#----------------------------------------------------------------------------#
#                   CONSTRAINTS AND RESTRAINTS                               #
#----------------------------------------------------------------------------#


#----------------------------------------------------------------------------#
#                   ATOMIC TYPES, COORDINATES AND THERMAL PARAMETERS         #
#----------------------------------------------------------------------------#

loop_
    _atom_type_symbol
    _atom_type_description
    _atom_type_scat_dispersion_real
    _atom_type_scat_dispersion_imag
    _atom_type_scat_source
O O 0.0106 0.006 'International Tables Vol C Tables 4.2.6.8 and 6.1.1.4'
P P 0.1023 0.0942 'International Tables Vol C Tables 4.2.6.8 and 6.1.1.4'
Sc Sc 0.2519 0.3716 'International Tables Vol C Tables 4.2.6.8 and 6.1.1.4'
Ag Ag -0.8971 1.1015 'International Tables Vol C Tables 4.2.6.8 and 6.1.1.4'

loop_
    _atom_site_label
    _atom_site_type_symbol
    _atom_site_fract_x
    _atom_site_fract_y
    _atom_site_fract_z
    _atom_site_U_iso_or_equiv
    _atom_site_adp_type
    _atom_site_occupancy
    _atom_site_site_symmetry_order
    _atom_site_calc_flag
    _atom_site_refinement_flags_posn
    _atom_site_refinement_flags_adp
    _atom_site_refinement_flags_occupancy
    _atom_site_disorder_assembly
    _atom_site_disorder_group
Sc1 Sc 0 0 0.14842(2) 0.00827(15) Uani 1 3 d S T P . .
P1 P 0.29136(6) 0 0.25 0.00926(16) Uani 1 2 d S T P . .
O1 O 0.18295(17) 0.97638(18) 0.19508(6) 0.0219(3) Uani 1 1 d . . . . .
O2 O 0.19558(15) 0.17300(15) 0.08945(5) 0.0154(3) Uani 1 1 d . . . . .
Ag11 Ag 0.017(2) 0.0807(6) 0.00192(12) 0.0774(17) Uani 0.1688(7) 1 d . . . . .
Ag21 Ag 0.021(3) 0.221(3) 0.0255(11) 0.039(8) Uiso 0.0085(10) 1 d . . . . .
Ag22 Ag 0.0155(6) 0.3117(11) 0.0625(5) 0.0418(17) Uani 0.140(9) 1 d . . . . .
Ag2 Ag 0.0256(4) 0.3333 0.0833 0.056(3) Uani 0.381(18) 2 d S T . . .

loop_
    _atom_site_aniso_label
    _atom_site_aniso_U_11
    _atom_site_aniso_U_22
    _atom_site_aniso_U_33
    _atom_site_aniso_U_23
    _atom_site_aniso_U_13
    _atom_site_aniso_U_12
Sc1 0.00878(18) 0.00878(18) 0.0073(2) 0 0 0.00439(9)
P1 0.0073(2) 0.0095(3) 0.0117(3) 0.00421(18) 0.00210(9) 0.00473(13)
O1 0.0185(6) 0.0236(7) 0.0244(6) 0.0025(5) -0.0089(5) 0.0111(5)
O2 0.0114(5) 0.0135(5) 0.0158(5) 0.0029(4) 0.0032(4) 0.0022(5)
Ag11 0.0746(19) 0.126(2) 0.0142(5) 0.0271(13) 0.0002(18) 0.037(5)
Ag22 0.0142(10) 0.024(2) 0.076(3) 0.034(2) -0.0007(11) 0.0017(9)
Ag2 0.0109(7) 0.0152(12) 0.143(8) 0.029(3) 0.0143(17) 0.0076(6)


#----------------------------------------------------------------------------#
#                   MOLECULAR GEOMETRY                                       #
#----------------------------------------------------------------------------#

_geom_special_details
;
 All esds (except the esd in the dihedral angle between two l.s. planes)
 are estimated using the full covariance matrix.  The cell esds are taken
 into account individually in the estimation of esds in distances, angles
 and torsion angles; correlations between esds in cell parameters are only
 used when they are defined by crystal symmetry.  An approximate (isotropic)
 treatment of cell esds is used for estimating esds involving l.s. planes.
;
loop_
    _geom_bond_atom_site_label_1
    _geom_bond_atom_site_label_2
    _geom_bond_distance
    _geom_bond_site_symmetry_2
    _geom_bond_publ_flag
Sc1 O1 2.0504(12) 2_665 ?
Sc1 O1 2.0504(12) 4_455 ?
Sc1 O1 2.0505(12) 1_545 yes
Sc1 O2 2.1324(11) 4 ?
Sc1 O2 2.1324(11) 2 ?
Sc1 O2 2.1324(11) . yes

P1 O1 1.5261(12) 1_545 yes
P1 O1 1.5262(12) 6_665 ?
P1 O2 1.5398(11) 25 yes
P1 O2 1.5398(11) 36_545 ?

O1 Ag21 2.22(2) 17_554 ?
O1 Ag22 2.420(8) 17_554 ?
O2 Ag21 2.28(2) 4 ?
O2 Ag11 2.299(3) 20 ?
O2 Ag21 2.33(2) . ?
O2 Ag22 2.362(7) 4 ?
O2 Ag11 2.419(9) . ?
O2 Ag2 2.4504(14) 4 ?
O2 Ag11 2.491(11) 4 ?
O2 Ag22 2.559(6) . ?
O2 Ag2 2.572(3) . ?

Ag11 Ag11 0.668(3) 22 yes
Ag11 Ag11 1.147(4) 4 ?
Ag11 Ag11 1.327(5) 19 ?
Ag11 Ag21 1.35(3) . yes
Ag11 Ag21 1.71(3) 20 ?
Ag11 Ag21 1.85(3) 22 ?
Ag11 Ag21 2.31(3) 4 ?
Ag11 Ag21 2.41(3) 2 ?
Ag21 Ag22 1.18(3) . yes
Ag21 Ag2 1.64(3) . ?
Ag21 Ag11 1.71(3) 22 ?
Ag21 Ag11 1.85(3) 20 ?
Ag21 Ag22 2.11(3) 18_554 ?
Ag21 Ag21 2.22(4) 22 ?
Ag21 Ag21 2.22(4) 20 ?
Ag21 Ag11 2.31(3) 2 ?
Ag22 Ag2 0.501(12) . yes
Ag22 Ag22 1.00(2) 18_554 ?
Ag22 Ag21 2.11(3) 18_554 ?
Ag22 O2 2.362(7) 2 ?
Ag22 O1 2.420(8) 17_544 ?
Ag22 Ag11 2.784(18) 22 ?
Ag22 Ag11 2.952(18) 20 ?
Ag22 Ag21 3.08(3) 22 ?
Ag2 Ag22 0.501(12) 18_554 ?
Ag2 Ag21 1.64(3) 18_554 ?
Ag2 Ag11 2.892(5) 18_554 ?

loop_
    _geom_angle_atom_site_label_1
    _geom_angle_atom_site_label_2
    _geom_angle_atom_site_label_3
    _geom_angle
    _geom_angle_site_symmetry_1
    _geom_angle_site_symmetry_3
    _geom_angle_publ_flag
O1 Sc1 O1 95.87(5) 2_665 4_455 ?
O1 Sc1 O1 95.87(5) 2_665 1_545 ?
O1 Sc1 O1 95.87(5) 4_455 1_545 ?
O1 Sc1 O2 172.26(5) 2_665 4 ?
O1 Sc1 O2 89.27(5) 4_455 4 ?
O1 Sc1 O2 89.34(5) 1_545 4 ?
O1 Sc1 O2 89.27(5) 2_665 2 ?
O1 Sc1 O2 89.34(5) 4_455 2 ?
O1 Sc1 O2 172.26(5) 1_545 2 ?
O2 Sc1 O2 84.99(5) 4 2 ?
O1 Sc1 O2 89.34(5) 2_665 . ?
O1 Sc1 O2 172.26(5) 4_455 . ?
O1 Sc1 O2 89.27(5) 1_545 . ?
O2 Sc1 O2 84.99(5) 4 . ?
O2 Sc1 O2 84.99(5) 2 . ?

O1 P1 O1 110.77(11) 1_545 6_665 ?
O1 P1 O2 110.73(7) 1_545 25 ?
O1 P1 O2 107.78(7) 6_665 25 ?
O1 P1 O2 107.78(7) 1_545 36_545 ?
O1 P1 O2 110.73(7) 6_665 36_545 ?
O2 P1 O2 109.05(10) 25 36_545 ?

_iucr_refine_instructions_details
;

    shelx.res created by SHELXL-2014/7


TITL Ag_NSP_F6_2_0m in R-3c
CELL 0.71073   8.9756    8.9756    22.62480  90.0000  90.0000 120.0000
ZERR    6.00   0.0004    0.0004     0.00100   0.0000   0.0000   0.0000
LATT    3
SYMM   -Y,+X-Y,+Z
SYMM   +Y,+X,1/2-Z
SYMM   -X+Y,-X,+Z
SYMM   -X,-X+Y,1/2-Z
SYMM   +X-Y,-Y,1/2-Z
SFAC O P SC AG
UNIT 72 18 12 18
ACTA
L.S. 25
LIST 4
BOND
FMAP 2
PLAN 20
TWIN 0 1 0  1 0 0  0 0 1
WGHT    0.021300    4.924500
EXTI    0.002164
BASF   0.00574
FVAR       0.05619
SC1   3    0.000000    0.000000    0.148420    10.33333    0.00878    0.00878 =
         0.00727    0.00000    0.00000    0.00439
P1    2    0.291356    0.000000    0.250000    10.50000    0.00733    0.00945 =
         0.01172    0.00421    0.00210    0.00473
O1    1    0.182950    0.976375    0.195080    11.00000    0.01851    0.02356 =
         0.02439    0.00254   -0.00886    0.01107
O2    1    0.195578    0.173004    0.089445    11.00000    0.01144    0.01345 =
         0.01577    0.00295    0.00323    0.00216
rem AG1   4    0.000000    0.000000    0.000000    -0.09883   -0.00100
AG11  4    0.016788    0.080703    0.001916     0.16878    0.07462    0.12632 =
         0.01423    0.02710    0.00020    0.03746
AG21  4    0.020828    0.221310    0.025464     0.00850    0.03905
AG22  4    0.015517    0.311728    0.062480     0.14021    0.01420    0.02422 =
         0.07638    0.03355   -0.00073    0.00172
AG2   4    0.025564    0.333333    0.083333     0.19046    0.01090    0.01517 =
         0.14288    0.02850    0.01425    0.00759
HKLF 4

REM  Ag_NSP_F6_2_0m in R-3c
REM R1 =  0.0179 for     472 Fo > 4sig(Fo)  and  0.0189 for all     496 data
REM     60 parameters refined using      0 restraints

END

WGHT      0.0210      4.8352

REM Highest difference peak  0.385,  deepest hole -0.356,  1-sigma level  0.093
Q1    1   0.2734  0.2287  0.0798  11.00000  0.05    0.38
Q2    1   0.0000  0.0000  0.0000  10.16667  0.05    0.37
Q3    1  -0.0101  0.2578  0.0810  11.00000  0.05    0.31
Q4    1   0.2246  1.0255  0.2252  11.00000  0.05    0.31
Q5    1   0.0942  0.0869  0.0856  11.00000  0.05    0.23
Q6    1   0.1077  0.0476  0.0719  11.00000  0.05    0.23
Q7    1   0.2605  0.2858  0.0946  11.00000  0.05    0.21
Q8    1  -0.0415  0.4037  0.0710  11.00000  0.05    0.21
Q9    1   0.2055  0.1038  0.0919  11.00000  0.05    0.21
Q10   1   0.2318  0.9484  0.2130  11.00000  0.05    0.21
Q11   1   0.1495  0.3333  0.0833  10.50000  0.05    0.20
Q12   1  -0.1050  0.3333  0.0833  10.50000  0.05    0.20
Q13   1   0.1964  0.2308  0.0750  11.00000  0.05    0.20
Q14   1  -0.0748 -0.0445  0.1737  11.00000  0.05    0.19
Q15   1   0.1937  1.0669  0.1974  11.00000  0.05    0.18
Q16   1   0.0934  0.1718  0.0955  11.00000  0.05    0.18
Q17   1   0.1120  0.9133  0.2048  11.00000  0.05    0.17
Q18   1   0.1312  1.0103  0.1614  11.00000  0.05    0.17
Q19   1   0.0529  0.3244 -0.0009  11.00000  0.05    0.16
Q20   1   0.1035  0.3422  0.0642  11.00000  0.05    0.16
;

data_520K


_audit_creation_date                    2020-01-29T14:20:23-00:00
_audit_creation_method                  'WinGX routine CIF_UPDATE'
_audit_conform_dict_name                cif_core.dic
_audit_conform_dict_version             2.4.5
_audit_conform_dict_location            ftp://ftp.iucr.org/pub/cif_core.dic
_publ_requested_category                FI

#----------------------------------------------------------------------------#
#                   CHEMICAL INFORMATION                                     #
#----------------------------------------------------------------------------#

_chemical_formula_moiety                'O12  P3  Sc2  Ag3.02'
_chemical_formula_sum                   'Ag3.02 O12 P3 Sc2'
_chemical_formula_weight                700.59

#----------------------------------------------------------------------------#
#                   UNIT CELL INFORMATION                                    #
#----------------------------------------------------------------------------#

_symmetry_cell_setting                  trigonal
_symmetry_space_group_name_H-M          'R -3 c :H'
_symmetry_space_group_name_Hall         '-R 3 2"c'
_symmetry_Int_Tables_number             167
loop_
    _symmetry_equiv_pos_as_xyz
'x, y, z'
'-y, x-y, z'
'y, x, -z+1/2'
'-x+y, -x, z'
'-x, -x+y, -z+1/2'
'x-y, -y, -z+1/2'
'x+2/3, y+1/3, z+1/3'
'-y+2/3, x-y+1/3, z+1/3'
'y+2/3, x+1/3, -z+5/6'
'-x+y+2/3, -x+1/3, z+1/3'
'-x+2/3, -x+y+1/3, -z+5/6'
'x-y+2/3, -y+1/3, -z+5/6'
'x+1/3, y+2/3, z+2/3'
'-y+1/3, x-y+2/3, z+2/3'
'y+1/3, x+2/3, -z+7/6'
'-x+y+1/3, -x+2/3, z+2/3'
'-x+1/3, -x+y+2/3, -z+7/6'
'x-y+1/3, -y+2/3, -z+7/6'
'-x, -y, -z'
'y, -x+y, -z'
'-y, -x, z-1/2'
'x-y, x, -z'
'x, x-y, z-1/2'
'-x+y, y, z-1/2'
'-x+2/3, -y+1/3, -z+1/3'
'y+2/3, -x+y+1/3, -z+1/3'
'-y+2/3, -x+1/3, z-1/6'
'x-y+2/3, x+1/3, -z+1/3'
'x+2/3, x-y+1/3, z-1/6'
'-x+y+2/3, y+1/3, z-1/6'
'-x+1/3, -y+2/3, -z+2/3'
'y+1/3, -x+y+2/3, -z+2/3'
'-y+1/3, -x+2/3, z+1/6'
'x-y+1/3, x+2/3, -z+2/3'
'x+1/3, x-y+2/3, z+1/6'
'-x+y+1/3, y+2/3, z+1/6'

_cell_length_a                          8.9671(8)
_cell_length_b                          8.9671(8)
_cell_length_c                          22.7622(19)
_cell_angle_alpha                       90
_cell_angle_beta                        90
_cell_angle_gamma                       120
_cell_volume                            1585.1(3)
_cell_formula_units_Z                   6
_cell_measurement_temperature           520(1)
_cell_measurement_reflns_used           4628
_cell_measurement_theta_min             2.684
_cell_measurement_theta_max             38.358
_cell_measurement_wavelength            0.71073

#----------------------------------------------------------------------------#
#                   CRYSTAL INFORMATION                                      #
#----------------------------------------------------------------------------#

_exptl_crystal_description              box-shaped
_exptl_crystal_colour                   'pale yellow'
_exptl_crystal_size_max                 0.12
_exptl_crystal_size_mid                 0.12
_exptl_crystal_size_min                 0.08
_exptl_crystal_density_diffrn           4.404
_exptl_crystal_density_method           'not measured'
_exptl_crystal_F_000                    1949.6

#----------------------------------------------------------------------------#
#                   ABSORPTION CORRECTION                                    #
#----------------------------------------------------------------------------#

_exptl_absorpt_coefficient_mu           7.235
_exptl_absorpt_correction_type          multi-scan
_exptl_absorpt_process_details
;
        multiscan correction with APEX2 software (Bruker 2012)
;
_exptl_absorpt_correction_T_min         0.417
_exptl_absorpt_correction_T_max         0.581

#----------------------------------------------------------------------------#
#                   DATA COLLECTION                                          #
#----------------------------------------------------------------------------#

_diffrn_ambient_temperature             520(1)
_diffrn_radiation_wavelength            0.71073
_diffrn_radiation_type                  MoK\a
_diffrn_radiation_monochromator         graphite
_diffrn_radiation_probe                 x-ray
_diffrn_detector_type                   CCD
_diffrn_measurement_device              '3-circle diffractometer'
_diffrn_measurement_device_type         'SMART APEX'
_diffrn_measurement_method
                                'rotation, \w-scans at different \f positions'
_diffrn_reflns_av_R_equivalents         0.0375
_diffrn_reflns_av_unetI/netI            0.0367
_diffrn_reflns_number                   4628
_diffrn_reflns_limit_h_min              -12
_diffrn_reflns_limit_h_max              15
_diffrn_reflns_limit_k_min              -15
_diffrn_reflns_limit_k_max              8
_diffrn_reflns_limit_l_min              -39
_diffrn_reflns_limit_l_max              30
_diffrn_reflns_theta_min                2.684
_diffrn_reflns_theta_max                38.358
_diffrn_reflns_theta_full               25.242
_diffrn_measured_fraction_theta_full
                                        0.991
_diffrn_measured_fraction_theta_max
                                        0.949
_diffrn_reflns_Laue_measured_fraction_full
                                        0.991
_diffrn_reflns_Laue_measured_fraction_max
                                        0.949
_diffrn_reflns_point_group_measured_fraction_full
                                        0.991
_diffrn_reflns_point_group_measured_fraction_max
                                        0.949
_reflns_Friedel_coverage                0
_reflns_number_total                    924
_reflns_number_gt                       700
_reflns_threshold_expression            'I > 2\s(I)'

#----------------------------------------------------------------------------#
#                   COMPUTER PROGRAMS USED                                   #
#----------------------------------------------------------------------------#

_computing_data_collection              'Bruker APEX2 (Bruker, 2012)'
_computing_cell_refinement              'Bruker APEX2 (Bruker, 2012)'
_computing_data_reduction               'Bruker APEX2 (Bruker, 2012)'
_computing_structure_solution           'SHELXL-2014/7 (Sheldrick, 2014)'
_computing_structure_refinement         'SHELXL (Sheldrick, 2015)'
_computing_molecular_graphics           'Ortep for Windows (Farrugia, 2012)'
_computing_publication_material
                                   'WinGX publication routines (Farrugia, 2012)'

#----------------------------------------------------------------------------#
#                   STRUCTURE SOLUTION                                       #
#----------------------------------------------------------------------------#


#----------------------------------------------------------------------------#
#                   REFINEMENT INFORMATION                                   #
#----------------------------------------------------------------------------#

_shelx_SHELXL_version_number            2014/7
_refine_special_details
;
 Refined as a 2-component inversion twin.
;
_refine_ls_structure_factor_coef        Fsqd
_refine_ls_matrix_type                  full
_refine_ls_weighting_scheme             calc
_refine_ls_weighting_details
              'w=1/[\s^2^(Fo^2^)+(0.0271P)^2^+2.9952P] where P=(Fo^2^+2Fc^2^)/3'
_refine_ls_extinction_method            'SHELXL-2014/7 (Sheldrick 2014'
_refine_ls_extinction_expression
                                    Fc^*^=kFc[1+0.001xFc^2^\l^3^/sin(2\q)]^-1/4^
_refine_ls_extinction_coef              0.00173(18)
_refine_ls_number_reflns                924
_refine_ls_number_parameters            60
_refine_ls_number_restraints            0
_refine_ls_number_constraints           0
_refine_ls_R_factor_all                 0.0523
_refine_ls_R_factor_gt                  0.0333
_refine_ls_wR_factor_ref                0.0709
_refine_ls_wR_factor_gt                 0.0654
_refine_ls_goodness_of_fit_ref          1.071
_refine_ls_restrained_S_all             1.071
_refine_ls_shift/su_max                 0
_refine_ls_shift/su_mean                0
_refine_diff_density_max                0.777
_refine_diff_density_min                -0.64
_refine_diff_density_rms                0.145

#----------------------------------------------------------------------------#
#                   CONSTRAINTS AND RESTRAINTS                               #
#----------------------------------------------------------------------------#


#----------------------------------------------------------------------------#
#                   ATOMIC TYPES, COORDINATES AND THERMAL PARAMETERS         #
#----------------------------------------------------------------------------#

loop_
    _atom_type_symbol
    _atom_type_description
    _atom_type_scat_dispersion_real
    _atom_type_scat_dispersion_imag
    _atom_type_scat_source
O O 0.0106 0.006 'International Tables Vol C Tables 4.2.6.8 and 6.1.1.4'
P P 0.1023 0.0942 'International Tables Vol C Tables 4.2.6.8 and 6.1.1.4'
Sc Sc 0.2519 0.3716 'International Tables Vol C Tables 4.2.6.8 and 6.1.1.4'
Ag Ag -0.8971 1.1015 'International Tables Vol C Tables 4.2.6.8 and 6.1.1.4'

loop_
    _atom_site_label
    _atom_site_type_symbol
    _atom_site_fract_x
    _atom_site_fract_y
    _atom_site_fract_z
    _atom_site_U_iso_or_equiv
    _atom_site_adp_type
    _atom_site_occupancy
    _atom_site_site_symmetry_order
    _atom_site_calc_flag
    _atom_site_refinement_flags_posn
    _atom_site_refinement_flags_adp
    _atom_site_refinement_flags_occupancy
    _atom_site_disorder_assembly
    _atom_site_disorder_group
Sc1 Sc 0 0 0.14848(2) 0.01194(13) Uani 1 3 d S T P . .
P1 P 0.29026(7) 0 0.25 0.01233(14) Uani 1 2 d S T P . .
O1 O 0.1810(2) 0.9740(2) 0.19569(7) 0.0292(3) Uani 1 1 d . . . . .
O2 O 0.19695(17) 0.17375(18) 0.09026(6) 0.0219(3) Uani 1 1 d . . . . .
Ag11 Ag 0.014(2) 0.0879(8) 0.00319(13) 0.107(2) Uani 0.1692(9) 1 d . . . . .
Ag21 Ag 0.0180(18) 0.223(2) 0.0271(7) 0.028(4) Uiso 0.0136(12) 1 d . . . . .
Ag22 Ag 0.0172(6) 0.3069(10) 0.0576(4) 0.057(2) Uani 0.142(7) 1 d . . . . .
Ag2 Ag 0.0253(3) 0.3333 0.0833 0.069(4) Uani 0.357(15) 2 d S T . . .

loop_
    _atom_site_aniso_label
    _atom_site_aniso_U_11
    _atom_site_aniso_U_22
    _atom_site_aniso_U_33
    _atom_site_aniso_U_23
    _atom_site_aniso_U_13
    _atom_site_aniso_U_12
Sc1 0.01192(16) 0.01192(16) 0.01199(19) 0 0 0.00596(8)
P1 0.00960(19) 0.0121(3) 0.0161(2) 0.0045(2) 0.00224(11) 0.00606(13)
O1 0.0259(7) 0.0332(8) 0.0318(7) 0.0016(7) -0.0122(6) 0.0172(7)
O2 0.0147(6) 0.0177(6) 0.0249(6) 0.0042(5) 0.0056(5) 0.0018(5)
Ag11 0.091(3) 0.178(4) 0.0262(7) 0.0419(19) 0.003(3) 0.049(6)
Ag22 0.0199(9) 0.043(3) 0.091(4) 0.044(3) -0.0007(14) 0.0032(11)
Ag2 0.0184(7) 0.0220(12) 0.166(10) 0.038(3) 0.0191(17) 0.0110(6)


#----------------------------------------------------------------------------#
#                   MOLECULAR GEOMETRY                                       #
#----------------------------------------------------------------------------#

_geom_special_details
;
 All esds (except the esd in the dihedral angle between two l.s. planes)
 are estimated using the full covariance matrix.  The cell esds are taken
 into account individually in the estimation of esds in distances, angles
 and torsion angles; correlations between esds in cell parameters are only
 used when they are defined by crystal symmetry.  An approximate (isotropic)
 treatment of cell esds is used for estimating esds involving l.s. planes.
;
loop_
    _geom_bond_atom_site_label_1
    _geom_bond_atom_site_label_2
    _geom_bond_distance
    _geom_bond_site_symmetry_2
    _geom_bond_publ_flag
Sc1 O1 2.0542(14) 2_665 ?
Sc1 O1 2.0542(14) 1_545 yes
Sc1 O1 2.0542(14) 4_455 ?
Sc1 O2 2.1334(13) . yes
Sc1 O2 2.1334(13) 4 ?
Sc1 O2 2.1334(13) 2 ?

P1 O1 1.5215(14) 1_545 yes
P1 O1 1.5215(14) 6_665 ?
P1 O2 1.5360(14) 25    yes
P1 O2 1.5361(14) 36_545 ?

O1 Ag21 2.244(14) 17_554 ?
O1 Ag22 2.360(8) 17_554 ?

O2 Ag21 2.269(13) 4 ?
O2 Ag11 2.325(3) 20 ?
O2 Ag21 2.354(13) . ?
O2 Ag22 2.367(7) 4 ?
O2 Ag11 2.440(10) . ?
O2 Ag2 2.4455(16) 4 ?
O2 Ag11 2.474(11) 4 ?
O2 Ag22 2.550(6) . ?
O2 Ag2 2.578(3) . ?

Ag11 Ag11 0.748(3) 22 yes
Ag11 Ag11 1.271(5) 4 ?
Ag11 Ag21 1.310(19) . yes
Ag11 Ag11 1.475(6) 19 ?
Ag11 Ag21 1.77(2) 20 ?
Ag11 Ag21 1.87(3) 22 ?
Ag11 Ag22 2.309(12) . ?
Ag11 Ag21 2.40(2) 4 ?
Ag21 Ag22 1.03(2) . yes
Ag21 Ag2 1.601(19) . ?
Ag21 Ag11 1.77(2) 22 ?
Ag21 Ag11 1.87(3) 20 ?
Ag21 Ag22 2.18(2) 18_554 ?
Ag21 Ag21 2.28(3) 20 ?
Ag21 Ag11 2.40(2) 2 ?
Ag22 Ag2 0.623(11) . yes
Ag22 Ag22 1.24(2) 18_554 ?
Ag22 Ag21 2.18(2) 18_554 ?
Ag22 Ag11 2.709(17) 22 ?
Ag22 Ag11 2.828(18) 20 ?
Ag22 Ag21 3.038(17) 22 ?
Ag2 Ag22 0.623(11) 18_554 ?
Ag2 Ag21 1.601(19) 18_554 ?
Ag2 Ag11 2.821(4) 18_554 ?

loop_
    _geom_angle_atom_site_label_1
    _geom_angle_atom_site_label_2
    _geom_angle_atom_site_label_3
    _geom_angle
    _geom_angle_site_symmetry_1
    _geom_angle_site_symmetry_3
    _geom_angle_publ_flag
O1 Sc1 O1 95.14(6) 2_665 1_545 ?
O1 Sc1 O1 95.14(6) 2_665 4_455 ?
O1 Sc1 O1 95.14(6) 1_545 4_455 ?
O1 Sc1 O2 89.24(6) 2_665 . ?
O1 Sc1 O2 89.73(6) 1_545 . ?
O1 Sc1 O2 173.12(6) 4_455 . ?
O1 Sc1 O2 173.12(6) 2_665 4 ?
O1 Sc1 O2 89.24(6) 1_545 4 ?
O1 Sc1 O2 89.73(6) 4_455 4 ?
O2 Sc1 O2 85.48(6) . 4 ?
O1 Sc1 O2 89.73(6) 2_665 2 ?
O1 Sc1 O2 173.12(6) 1_545 2 ?
O1 Sc1 O2 89.24(6) 4_455 2 ?
O2 Sc1 O2 85.47(6) . 2 ?
O2 Sc1 O2 85.47(6) 4 2 ?

O1 P1 O1 110.83(13) 1_545 6_665 ?
O1 P1 O2 110.73(8) 1_545 25 ?
O1 P1 O2 107.85(8) 6_665 25 ?
O1 P1 O2 107.86(8) 1_545 36_545 ?
O1 P1 O2 110.73(8) 6_665 36_545 ?
O2 P1 O2 108.84(12) 25 36_545 ?

_iucr_refine_instructions_details
;

    shelx.res created by SHELXL-2014/7


TITL ASP_Crystal1_250C_run1_0m in R-3c
CELL 0.71073   8.9671   8.9671  22.7622  90.0000  90.0000 120.0000
ZERR    6.00   0.0008   0.0008   0.0019   0.0000   0.0000   0.0000
LATT    3
SYMM   -Y,+X-Y,+Z
SYMM   +Y,+X,1/2-Z
SYMM   -X+Y,-X,+Z
SYMM   -X,-X+Y,1/2-Z
SYMM   +X-Y,-Y,1/2-Z
SFAC O  P  SC AG
UNIT 72 18 12 18
ACTA
L.S. 25
LIST 4
BOND
FMAP 2
PLAN 20
TWIN 0 1 0  1 0 0  0 0 1
WGHT    0.027100    2.995200
EXTI    0.001733
BASF   0.00366
FVAR       0.05993
SC1   3    0.000000    0.000000    0.148483    10.33333    0.01192    0.01192 =
         0.01199    0.00000    0.00000    0.00596
P1    2    0.290259    0.000000    0.250000    10.50000    0.00960    0.01212 =
         0.01611    0.00448    0.00224    0.00606
O1    1    0.180954    0.974022    0.195688    11.00000    0.02593    0.03321 =
         0.03182    0.00155   -0.01221    0.01722
O2    1    0.196952    0.173747    0.090259    11.00000    0.01471    0.01769 =
         0.02494    0.00417    0.00558    0.00180
REM AG1   4    0.000000    0.000000    0.000000    -0.04864   -0.00100
AG11  4    0.013875    0.087895    0.003187     0.16923    0.09133    0.17822 =
         0.02623    0.04186    0.00321    0.04872
AG21  4    0.017982    0.222755    0.027071     0.01363    0.02828
AG22  4    0.017186    0.306888    0.057573     0.14216    0.01992    0.04276 =
         0.09138    0.04405   -0.00072    0.00320
AG2   4    0.025252    0.333333    0.083333     0.17855    0.01842    0.02196 =
         0.16645    0.03824    0.01912    0.01098
HKLF 4

REM  ASP_Crystal1_250C_run1_0m in R-3c
REM R1 =  0.0333 for     700 Fo > 4sig(Fo)  and  0.0523 for all     924 data
REM     60 parameters refined using      0 restraints

END

WGHT      0.0270      3.0243

REM Highest difference peak  0.777,  deepest hole -0.640,  1-sigma level  0.145
Q1    1   0.1152  0.0489  0.1036  11.00000  0.05    0.50
Q2    1   0.2212  0.1430  0.1111  11.00000  0.05    0.50
Q3    1   0.2287  0.2582  0.0839  11.00000  0.05    0.46
Q4    1   0.1173  0.8142  0.1854  11.00000  0.05    0.45
Q5    1   0.1924  0.9421  0.2260  11.00000  0.05    0.44
Q6    1   0.1955  1.0320  0.1624  11.00000  0.05    0.44
Q7    1   0.2251 -0.0288  0.2788  11.00000  0.05    0.43
Q8    1   0.1706  1.0201  0.2145  11.00000  0.05    0.43
Q9    1   0.1528  0.8878  0.2026  11.00000  0.05    0.43
Q10   1  -0.0630 -0.0604  0.1735  11.00000  0.05    0.42
Q11   1   0.1786  0.0986  0.0807  11.00000  0.05    0.42
Q12   1   0.2181  0.2198  0.1146  11.00000  0.05    0.41
Q13   1   0.1483  0.2231  0.1037  11.00000  0.05    0.40
Q14   1  -0.0326  0.3169  0.0474  11.00000  0.05    0.40
Q15   1  -0.1171  0.3329  0.0296  11.00000  0.05    0.40
Q16   1   0.2396  0.1906  0.0669  11.00000  0.05    0.40
Q17   1   0.0801  0.9081  0.2070  11.00000  0.05    0.39
Q18   1  -0.0524  0.1359 -0.0285  11.00000  0.05    0.39
Q19   1   0.1375  0.9676  0.1765  11.00000  0.05    0.39
Q20   1   0.2480  0.1120  0.1384  11.00000  0.05    0.38
;

# END of CIF

_publcif_info_exptl_table_max_cols 5
_publcif_info_exptl_table_use_headnotes y

loop_
_publcif_info_cif.paper_type
 CB

loop_
_publcif_info_tables.block_id
_publcif_info_tables.reference_item
"{29081cf1-5d57-4535-80cc-cb0722ce5c63}" "_publcif_info_datablock.publ_exptl"
"{00be1a25-c977-4543-a619-11b9c00a4647}" "_geom_bond_atom_site_label_1"
"{79703c11-041a-46a6-a910-fa3b7f3e377e}" "_geom_bond_atom_site_label_1"
"{d9376d3c-6623-401b-b3bb-9c4c82ac5ed9}" "_geom_bond_atom_site_label_1"
"{6ed255fb-6297-4892-ad65-a68153289e8e}" "_geom_bond_atom_site_label_1"

loop_
_publcif_info_datablock.id
_publcif_info_datablock.publ_exptl
_publcif_info_datablock.publ_geom
_publcif_info_datablock.structure
'{00be1a25-c977-4543-a619-11b9c00a4647}' y y y
'{79703c11-041a-46a6-a910-fa3b7f3e377e}' y y y
'{d9376d3c-6623-401b-b3bb-9c4c82ac5ed9}' y y y
'{6ed255fb-6297-4892-ad65-a68153289e8e}' y y y
'{29081cf1-5d57-4535-80cc-cb0722ce5c63}' ? ? ?

loop_
_publcif_info_exptl_table_extra_item
sin_theta_over_lambda_max

loop_
_publcif_info_exptl_table_header_item
Datablock_name


_publcif_funding_html
;
;
