# Supplementary material for: Study on the structural phase transitions in NaSICON-type compounds using Ag3Sc2(PO4)3 as a model system
Source: Acta Crystallogr B Struct Sci Cryst Eng Mater. 2020 Dec 24;77(Pt 1):10–22. doi: 10.1107/S2052520620014870 (PMC7941282; doi:10.1107/S2052520620014870)
Supplement: Supplementary file 2 [file b-77-00010-100Ksup2.hkl]

#
# h,k,l, Fc-squared, Fo-squared, sigma(Fo-squared), status flag
#
data_100K
_shelx_title ' Ag_NSP_F6_2_100K_0m in C2/c'
_shelx_refln_list_code          4
_shelx_F_calc_maximum      508.03
_exptl_crystal_F_000      1296.00
_reflns_d_resolution_high  0.7087

loop_
 _space_group_symop_operation_xyz
 'x, y, z'
 '-x, y, -z+1/2'
 'x+1/2, y+1/2, z'
 '-x+1/2, y+1/2, -z+1/2'
 '-x, -y, -z'
 'x, -y, z-1/2'
 '-x+1/2, -y+1/2, -z'
 'x+1/2, -y+1/2, z-1/2'

_cell_length_a    15.4671
_cell_length_b     8.9627
_cell_length_c     9.1186
_cell_angle_alpha  90.000
_cell_angle_beta  124.144
_cell_angle_gamma  90.000

_shelx_F_squared_multiplier     1.000

loop_
 _refln_index_h
 _refln_index_k
 _refln_index_l
 _refln_F_squared_calc
 _refln_F_squared_meas
 _refln_F_squared_sigma
 _refln_observed_status
   2   0   0        195.71        418.56        37.30 o
   4   0   0       3524.47       3288.92       122.14 o
   6   0   0      10752.85       9681.60       226.85 o
   8   0   0       3608.15       3626.48       185.37 o
  10   0   0      52857.26      52266.09      1088.35 o
  12   0   0        186.04        281.62        82.83 o
  14   0   0      15078.40      14283.09       540.78 o
  16   0   0       7272.54       7581.65       536.35 o
   1   1   0       5096.24       5196.29       113.02 o
   3   1   0      11628.98      11324.67       296.69 o
   5   1   0      10592.02      10841.49       224.45 o
   7   1   0      94405.28      94389.85      1338.73 o
   9   1   0        757.78        876.48        54.83 o
  11   1   0       4549.61       4475.63       277.22 o
  13   1   0       9908.78       9836.59       334.59 o
  15   1   0        804.75        622.92        87.71 o
  17   1   0       1281.00       1173.01       168.40 o
   0   2   0       8737.97       8422.27       207.33 o
   2   2   0      12687.43      13778.40       417.90 o
   4   2   0       9438.23       9153.94       219.86 o
   6   2   0      40157.51      38423.48       598.40 o
   8   2   0        871.26       1130.73        47.93 o
  10   2   0       3604.55       3976.87       124.05 o
  12   2   0       2130.35       2387.58       102.73 o
  14   2   0      12691.47      11781.40       407.49 o
  16   2   0       2306.20       2731.48       166.34 o
   1   3   0       7630.33      11970.71       430.26 o
   3   3   0      49049.86      52561.18      1020.28 o
   5   3   0      16483.71      16662.48       271.66 o
   7   3   0      47814.54      46027.15       861.97 o
   9   3   0         12.68         49.48        16.55 o
  11   3   0       4182.34       4436.15       140.65 o
  13   3   0      11806.87      11603.09       356.06 o
  15   3   0       1776.57       1844.19       143.92 o
   0   4   0     116524.17     114982.01      2632.74 o
   2   4   0      11477.66      13352.53       193.29 o
   4   4   0      17657.33      17093.61       302.03 o
   6   4   0      43437.53      41658.81       878.17 o
   8   4   0       2543.42       2667.47        94.35 o
  10   4   0       4546.94       5007.91       151.02 o
  12   4   0       5360.59       5299.59       164.99 o
  14   4   0      22400.07      21697.47       478.31 o
  16   4   0       9666.04       9176.95       429.61 o
   1   5   0      17328.77      16116.32       289.40 o
   3   5   0      11262.61      10468.29       182.80 o
   5   5   0       1525.77       1545.22        59.43 o
   7   5   0      46460.23      43750.78       933.41 o
   9   5   0       9749.61       9784.94       241.11 o
  11   5   0        698.92        799.73        67.65 o
  13   5   0      10823.68      10669.19       312.36 o
  15   5   0       2651.98       2741.07       161.08 o
   2   6   0      35350.20      36188.34       906.99 o
   4   6   0       3879.90       3951.96       120.16 o
   6   6   0       2819.13       2508.69       103.95 o
   8   6   0      23185.88      22351.62       525.74 o
  10   6   0       2020.11       1940.14       102.15 o
  12   6   0      10182.88      10597.36       314.50 o
  14   6   0         15.48         57.38        29.33 o
   1   7   0       2758.18       3922.74        88.90 o
   3   7   0       5914.94       6056.90       138.81 o
   5   7   0      29608.15      29752.30       587.95 o
   7   7   0      13045.17      13224.71       303.91 o
   9   7   0       1856.17       2081.04       128.66 o
  11   7   0       4355.69       4548.79       180.40 o
  13   7   0       1971.97       2025.81       139.07 o
   0   8   0      31459.26      30666.14       543.07 o
   2   8   0       1536.61       1768.73        64.05 o
   4   8   0       6551.91       6696.06       177.31 o
   6   8   0        731.49       1571.42       200.38 o
   8   8   0         16.40         79.89        27.91 o
  10   8   0      23779.90      24140.21       597.18 o
  12   8   0       2360.10       2391.32       133.42 o
   1   9   0      11895.15      13194.74       295.40 o
   3   9   0       2395.63       2547.20       222.92 o
   5   9   0       6690.10       6765.79       214.35 o
   7   9   0       6159.81       6340.19       215.62 o
   9   9   0       3711.70       3834.44       165.89 o
  11   9   0        945.33       1048.85       104.02 o
   0  10   0      11539.44      10974.81       413.45 o
   2  10   0       8587.41       9531.93       306.37 o
   4  10   0       6995.81       6772.66       197.24 o
   6  10   0       6447.70       6627.06       347.64 o
   8  10   0      11209.60      11702.52       347.06 o
  10  10   0       9164.22       9044.78       423.87 o
   1  11   0      15423.91      13905.25       529.66 o
   3  11   0        690.47        868.67        84.78 o
   5  11   0      23151.25      23481.21       517.31 o
   7  11   0       2663.58       2742.98       138.26 o
   4  12   0        215.88        259.61        67.66 o
 -17   1   1      15677.55      15004.80       612.79 o
 -15   1   1         84.48        105.78        37.30 o
 -13   1   1       3113.70       3403.08       163.58 o
 -11   1   1      30721.32      29461.29       581.96 o
  -7   1   1      82921.07      86897.87      1313.40 o
  -5   1   1       2629.79      11269.14      1075.46 o
  -3   1   1       2201.90       3126.93       123.74 o
   1   1   1       1405.59       1395.31        31.60 o
   3   1   1     178237.64     183839.02      2967.56 o
   5   1   1       3030.55       2866.27        62.72 o
   7   1   1      21861.68      21366.13       333.24 o
   9   1   1      18992.28      18662.33       326.05 o
  11   1   1       4188.77       4256.42       121.14 o
  13   1   1      23658.81      21987.54       626.53 o
  15   1   1        616.26        636.15        89.08 o
  17   1   1       1777.78       2134.53       321.22 o
 -18   2   1       8883.26       8672.13       599.08 o
 -16   2   1       3196.40       2990.83       195.99 o
 -14   2   1      13084.84      12830.19       411.77 o
 -12   2   1       3167.97       3250.51       111.43 o
 -10   2   1      20288.56      19863.40       703.86 o
  -8   2   1      11083.17      12219.87       552.32 o
  -6   2   1       1471.18       5548.15       850.59 o
  -4   2   1     258093.03     274067.78      6049.71 o
  -2   2   1       4287.91       5061.49        77.51 o
   0   2   1       1378.73       1230.81        78.09 o
   2   2   1      44589.04      45927.66       698.05 o
   4   2   1       7524.28       8402.34       148.81 o
   6   2   1      74710.30      73920.19      1219.33 o
   8   2   1      17254.93      16249.32       345.59 o
  10   2   1      24465.14      25335.66       520.28 o
  12   2   1      12143.81      12085.68       295.09 o
  14   2   1       6316.76       5813.77       243.24 o
  16   2   1      12075.90      11543.05       493.66 o
 -17   3   1       3246.46       3115.78       178.31 o
 -15   3   1       1568.67       1762.72       130.21 o
 -13   3   1      23045.38      22317.94       475.16 o
 -11   3   1      49362.30      45773.55       878.52 o
  -9   3   1        333.51        607.82        88.59 o
  -7   3   1       6651.49       9290.11       371.20 o
  -5   3   1      16772.35      17646.70       345.15 o
  -3   3   1      65670.14      64322.60       969.54 o
  -1   3   1      61855.65      60235.55       849.10 o
   1   3   1       3209.52       3529.75       124.50 o
   3   3   1      54714.20      56311.19       857.09 o
   5   3   1      31251.31      30421.20       482.08 o
   7   3   1      16828.09      16849.55       396.18 o
   9   3   1      28514.67      27903.31       561.16 o
  11   3   1        320.43        266.25        39.84 o
  13   3   1       2405.63       2399.47       118.87 o
  15   3   1       1636.44       1531.84       175.39 o
 -16   4   1       3773.30       4048.61       203.91 o
 -14   4   1        747.47        898.24        75.60 o
 -12   4   1       4614.87       4788.44       211.93 o
 -10   4   1        211.00        394.09        55.38 o
  -6   4   1       4752.50       5471.77       187.57 o
  -4   4   1       1325.97       1439.77        34.52 o
  -2   4   1       9206.46       9884.05       199.63 o
   0   4   1      27596.61      28590.54       542.97 o
   2   4   1         47.35        151.99        26.38 o
   4   4   1      12559.46      12212.82       211.23 o
   6   4   1       4882.51       4543.69       126.49 o
   8   4   1       7640.57       7387.50       190.88 o
  10   4   1       1161.90       1172.96        92.17 o
  12   4   1        500.51        589.86        68.93 o
  14   4   1       1636.52       1625.41       142.23 o
 -15   5   1       2044.02       2168.29       106.35 o
 -13   5   1        231.51        270.22        41.50 o
 -11   5   1      19293.76      20126.07       447.66 o
  -9   5   1      57410.16      58629.99      1101.48 o
  -7   5   1       1494.90       1877.46        90.47 o
  -3   5   1       6821.33       8722.82       390.27 o
  -1   5   1      25850.48      24141.81       361.41 o
   1   5   1     111723.13     110324.71      1465.81 o
   3   5   1       7445.77       7645.49       225.73 o
   5   5   1       5654.05       5690.48       148.86 o
   7   5   1      11408.64      11214.48       368.23 o
   9   5   1       8253.51       8709.09       293.95 o
  11   5   1      15298.17      14503.49       388.64 o
  13   5   1       1546.56       1508.98       110.35 o
  15   5   1        498.95        552.96       140.83 o
 -16   6   1         50.46         68.65        46.58 o
 -14   6   1       7493.22       7473.64       251.52 o
 -12   6   1         46.75         64.31        25.42 o
 -10   6   1      22377.54      23346.30       568.60 o
  -8   6   1      11121.18      12769.64       607.86 o
  -6   6   1       5095.98       5673.53       198.42 o
  -4   6   1      93442.51      95331.66      1352.11 o
  -2   6   1       3558.15       3621.70        77.81 o
   0   6   1        735.96       1361.57        52.10 o
   2   6   1      28750.23      27654.36       419.14 o
   4   6   1      10156.41       9894.03       401.51 o
   6   6   1      32057.45      31707.61       708.08 o
   8   6   1       2317.77       2201.23       106.55 o
  10   6   1      14299.86      14347.24       388.42 o
  12   6   1       9964.89       9951.04       307.30 o
  14   6   1      10712.38      10088.57       429.91 o
 -15   7   1         34.20         86.29        46.32 o
 -13   7   1       1348.54       1627.29       117.80 o
 -11   7   1       2607.64       2863.90       116.80 o
  -9   7   1       8422.07       8375.40       339.02 o
  -7   7   1       2088.84       2466.66       115.21 o
  -5   7   1       1578.70       1673.63       140.83 o
  -1   7   1       1554.75       1534.39        58.48 o
   1   7   1       6371.58       6069.95       105.35 o
   3   7   1      37221.81      39549.66       753.57 o
   5   7   1       3080.15       3172.57       143.78 o
   7   7   1       8997.56       8701.69       258.92 o
   9   7   1       2403.44       2509.00       123.79 o
  11   7   1      10449.25      10890.74       328.27 o
  13   7   1       2167.89       2152.93       184.60 o
 -14   8   1        137.97         86.81        58.61 o
 -12   8   1      21360.81      20455.88       531.11 o
 -10   8   1       9187.69       9238.88       283.81 o
  -8   8   1       1641.54       1690.02        84.85 o
  -6   8   1      15688.59      15390.37       341.55 o
  -4   8   1        560.41        538.35        58.24 o
  -2   8   1      42210.72      39591.85       701.34 o
   0   8   1       5853.33       5401.50       110.16 o
   2   8   1       5933.31       6357.10       158.67 o
   4   8   1      37985.48      36848.13       810.78 o
   6   8   1         27.39         84.81        28.09 o
   8   8   1      17201.81      16614.70       434.96 o
  10   8   1       2737.56       2825.03       142.26 o
  12   8   1       1810.86       1906.65       325.37 o
 -11   9   1       2159.79       3101.81       255.52 o
  -9   9   1       8278.36       8785.54       273.89 o
  -7   9   1       5855.76       6834.92       238.20 o
  -5   9   1       6381.37       6750.44       157.60 o
  -3   9   1      18072.41      17568.79       317.91 o
  -1   9   1       1842.66       2033.23        68.75 o
   1   9   1       6288.85       7975.40       486.10 o
   3   9   1      21619.98      20915.90       502.46 o
   5   9   1       4831.83       4903.27       179.92 o
   7   9   1      20022.04      20242.32       514.62 o
   9   9   1       2357.10       2366.93       129.69 o
 -10  10   1        909.47       1101.27        86.78 o
  -8  10   1        601.25        942.04        76.50 o
  -6  10   1       9763.19      10098.59       710.86 o
  -4  10   1       8693.17       9389.32       378.50 o
  -2  10   1       4013.65       3729.69       114.83 o
   0  10   1       1321.63       1854.28       136.68 o
   2  10   1         52.07        308.74        86.33 o
   6  10   1        927.97       1102.11       152.32 o
   8  10   1       2998.48       2982.76       165.83 o
  -7  11   1       2625.31       2923.27       406.06 o
  -5  11   1       5211.60       5368.25       225.08 o
  -3  11   1      26349.69      25340.17       602.38 o
  -1  11   1        394.73       1194.93       192.60 o
   1  11   1         30.98        156.20        38.23 o
   3  11   1        184.27        480.39        85.78 o
   5  11   1       7468.37       8401.87       275.41 o
   7  11   1       3380.77       3675.78       341.19 o
  -4  12   1        185.17        254.97        70.24 o
   2  12   1       2052.46       2510.67       322.31 o
   4  12   1      15831.95      15353.32       506.42 o
 -18   0   2      13406.38      12906.25       788.39 o
 -14   0   2      40729.89      39467.92      1802.12 o
 -12   0   2      25041.60      21224.82      1036.75 o
 -10   0   2      14870.20      14267.15       323.40 o
  -8   0   2     186580.92     181549.69      3205.66 o
  -6   0   2      29217.58      31971.84       580.40 o
  -2   0   2      17617.93      16996.82       401.73 o
   0   0   2        874.08       1014.20        29.32 o
   4   0   2        710.69        644.12        41.43 o
   6   0   2      51494.66      52319.04      1082.82 o
   8   0   2      40026.38      39796.18       848.29 o
  10   0   2      20672.15      20119.53       547.69 o
  12   0   2      58037.61      57682.45      1752.41 o
  14   0   2       8249.24       8312.30       374.63 o
 -19   1   2         12.76        134.58       118.02 o
 -15   1   2      10716.72      12061.33       412.13 o
 -13   1   2        540.65        748.21        85.91 o
 -11   1   2       6092.39       5894.23       333.07 o
  -9   1   2       1273.56       1269.14        41.44 o
  -7   1   2       5177.09       6070.31       132.17 o
  -5   1   2      28947.28      28650.20       521.96 o
  -3   1   2      50238.74      52682.87       791.39 o
  -1   1   2      60201.73      62732.72      1115.07 o
   1   1   2       9202.10       9461.92       138.94 o
   3   1   2       1952.30       1999.10        49.79 o
   5   1   2      34880.70      36122.85       616.93 o
   7   1   2        369.19        421.96        31.46 o
   9   1   2      10637.35      10828.61       231.88 o
  11   1   2       4417.27       4543.10       144.22 o
  13   1   2        163.50        116.32        39.92 o
  15   1   2       9908.27       9339.94       418.77 o
 -18   2   2         60.12        244.32        97.32 o
 -16   2   2        568.90       1095.22       133.86 o
 -14   2   2         93.07        219.70        49.83 o
 -12   2   2       4119.50       5638.77       255.13 o
 -10   2   2      16752.38      15689.66       332.50 o
  -6   2   2      13763.29      16855.76       362.56 o
  -4   2   2       2110.97       2155.33        59.14 o
  -2   2   2      35772.16      34854.30      1022.38 o
   0   2   2      63043.00      64898.95      1634.89 o
   2   2   2        613.88        404.45        20.77 o
   4   2   2       7191.99       7939.27       147.85 o
   6   2   2        877.13        956.37        40.54 o
   8   2   2      13340.56      12900.31       326.68 o
  10   2   2      11231.89      11078.13       269.68 o
  12   2   2        641.93        726.08        77.23 o
  14   2   2        350.19        387.84        87.04 o
 -17   3   2         33.66        107.28        45.61 o
 -15   3   2      11075.16      10707.05       310.05 o
 -13   3   2       3363.27       3741.65       237.82 o
 -11   3   2      15874.09      15015.57       330.33 o
  -9   3   2       5372.30       5562.82       185.98 o
  -5   3   2      67874.23      66529.30       889.80 o
  -3   3   2      33881.17      33762.20       459.46 o
  -1   3   2      54680.21      52256.57       740.13 o
   1   3   2       5130.61       6291.89       108.77 o
   3   3   2       4321.83       4180.23        87.93 o
   5   3   2      53126.95      52969.69       822.73 o
   7   3   2        748.27       1018.45        60.58 o
   9   3   2      27626.80      25739.81       529.06 o
  11   3   2        516.86        506.66        62.72 o
  13   3   2         28.94         78.89        37.74 o
  15   3   2       9101.66       9766.81       921.55 o
 -18   4   2       4272.68       4353.64       394.28 o
 -16   4   2       9850.50       9342.50       373.24 o
 -14   4   2       8635.20       8486.76       229.04 o
 -12   4   2      26805.97      25031.30       519.93 o
 -10   4   2         37.39       1100.79        73.67 o
  -8   4   2      46956.77      47895.28       896.37 o
  -6   4   2      31712.85      32609.04       517.51 o
  -2   4   2      71529.68      71650.66      1980.10 o
   0   4   2       7714.17       8304.77       349.88 o
   2   4   2      51072.50      52383.47       756.14 o
   4   4   2      48000.66      46626.37       728.11 o
   6   4   2      10894.50      11078.94       252.54 o
   8   4   2      34684.60      34460.86       766.90 o
  10   4   2       5099.25       4743.24       173.36 o
  12   4   2       9212.27       8680.68       273.21 o
  14   4   2       2170.03       2142.40       159.04 o
 -17   5   2        187.57        167.03       105.60 o
 -15   5   2      13939.16      13746.73       337.91 o
 -13   5   2       2297.73       2988.59       212.06 o
 -11   5   2       6039.39       6014.89       174.20 o
  -9   5   2       2101.36       2536.05       145.84 o
  -7   5   2      34017.25      39341.48      1237.80 o
  -5   5   2      25776.05      23902.79       386.41 o
  -3   5   2       3232.87       2871.31        59.76 o
  -1   5   2      44758.34      42807.86       619.60 o
   1   5   2      23406.21      23279.87       406.92 o
   3   5   2       1657.44       1760.90        52.48 o
   5   5   2      12393.18      12691.59       322.44 o
   7   5   2       5364.11       5402.32       179.57 o
   9   5   2       6672.78       6317.25       210.39 o
  11   5   2         62.37         91.07        32.68 o
  13   5   2       1880.39       1961.53       121.13 o
 -16   6   2      12090.10      11646.78       281.76 o
 -14   6   2       4964.33       4917.07       167.76 o
 -12   6   2       2156.49       5172.19       361.81 o
 -10   6   2        966.33       1723.44        80.66 o
  -8   6   2        534.91        914.25       133.89 o
  -6   6   2      96360.38     103111.16      1575.45 o
  -4   6   2       8905.42       8338.23       171.36 o
  -2   6   2       1257.92       1252.46        49.02 o
   0   6   2      14884.17      14381.09       233.87 o
   2   6   2        786.51        793.19        54.44 o
   4   6   2      22325.51      22143.92       514.25 o
   6   6   2       3508.09       3888.04       146.95 o
   8   6   2        559.82        615.53        69.37 o
  10   6   2       2292.15       2457.41       126.43 o
  12   6   2        211.22        166.38        45.81 o
 -15   7   2       2990.05       3697.34       219.96 o
 -13   7   2      20324.77      20287.65       422.10 o
 -11   7   2       3175.82       3625.05       139.90 o
  -9   7   2       2077.24       2123.06       129.04 o
  -7   7   2       1977.28       1917.84        67.65 o
  -5   7   2      14530.79      16252.58       399.74 o
  -3   7   2      24151.69      25160.16       608.06 o
  -1   7   2       7484.10       8156.86       393.49 o
   1   7   2       8648.81       7907.68       162.17 o
   3   7   2      11512.17      11333.79       301.04 o
   5   7   2      13175.51      13277.83       350.84 o
   7   7   2      11970.49      12200.45       340.48 o
   9   7   2       5066.27       4855.80       189.27 o
  11   7   2       1895.21       2036.44       138.54 o
 -14   8   2       8120.47       8370.34       228.73 o
 -12   8   2        794.47       1512.34       109.62 o
 -10   8   2      12140.74      12208.77       256.26 o
  -8   8   2      12816.42      13523.67       266.50 o
  -6   8   2          9.64        240.00        33.47 o
  -4   8   2        504.72        702.61        91.92 o
  -2   8   2        885.89        881.35        44.89 o
   0   8   2       6272.53       5915.82       179.73 o
   2   8   2      25348.14      25429.87       525.33 o
   4   8   2        889.31        890.41        81.21 o
   6   8   2       2909.19       2655.59       127.29 o
   8   8   2        555.83        557.02        73.19 o
  10   8   2      13329.14      13710.24       430.12 o
 -13   9   2       3383.39       3369.79       219.83 o
 -11   9   2       1666.48       1656.13       105.54 o
  -9   9   2       2716.33       2580.97        93.04 o
  -7   9   2      17174.85      18244.12       781.13 o
  -5   9   2       5674.59       6772.14       186.94 o
  -3   9   2       6787.82       6519.42       176.60 o
  -1   9   2      12834.53      12291.47       258.78 o
   1   9   2       9911.35       9609.25       243.02 o
   3   9   2       1107.51       1261.32        92.33 o
   5   9   2        689.46        736.76        83.11 o
   7   9   2       7083.88       7318.27       302.13 o
   9   9   2       2778.22       2806.28       151.02 o
 -12  10   2       2201.40       2350.60       495.41 o
 -10  10   2      17359.75      16533.40       508.28 o
  -8  10   2        206.80        612.83        96.84 o
  -6  10   2       3678.90       4154.51       180.16 o
  -2  10   2       1234.93       1381.73       103.90 o
   0  10   2      33014.98      32992.62       747.79 o
   2  10   2       2500.07       2682.56       124.04 o
   4  10   2       3815.93       3693.47       158.89 o
   6  10   2        368.74        464.78        68.15 o
  -7  11   2       8172.56       7915.04       261.27 o
  -5  11   2        112.85        243.33        44.98 o
  -3  11   2      23683.34      22337.00       632.95 o
  -1  11   2         92.27        105.59        40.51 o
   1  11   2       5599.86       6068.12       269.94 o
   3  11   2      14542.58      14514.51       400.54 o
   5  11   2        127.99        176.11        52.86 o
  -4  12   2        410.11        606.78       144.96 o
  -2  12   2       2491.83       3541.00       342.08 o
   0  12   2       1892.89       2127.10       146.39 o
   2  12   2         97.45         98.16        53.29 o
 -19   1   3       2355.97       2278.97       197.31 o
 -17   1   3       1281.96       1484.43       184.54 o
 -15   1   3      34495.89      33058.61      1637.77 o
 -13   1   3       6321.43       8457.24       471.14 o
 -11   1   3        613.61       1788.14        79.54 o
  -9   1   3       3139.17       3708.19       106.13 o
  -7   1   3      22567.16      24020.58       410.23 o
  -5   1   3      54658.35      52327.20       857.55 o
  -3   1   3      48952.48      49369.43       885.02 o
  -1   1   3        272.48        382.69        31.65 o
   1   1   3      57202.31      62038.97       830.53 o
   3   1   3       5992.71       5741.34       107.33 o
   5   1   3      65393.54      62586.40       907.64 o
   7   1   3         53.44        114.22        22.80 o
   9   1   3       2290.66       2250.16        83.12 o
  11   1   3       6013.15       6111.55       232.33 o
  13   1   3       5324.21       5362.39       358.20 o
 -18   2   3      12883.47      12413.39       538.19 o
 -16   2   3      12167.85      11804.33       395.49 o
 -14   2   3       7910.86      13365.93       803.50 o
 -12   2   3      29463.74      29699.77       533.51 o
 -10   2   3        128.60        718.83        45.51 o
  -8   2   3      13847.07      13576.77       257.13 o
  -6   2   3      64802.48      63318.56       898.65 o
  -4   2   3       6694.86       7233.00       172.81 o
  -2   2   3     118528.01     120674.86      2140.23 o
   0   2   3      21561.24      20442.35       329.97 o
   2   2   3      28247.69      27889.83       413.23 o
   4   2   3      31335.90      30820.88       462.05 o
   6   2   3       5960.18       6096.88       122.94 o
   8   2   3      35283.60      34802.21       693.63 o
  10   2   3        572.42        665.07        70.23 o
  12   2   3       1670.91       1792.71       165.52 o
  14   2   3        672.01        582.29       105.81 o
 -19   3   3      20057.03      21097.18      1146.61 o
 -17   3   3       5909.04       6339.39       264.84 o
 -15   3   3       4447.39       4064.43       151.68 o
 -13   3   3        827.01        802.80        51.51 o
 -11   3   3      14408.71      13348.94       248.87 o
  -9   3   3      85682.96      83306.55      1595.36 o
  -7   3   3        698.13        770.87        48.36 o
  -5   3   3      17134.61      22854.06       626.38 o
  -3   3   3       3362.99       3032.27        77.43 o
  -1   3   3      29047.27      27817.29       525.03 o
   1   3   3     114238.22     118857.97      1672.25 o
   3   3   3       5510.34       5779.79       117.80 o
   5   3   3       6259.22       6614.20       150.48 o
   7   3   3        838.50       1037.38        82.56 o
   9   3   3       4111.56       4096.45       155.71 o
  11   3   3      38103.48      37590.82       855.83 o
  13   3   3          8.55        -32.88        36.51 o
 -18   4   3         78.91         54.14        36.99 o
 -16   4   3        371.28        650.53        60.69 o
 -14   4   3        952.12       2458.94       115.01 o
 -12   4   3       1299.48       2058.14       135.99 o
 -10   4   3       8061.97       8956.27       281.78 o
  -8   4   3       3765.32       3763.18       101.05 o
  -6   4   3       1054.18       1092.62        34.45 o
  -4   4   3      22906.47      22047.67       356.14 o
  -2   4   3      12375.97      14069.19       432.23 o
   0   4   3       4833.49       4786.23       122.57 o
   2   4   3       1672.26       1699.38        53.60 o
   4   4   3         26.32         21.54        11.35 o
   6   4   3       4055.01       3963.40       144.09 o
   8   4   3          0.94        242.95       274.34 o
  10   4   3       1882.01       1966.03       108.04 o
  12   4   3        777.20        779.60        87.36 o
 -17   5   3       3110.48       3291.29       133.92 o
 -13   5   3      19524.68      19604.73       871.85 o
 -11   5   3        205.23       3218.89       309.73 o
  -9   5   3      35461.38      34651.97       569.90 o
  -7   5   3      30330.39      29342.85       481.27 o
  -5   5   3        920.01       2736.44       131.62 o
  -3   5   3      11572.58      11181.31       231.14 o
  -1   5   3       6087.12       5885.44       146.15 o
   1   5   3      41940.45      40784.14       649.59 o
   3   5   3      19446.40      19336.31       361.08 o
   5   5   3        827.53        927.26        78.32 o
   7   5   3      17705.88      16693.23       422.44 o
   9   5   3       1188.27       1218.62       102.12 o
  11   5   3      24800.67      24597.92       613.19 o
  13   5   3      13509.58      12769.75      1004.90 o
 -18   6   3       9746.67       9024.41       421.50 o
 -16   6   3      11759.38      12117.60       263.65 o
 -14   6   3       1612.28       1870.15        80.95 o
 -12   6   3      19011.02      18372.21       345.16 o
 -10   6   3        929.67       1004.90        99.45 o
  -8   6   3      14684.23      15606.97       318.92 o
  -6   6   3       5947.94       5790.67       142.35 o
  -4   6   3       2673.32       3208.91       121.31 o
  -2   6   3      60285.52      56253.07      1039.00 o
   0   6   3       4685.42       4712.35       120.05 o
   2   6   3       6472.31       6688.49       145.00 o
   4   6   3      35213.30      35011.21       778.05 o
   6   6   3       3715.69       3583.76       145.82 o
   8   6   3      15347.46      14977.59       403.19 o
  10   6   3         66.89        170.63        44.53 o
  12   6   3       5350.14       5109.61       419.40 o
 -17   7   3       1140.51       1265.16       139.25 o
 -15   7   3       2813.81       2703.04       104.92 o
 -13   7   3       2421.77       2680.39       121.38 o
 -11   7   3       6931.07       6814.54       165.68 o
  -9   7   3       3444.90       3592.53       247.67 o
  -7   7   3        161.17       1167.88       140.81 o
  -5   7   3      25551.04      22968.03       464.44 o
  -3   7   3      20424.26      19454.95       443.79 o
  -1   7   3          6.89         84.67        21.29 o
   1   7   3      11420.06      10516.73       207.99 o
   3   7   3       2660.04       2758.35       119.85 o
   5   7   3      15715.27      15496.84       405.37 o
   7   7   3       1809.35       1950.58       114.03 o
   9   7   3          0.21         49.26        33.17 o
 -14   8   3      11901.46      12624.76       375.51 o
 -12   8   3       1501.89       2565.36       122.84 o
 -10   8   3      31818.71      30593.24       531.86 o
  -8   8   3       4909.45       4701.86       148.75 o
  -6   8   3        138.62        120.30        24.74 o
  -4   8   3      44189.27      41832.46       893.43 o
  -2   8   3       1190.82       1117.74        63.70 o
   0   8   3      22389.36      22579.15       395.31 o
   2   8   3       5965.91       5836.11       174.90 o
   4   8   3       4324.72       4152.35       163.64 o
   6   8   3      14389.42      14432.48       399.20 o
   8   8   3       1944.58       2048.51       126.30 o
 -13   9   3        136.99        681.42        97.75 o
 -11   9   3       4682.32       4198.18       154.97 o
  -7   9   3      27347.48      26111.85       545.00 o
  -5   9   3      11541.68      11464.39       273.27 o
  -3   9   3        227.25        282.27        67.30 o
  -1   9   3       7616.73       8140.65       181.52 o
   1   9   3        489.53        515.86        55.62 o
   3   9   3      18311.48      18595.16       548.59 o
   5   9   3       7705.95       7563.50       256.17 o
   7   9   3        139.77        179.39        46.06 o
 -10  10   3        322.07        344.88        52.65 o
  -8  10   3        766.12        883.93        76.87 o
  -6  10   3        656.79        938.29        98.64 o
  -4  10   3        904.79       1089.65       105.42 o
  -2  10   3       2776.02       3024.91       154.44 o
   0  10   3       8076.80       8468.17       231.32 o
   2  10   3        208.75        273.57        55.89 o
   4  10   3       2096.51       2044.20       123.74 o
   6  10   3       6357.00       5417.87       612.83 o
  -7  11   3       2469.17       2208.37       106.37 o
  -5  11   3         27.15         40.49        80.74 o
  -3  11   3       2327.10       2271.29       138.30 o
  -1  11   3       2954.13       3266.01       179.33 o
   1  11   3        390.19        345.09        72.91 o
   3  11   3       8787.44       8611.79       285.30 o
  -4  12   3      20203.99      19615.45       592.99 o
  -2  12   3        896.28       1860.56       301.34 o
 -20   0   4      21179.99      20970.02      1319.00 o
 -18   0   4       9341.10       8994.82       607.84 o
 -16   0   4       8174.37       8498.08       553.63 o
 -14   0   4       7854.38       6134.37       420.62 o
 -12   0   4     104955.06     107227.29      3190.80 o
 -10   0   4      30555.48      29706.21       725.59 o
  -8   0   4       6223.80       7798.41       270.35 o
  -6   0   4     130529.15     130264.22      2981.85 o
  -4   0   4       3300.54       3348.45       107.53 o
  -2   0   4      34103.24      33354.68       792.12 o
   0   0   4     142177.69     148283.08      2933.55 o
   2   0   4      14098.67      13492.28       307.56 o
   4   0   4      37528.49      37164.17       787.94 o
   6   0   4        569.03        669.21        92.18 o
   8   0   4      50052.48      48548.97      1039.18 o
 -19   1   4       9678.75       9070.69       500.60 o
 -17   1   4        485.98       1810.13       229.89 o
 -15   1   4         79.87        544.56       147.01 o
 -13   1   4      26369.22      26114.64       687.38 o
 -11   1   4      15108.83      20219.09       856.61 o
  -9   1   4       6073.06       6125.66       140.65 o
  -7   1   4      14884.84      14462.90       259.76 o
  -5   1   4      17673.66      18618.61       323.96 o
  -3   1   4      25302.62      25177.04       428.47 o
  -1   1   4       3674.09       3297.54        63.37 o
   1   1   4      33476.73      32913.97       560.36 o
   3   1   4        845.79        868.67        35.54 o
   5   1   4       4781.77       4695.19       103.63 o
   7   1   4      19924.00      19614.96       349.00 o
   9   1   4       3494.39       3911.98       151.35 o
  11   1   4       1551.12       1770.62       162.62 o
 -18   2   4       7567.02       8002.69       627.98 o
 -16   2   4       5935.94       7012.88       349.71 o
 -14   2   4       3397.20       3467.82       131.23 o
  -8   2   4      28545.38      28643.68       548.03 o
  -6   2   4      23074.27      23258.28       623.21 o
  -4   2   4        973.81        871.73        32.22 o
  -2   2   4       7643.81       7421.22       165.12 o
   0   2   4          6.34        120.18        12.05 o
   2   2   4      50094.46      47979.76       696.98 o
   4   2   4       2532.23       2347.83        75.23 o
   6   2   4       5817.16       5707.08       144.60 o
   8   2   4         26.22         35.21        21.95 o
  10   2   4        184.72        259.50        48.60 o
  12   2   4       3632.25       3521.63       228.02 o
 -19   3   4       4700.42       5201.69       314.52 o
 -17   3   4         43.04        482.43       136.65 o
 -15   3   4        403.65       1220.22        88.26 o
 -13   3   4      23512.60      24474.69      1043.74 o
 -11   3   4      11695.13      11644.79       221.48 o
  -9   3   4      24894.09      23676.19       424.80 o
  -7   3   4       8362.43       8636.25       262.95 o
  -5   3   4       4374.57       4193.74       138.93 o
  -3   3   4      42330.25      42132.90       779.21 o
  -1   3   4      18121.13      18269.27       364.53 o
   1   3   4      16810.92      16448.06       284.40 o
   3   3   4        456.60        451.69        36.34 o
   5   3   4       1267.82       1292.94        59.46 o
   7   3   4      30720.86      30179.10       689.11 o
   9   3   4       8226.56       8231.18       257.95 o
  11   3   4       7967.91       8202.92       268.09 o
 -18   4   4        720.95       1011.44       143.21 o
 -16   4   4      21774.10      20464.74       454.42 o
 -14   4   4        353.30        625.18        48.90 o
 -12   4   4       1516.27       5081.97       364.84 o
 -10   4   4       1807.34       1899.17        82.30 o
  -6   4   4     112200.09     103085.27      2465.33 o
  -4   4   4       9147.02       8409.15       164.85 o
  -2   4   4        375.81        310.10        31.16 o
   0   4   4      32659.54      32605.82       527.89 o
   2   4   4         22.59         87.01        15.40 o
   4   4   4      40481.71      41958.01       732.47 o
   6   4   4      10958.19      10633.98       295.84 o
   8   4   4         35.21         90.34        53.20 o
  10   4   4       2381.16       2491.12       128.56 o
  12   4   4        693.58        703.37        88.39 o
 -17   5   4         87.75        125.12        31.24 o
 -15   5   4      11649.33      11100.13       238.22 o
 -13   5   4      23485.61      22842.73       409.59 o
 -11   5   4       2041.15       5513.18       362.74 o
  -9   5   4       7787.32       9315.39       444.46 o
  -7   5   4      22141.08      21229.58       426.04 o
  -5   5   4       6624.21       6352.29       156.31 o
  -3   5   4      10020.88       9744.99       288.86 o
  -1   5   4       2481.72       2461.04        85.76 o
   1   5   4      33780.46      32140.58       528.90 o
   3   5   4       1731.14       1709.89        66.18 o
   5   5   4       2454.48       2488.84       114.77 o
   7   5   4      19048.88      19151.38       482.04 o
   9   5   4        936.89        912.51        92.95 o
  11   5   4        532.66        556.96        75.04 o
 -18   6   4       2167.26       1905.51       118.30 o
 -16   6   4       1182.48       1577.00       128.97 o
 -14   6   4      15511.15      15811.41       313.44 o
 -12   6   4      15317.43      15294.04       295.66 o
 -10   6   4       2550.50       2224.76       103.86 o
  -8   6   4       6949.14       7605.58       168.98 o
  -6   6   4        755.63       1084.04        97.37 o
  -4   6   4      10008.12      11364.51       591.10 o
  -2   6   4      12465.45      11772.46       265.31 o
   0   6   4       1435.84       1682.24        60.39 o
   2   6   4       9443.81       9594.84       196.17 o
   4   6   4       9402.16       8746.82       259.09 o
   6   6   4      26496.16      26502.40       631.99 o
   8   6   4      13448.36      13024.48       371.25 o
  10   6   4         22.22         13.80        29.14 o
 -17   7   4       1745.27       2460.01       167.61 o
 -15   7   4       2163.06       2060.05        91.94 o
 -13   7   4       4431.95       5626.97       196.22 o
 -11   7   4      12299.79      13226.48       428.33 o
  -9   7   4       2631.22       2724.41       103.57 o
  -7   7   4        685.37       1022.60       143.38 o
  -5   7   4       4222.66       3800.74       134.86 o
  -3   7   4      10059.07      10281.09       241.13 o
  -1   7   4      33460.62      33219.15       597.92 o
   1   7   4       3017.57       2937.49        89.93 o
   3   7   4       1029.03       1225.30        97.63 o
   5   7   4       2045.91       2187.44       115.50 o
   7   7   4      12760.19      13150.89       377.03 o
   9   7   4      11346.53      10759.11       341.03 o
 -16   8   4        151.44        476.31       199.82 o
 -14   8   4        952.69       1554.33       108.33 o
 -12   8   4       7676.64       7475.08       218.14 o
 -10   8   4        526.96       2122.17       187.44 o
  -8   8   4      12016.08      11829.16       283.28 o
  -6   8   4       3331.92       3881.15       306.07 o
  -4   8   4       4260.58       4014.15       201.53 o
  -2   8   4      11428.47      11973.51       282.19 o
   0   8   4       6564.12       6419.01       167.61 o
   2   8   4       8367.38       8488.25       234.37 o
   4   8   4        451.42        414.88        61.35 o
   6   8   4         76.84        120.12        37.67 o
 -13   9   4       5427.52       5689.54       193.24 o
 -11   9   4       4558.12       4027.64       150.14 o
  -9   9   4       4679.57       4600.04       155.19 o
  -7   9   4      11002.12       9870.94       328.62 o
  -5   9   4       3740.77       4269.96       329.95 o
  -3   9   4         31.76         52.75        30.64 o
  -1   9   4       5815.34       5967.39       163.12 o
   1   9   4       9571.56       9460.48       257.08 o
   3   9   4       2671.56       2996.96       142.80 o
   5   9   4       4235.80       4407.86       188.48 o
 -12  10   4       2208.77       2682.30       273.62 o
 -10  10   4        698.28        898.43       105.86 o
  -8  10   4      35606.67      35047.35       930.89 o
  -6  10   4       1152.36       1512.83       208.12 o
  -4  10   4       7455.45       7881.22       280.05 o
  -2  10   4        154.32         92.13        48.64 o
   0  10   4        260.96        337.25        50.11 o
   2  10   4      17856.67      18325.17       486.19 o
   4  10   4        791.47        916.49       146.44 o
  -9  11   4       1662.61       1659.89       217.59 o
  -7  11   4       5042.67       5469.47       248.80 o
  -5  11   4       7515.85       7178.95       274.21 o
  -3  11   4          0.42         68.31        30.07 o
  -1  11   4      30164.18      30244.72       834.18 o
   1  11   4        195.20        217.42       101.46 o
 -19   1   5       4288.80       4316.92       392.26 o
 -17   1   5       9988.17      10660.64       784.30 o
 -15   1   5       8126.67       8338.32       372.46 o
 -13   1   5       5046.14       4527.95       294.93 o
 -11   1   5      42615.91      39312.16       737.34 o
  -9   1   5      15566.73      16452.09       631.74 o
  -7   1   5      19967.12      20247.37       356.89 o
  -5   1   5      54404.83      54667.12       907.18 o
  -3   1   5      35523.61      35322.25       598.42 o
  -1   1   5      16075.68      15567.05       229.24 o
   1   1   5        266.14        367.49        25.24 o
   3   1   5      16476.64      15871.04       378.97 o
   5   1   5      15044.78      14382.42       320.38 o
   7   1   5       8004.99       8079.80       196.86 o
   9   1   5       4978.15       5349.27       305.23 o
 -20   2   5       5879.43       6624.46       370.83 o
 -18   2   5       1758.47       1927.50       302.60 o
 -16   2   5      13286.91      13342.46       836.22 o
 -14   2   5       3097.51       3327.68       127.32 o
 -12   2   5        907.27       1630.35        93.31 o
 -10   2   5      96142.80      93155.20      1531.25 o
  -8   2   5        426.15        502.44        61.16 o
  -6   2   5       4285.87       4297.41       108.94 o
  -4   2   5      36827.71      35665.71       604.74 o
  -2   2   5       4390.71       4517.80       120.90 o
   0   2   5      26083.33      25789.57       423.30 o
   2   2   5       5383.99       5167.92       126.48 o
   4   2   5      10639.98      10260.73       220.97 o
   6   2   5      22228.67      22347.03       429.68 o
   8   2   5       9919.74      10403.82       304.33 o
  10   2   5      25267.14      25610.35       883.70 o
 -19   3   5       1006.60        879.37       342.85 o
 -17   3   5      23709.90      22690.30       878.64 o
 -15   3   5       5606.91       6957.81       219.70 o
 -13   3   5      19663.43      17321.95       421.40 o
 -11   3   5       2854.76       2641.66       102.77 o
  -9   3   5       2857.72       2763.76        84.28 o
  -7   3   5      32508.33      31115.19       537.12 o
  -5   3   5      24376.57      23875.96       464.63 o
  -3   3   5      58557.50      57888.99      1064.80 o
  -1   3   5       1243.21       1693.20        54.73 o
   1   3   5        733.59        926.01        61.49 o
   3   3   5      35893.89      35806.39       634.34 o
   5   3   5       5266.16       5432.76       144.24 o
   7   3   5       6425.69       6433.78       216.10 o
   9   3   5        133.56        148.35        42.92 o
  11   3   5        143.66        147.77        48.88 o
 -18   4   5       2247.22       2325.98       275.72 o
 -16   4   5        716.70        881.86        66.37 o
 -12   4   5      10984.67       9978.13       241.46 o
 -10   4   5       1058.94       1222.39       182.62 o
  -8   4   5        320.15        469.51        48.40 o
  -6   4   5         52.95         88.59        17.82 o
  -4   4   5         22.17         40.50        15.58 o
  -2   4   5       5949.93       6341.02       161.80 o
   0   4   5         68.08         42.37        12.43 o
   2   4   5      10336.51      10380.98       222.42 o
   4   4   5        899.77       1000.78        63.98 o
   6   4   5       2551.68       2760.76       133.50 o
   8   4   5       2070.34       2347.95       124.41 o
  10   4   5       3844.12       3737.80       170.25 o
 -19   5   5      14531.92      16210.02       959.67 o
 -17   5   5       8210.22       8026.57       244.23 o
 -15   5   5       1048.33       2377.21       112.50 o
 -13   5   5       2088.09       2204.03        85.10 o
 -11   5   5        979.39       1157.67        68.61 o
  -9   5   5       9437.08       8996.18       278.56 o
  -7   5   5       3994.59       4607.28       291.14 o
  -5   5   5      33774.44      32112.99      1353.36 o
  -3   5   5      13577.05      13168.47       291.07 o
  -1   5   5       7735.17       7789.89       164.24 o
   1   5   5      26664.75      26482.70       452.64 o
   3   5   5      22415.02      22696.16       436.32 o
   5   5   5       2812.55       3186.59       138.44 o
   7   5   5       1907.13       2197.98       118.74 o
   9   5   5       9681.11       9978.25       315.13 o
 -18   6   5       2809.79       2743.11       138.51 o
 -16   6   5      10298.06      10313.46       273.60 o
 -14   6   5        844.16        944.24        69.14 o
 -12   6   5       3112.17       3454.14       136.53 o
 -10   6   5      51963.19      49542.92      1225.80 o
  -8   6   5        344.30        355.60        49.38 o
  -6   6   5       2463.27       2400.96        98.75 o
  -4   6   5      33210.27      31356.13       617.05 o
  -2   6   5       1525.07       1587.55        75.43 o
   0   6   5      19605.75      19657.85       352.27 o
   2   6   5       5975.55       6047.02       175.80 o
   4   6   5      12641.64      13265.58       362.56 o
   6   6   5       8472.80       8430.83       270.31 o
   8   6   5       4219.38       4216.20       182.27 o
 -17   7   5       7362.15       6784.52       218.99 o
 -15   7   5       1513.59       4531.91       371.68 o
 -11   7   5       9172.74       9387.36       318.41 o
  -9   7   5      20044.40      20277.34      1458.58 o
  -7   7   5       1266.86       1244.27       136.77 o
  -5   7   5       2150.93       2124.74       119.10 o
  -3   7   5      10940.30      10747.28       257.81 o
  -1   7   5      12345.68      12027.18       240.14 o
   1   7   5       2265.97       2411.86        92.31 o
   3   7   5       2991.15       2926.69       134.89 o
   5   7   5         96.42         98.46        34.62 o
   7   7   5        146.75        149.90        43.41 o
 -14   8   5       1773.22       1657.90       126.14 o
 -12   8   5      19279.84      17653.45       530.07 o
 -10   8   5       1522.25       1631.19       109.60 o
  -8   8   5      14498.07      12850.36       390.85 o
  -6   8   5       5878.90       5944.34       247.00 o
  -4   8   5       5390.01       5433.11       179.88 o
  -2   8   5      30695.11      30504.82       567.82 o
   0   8   5        245.34        281.08        38.71 o
   2   8   5      15456.76      15292.20       413.31 o
   4   8   5       7972.47       8057.08       268.75 o
   6   8   5          2.83         39.63        33.42 o
 -13   9   5         37.04        176.25        48.92 o
 -11   9   5         62.39        819.94       171.86 o
  -9   9   5          7.31       1159.47       190.48 o
  -7   9   5          1.52         56.04        28.84 o
  -5   9   5      35445.38      33849.64       931.03 o
  -3   9   5       2322.83       2417.60       103.28 o
  -1   9   5       2461.75       2232.01       103.75 o
   1   9   5        958.92       1021.64        86.37 o
   3   9   5       3133.64       3046.88       150.51 o
 -12  10   5       4037.49       3763.78       388.00 o
 -10  10   5       2188.43       2103.87       136.59 o
  -8  10   5       2680.22       3185.65       269.46 o
  -6  10   5        534.87        497.09        92.92 o
  -4  10   5       1798.46       1768.33       105.55 o
  -2  10   5        386.36        359.58        55.22 o
   0  10   5        463.94        388.82        54.80 o
   2  10   5       5087.40       5378.12       314.14 o
  -7  11   5         14.39         14.84        33.12 o
  -5  11   5      10175.12      10251.75       312.86 o
  -3  11   5       6443.74       5976.99       621.17 o
 -20   0   6      14640.68      13439.66       822.24 o
 -18   0   6      27100.25      22514.33      1158.95 o
 -16   0   6        923.00       2299.60       242.39 o
 -14   0   6      64247.81      62069.99      2644.22 o
 -12   0   6        833.68        856.92       103.72 o
 -10   0   6       4361.07       4392.74       187.84 o
  -8   0   6      61334.80      60263.38      1421.95 o
  -6   0   6        887.90        996.72        58.62 o
  -4   0   6      25064.16      26537.77       657.23 o
  -2   0   6      14194.16      13725.76       278.26 o
   0   0   6      74048.54      71545.63      1695.46 o
   2   0   6     124186.30     124045.73      3553.67 o
   4   0   6      10048.32       9965.09       390.43 o
   6   0   6      11672.54      11721.34       455.40 o
   8   0   6        600.62        621.35       151.20 o
 -19   1   6         61.03        650.15       171.86 o
 -17   1   6       1264.08       3151.64       302.52 o
 -15   1   6        805.25        843.14       167.80 o
 -13   1   6       4004.45       5571.12       369.88 o
 -11   1   6       6344.32       7923.04       379.57 o
  -9   1   6       5623.49       5781.59       143.25 o
  -7   1   6      38048.38      38870.07       662.93 o
  -5   1   6      13853.06      13771.39       258.79 o
  -3   1   6      11753.02      11054.36       241.09 o
  -1   1   6      12357.22      12305.05       222.83 o
   1   1   6       1037.77       1099.24        50.50 o
   3   1   6       5746.91       5241.37       137.22 o
   5   1   6        545.29        747.73       141.41 o
   7   1   6        370.23        388.36        69.57 o
   9   1   6      12938.99      13461.15       773.44 o
 -20   2   6        827.71        848.44       148.23 o
 -18   2   6        385.01       1567.05       448.36 o
 -16   2   6       1166.62       1729.72       148.66 o
 -14   2   6       6523.13       6960.89       246.54 o
 -12   2   6      18888.78      21932.18       858.58 o
 -10   2   6        139.82        178.72        22.50 o
  -8   2   6       3612.93       3269.87       107.39 o
  -6   2   6       8559.48       7845.92       183.02 o
  -4   2   6      14133.77      13091.41       279.93 o
  -2   2   6      14758.30      14133.91       251.97 o
   0   2   6        408.53        433.24        33.82 o
   2   2   6       1032.42        934.30        54.09 o
   4   2   6        972.15       1041.05        66.72 o
   6   2   6       2996.59       2865.23       138.06 o
   8   2   6       6381.38       6337.57       321.71 o
 -19   3   6        983.45       1268.01       218.55 o
 -17   3   6      10490.55      10891.04       472.72 o
 -15   3   6       2974.97       3348.88       193.10 o
 -13   3   6       1629.17       1937.51       165.75 o
 -11   3   6       3946.03       3947.81       134.30 o
  -9   3   6       8007.64       7781.89       167.06 o
  -7   3   6      18794.09      17607.58       402.58 o
  -5   3   6       5936.68       5671.36       147.09 o
  -3   3   6       7001.23       6926.34       173.52 o
  -1   3   6      38125.12      36767.96       595.95 o
   1   3   6       3703.25       3950.37       111.32 o
   3   3   6      16970.17      16796.26       336.40 o
   5   3   6         52.18         59.25        25.55 o
   7   3   6         23.35         23.13        27.04 o
   9   3   6      13532.27      13905.98       562.48 o
 -20   4   6       3401.49       3658.80       665.80 o
 -18   4   6        816.34       1191.07       229.93 o
 -16   4   6       3624.31       5396.88       480.40 o
 -14   4   6      63739.85      61106.65      1298.56 o
 -12   4   6       3300.88       3616.95       345.54 o
 -10   4   6         26.13         69.00        29.17 o
  -8   4   6       2686.75       2805.15        93.42 o
  -6   4   6        752.76        964.94        62.09 o
  -4   4   6      41017.32      40381.72       771.58 o
  -2   4   6       1265.49       1195.62        56.84 o
   0   4   6       6408.87       6618.11       148.91 o
   2   4   6       6678.42       6679.47       166.62 o
   4   4   6      16317.03      16679.58       379.99 o
   6   4   6      29169.50      29627.40       701.08 o
   8   4   6        112.89         89.19        40.36 o
 -19   5   6       3808.98       3653.44       360.99 o
 -17   5   6       1778.39       3018.92       143.12 o
 -15   5   6       6084.61       6623.34       413.33 o
 -13   5   6      10073.80       9635.22       319.48 o
 -11   5   6      10219.95       9805.85       312.46 o
  -9   5   6        448.00        597.63        65.61 o
  -7   5   6      47571.65      45357.00       860.90 o
  -5   5   6       9153.75       8431.74       208.98 o
  -3   5   6       1424.01       1324.88        67.90 o
  -1   5   6       7823.74       7604.65       167.07 o
   1   5   6       6226.17       6477.78       153.06 o
   3   5   6       2071.02       1932.01        93.28 o
   5   5   6        163.40        163.67        41.51 o
   7   5   6       2186.43       2302.40       129.44 o
 -18   6   6       5239.13       5288.64       417.55 o
 -16   6   6      10169.10       9104.02       327.88 o
 -14   6   6       1400.11       1457.64       156.73 o
 -12   6   6       2009.29       2152.97       122.22 o
 -10   6   6       6791.75       6203.74       227.72 o
  -8   6   6       8944.01       8339.12       273.33 o
  -6   6   6      31264.24      30460.34       677.72 o
  -4   6   6       3114.37       3348.91       115.64 o
  -2   6   6       1644.83       1882.65        77.00 o
   0   6   6       6187.50       6298.98       152.82 o
   2   6   6       3207.25       3407.49       127.16 o
   4   6   6       5508.88       5576.76       221.25 o
   6   6   6       4826.50       5223.92       205.81 o
 -17   7   6       1235.07       1947.51       281.77 o
 -15   7   6          2.37        443.08       128.37 o
 -13   7   6       4770.15       4092.42       187.06 o
 -11   7   6        931.24       1044.49       132.59 o
  -9   7   6      16766.24      16053.02       468.14 o
  -7   7   6       8117.00       7237.13       253.07 o
  -5   7   6        421.48        528.84        59.92 o
  -3   7   6       7971.53       7958.75       195.84 o
  -1   7   6       7194.64       7385.38       172.71 o
   1   7   6      10492.32      10411.71       250.36 o
   3   7   6       3345.96       3981.12       168.46 o
   5   7   6        560.90        532.03        72.72 o
 -14   8   6       2894.89       2444.54       147.85 o
 -12   8   6       5727.49       5621.09       234.03 o
 -10   8   6        839.47        867.88        97.24 o
  -8   8   6      17644.27      16797.23       491.21 o
  -6   8   6        185.68        176.01        43.86 o
  -4   8   6          6.14         78.81        26.90 o
  -2   8   6      12214.26      12260.47       254.14 o
   0   8   6       3782.74       4039.46       149.73 o
   2   8   6       8245.98       8303.78       272.87 o
   4   8   6       8717.78       9074.55       323.73 o
 -13   9   6      11053.27       9403.05       536.50 o
 -11   9   6       1479.89       1901.13       241.99 o
  -9   9   6       2145.42       1977.26       125.59 o
  -7   9   6       9862.55       9339.68       321.54 o
  -5   9   6       2460.92       2485.00       137.63 o
  -3   9   6       4634.80       4745.61       145.14 o
  -1   9   6       3538.00       3511.41       141.49 o
   1   9   6       7814.22       8161.82       274.91 o
 -10  10   6        624.68        639.29       143.95 o
  -8  10   6        586.72        405.84       108.40 o
  -6  10   6      12811.63      13239.83       425.44 o
  -4  10   6        123.47        162.37        45.05 o
  -2  10   6      12217.61      12026.63       357.95 o
   0  10   6         75.34         96.43        56.94 o
 -19   1   7        828.14       1076.14       154.93 o
 -17   1   7       3661.72       4311.95       585.17 o
 -15   1   7      24061.46      22218.51       761.44 o
 -13   1   7       6695.18       7834.95       393.07 o
 -11   1   7      11500.50      11751.51       262.07 o
  -9   1   7       1159.33       1265.40        52.15 o
  -7   1   7       1800.02       1764.18        69.21 o
  -5   1   7      37397.23      36767.26       702.57 o
  -3   1   7        211.09        325.59        28.17 o
  -1   1   7       1055.67       1490.54        79.05 o
   1   1   7        722.87        817.41        73.46 o
   3   1   7       1010.34       1219.55        94.87 o
   5   1   7      34235.20      33987.52       780.74 o
   7   1   7      19812.84      20720.78       754.50 o
 -20   2   7         66.53        672.92       121.72 o
 -18   2   7      30186.46      28354.69      1241.70 o
 -16   2   7        506.56        765.86        87.70 o
 -14   2   7         22.76        132.51        45.55 o
 -12   2   7       9073.42       9581.60       255.79 o
 -10   2   7         29.58        127.15        23.15 o
  -8   2   7      26721.09      27838.22       546.22 o
  -6   2   7       1199.92       1341.09        61.00 o
  -4   2   7      24777.21      23500.53       473.74 o
  -2   2   7      40248.54      39780.95       766.29 o
   0   2   7      20889.11      21252.09       501.25 o
   2   2   7      18985.11      18305.01       451.03 o
   4   2   7        390.43        435.26        58.94 o
   6   2   7        897.19        849.65       130.60 o
   8   2   7       1709.67       1846.42       205.88 o
 -19   3   7       6054.98       6087.01       337.09 o
 -17   3   7       1928.95       2228.20       160.23 o
 -15   3   7       2801.60       3170.70       202.18 o
 -13   3   7       5003.76       5959.39       398.83 o
 -11   3   7      73292.73      72005.34      1723.19 o
  -9   3   7      19029.76      18291.67       427.92 o
  -7   3   7       2252.75       2439.58        88.08 o
  -5   3   7       7925.44       7825.38       194.94 o
  -3   3   7       4833.04       4459.44       121.41 o
  -1   3   7      30784.36      30523.90       512.26 o
   1   3   7       1170.28       1169.16        63.56 o
   3   3   7        130.83        130.54        26.15 o
   5   3   7       9406.81       9409.19       424.45 o
   7   3   7         48.88         68.33        76.61 o
 -20   4   7        527.44       1837.02       294.09 o
 -18   4   7        352.87        451.03        86.78 o
 -16   4   7       2520.48       3084.83       137.44 o
 -14   4   7       1250.98       1506.98       107.55 o
 -12   4   7         60.20         90.42        27.10 o
 -10   4   7       4666.56       4450.60       175.25 o
  -8   4   7       1083.47       1021.01       106.22 o
  -6   4   7        869.60        917.47        65.64 o
  -4   4   7       1560.33       1732.81        76.68 o
  -2   4   7       1336.74       1514.96        60.42 o
   0   4   7       5367.74       5073.11       129.33 o
   2   4   7        430.85        555.40        50.41 o
   4   4   7       1452.71       1672.31       108.71 o
   6   4   7        153.38        149.46        64.19 o
 -19   5   7         88.87        198.77       111.81 o
 -17   5   7       8047.03       7472.49       436.33 o
 -15   5   7         32.58        162.03        49.03 o
 -13   5   7      13521.78      13037.21       403.25 o
 -11   5   7      12826.47      12109.12       371.68 o
  -9   5   7         10.65         19.49        23.14 o
  -7   5   7      33709.56      32123.14       637.03 o
  -5   5   7        120.00        211.47        36.58 o
  -3   5   7        858.36       1050.00        65.38 o
  -1   5   7      17431.72      17088.86       321.01 o
   1   5   7       1142.97       1200.91        77.34 o
   3   5   7      19341.79      19747.90       503.80 o
   5   5   7       4915.10       4705.51       190.80 o
 -18   6   7      14976.89      14670.45      1011.05 o
 -16   6   7       2103.28       1989.79       133.77 o
 -14   6   7       2332.08       2206.58       142.07 o
 -12   6   7       7492.49       7812.97       338.20 o
 -10   6   7       2835.28       2775.72       283.66 o
  -8   6   7      26883.62      24650.62       659.19 o
  -6   6   7       1917.74       1777.33        82.82 o
  -4   6   7       7745.15       7730.15       210.97 o
  -2   6   7      17155.74      16829.67       320.63 o
   0   6   7       8138.94       8365.04       192.41 o
   2   6   7       9639.54       9661.74       294.93 o
   4   6   7       2862.75       3162.93       152.90 o
 -17   7   7      18921.53      17873.53       966.02 o
 -15   7   7       6837.71       7094.44       284.92 o
 -13   7   7         10.82        107.54        89.28 o
 -11   7   7         53.45         36.93        47.42 o
  -9   7   7       4561.57       4218.77       232.01 o
  -7   7   7       2144.36       2484.02       232.67 o
  -5   7   7       5245.31       5227.02       164.27 o
  -3   7   7        550.27        632.29        52.66 o
  -1   7   7         27.42         20.23        16.69 o
   1   7   7       1769.79       1931.27       116.57 o
   3   7   7       8153.82       8807.36       290.46 o
 -14   8   7       6101.55       5934.29       256.06 o
 -12   8   7       2404.36       2974.70       299.46 o
 -10   8   7      29513.23      28532.29       776.68 o
  -8   8   7        714.84        712.97        89.45 o
  -6   8   7       5741.74       5532.04       223.85 o
  -4   8   7       3946.62       3922.40       130.83 o
  -2   8   7       1447.02       1495.77        79.72 o
   0   8   7      16683.89      17052.34       412.21 o
   2   8   7         81.40         49.69        62.12 o
 -11   9   7          4.05         52.42        33.74 o
  -9   9   7        473.61        696.13        88.43 o
  -7   9   7       3241.33       3407.55       171.01 o
  -5   9   7       7665.70       7646.83       249.47 o
  -3   9   7      16356.38      16356.75       393.56 o
  -1   9   7          1.39         35.15        29.49 o
  -8  10   7       1006.45       1066.86       192.66 o
  -6  10   7       7352.41       7519.79       350.25 o
  -4  10   7        162.24        381.00       107.67 o
  -2  10   7        674.79        942.39       331.39 o
 -18   0   8       1019.83       1605.56       209.24 o
 -16   0   8      10987.23      10691.62       619.11 o
 -14   0   8      12616.57      12728.42       460.55 o
 -12   0   8      61593.44      63161.29      1517.86 o
 -10   0   8       1039.49       1194.97        76.88 o
  -8   0   8       5994.77       5823.42       276.61 o
  -6   0   8      70543.23      68826.80      2019.77 o
  -4   0   8        608.14        609.76        85.49 o
  -2   0   8      22851.90      22443.52       746.85 o
   0   0   8        119.12        124.81        47.57 o
   2   0   8       1500.47       1648.91       150.09 o
   4   0   8       9848.75       9825.11       421.41 o
   6   0   8       2066.93       1891.96       173.81 o
 -19   1   8       7290.82       6864.19       426.17 o
 -17   1   8        378.01        600.38       103.55 o
 -15   1   8       4459.30       4602.20       189.03 o
 -13   1   8       6668.23       7043.85       208.96 o
 -11   1   8          5.36         39.30        26.08 o
  -9   1   8       6263.26       6666.12       173.86 o
  -7   1   8         79.58        130.12        23.32 o
  -5   1   8      11310.68      11358.03       297.89 o
  -3   1   8       1078.01       1327.33        83.40 o
  -1   1   8       1261.98       1321.50        92.48 o
   1   1   8      16718.69      15962.79       412.48 o
   3   1   8       3749.90       3805.31       158.70 o
   5   1   8        348.04        358.17        64.56 o
 -20   2   8      10971.73      11147.80       519.61 o
 -18   2   8       9079.31       8750.84       405.09 o
 -16   2   8          1.93         25.91        24.63 o
 -14   2   8        145.07        248.97        58.12 o
 -12   2   8         94.73        128.00        37.49 o
 -10   2   8       8586.44       8470.75       209.46 o
  -8   2   8       7529.14       7328.55       188.25 o
  -6   2   8        467.02        437.87        43.19 o
  -4   2   8        809.45        937.50        54.18 o
  -2   2   8         43.49         85.26        36.46 o
   0   2   8       9592.86       9071.33       267.12 o
   2   2   8       7018.65       7281.65       236.15 o
   4   2   8       1275.68       1607.15       121.85 o
 -19   3   8       7395.43       7412.17       373.15 o
 -17   3   8        758.22       1055.40       140.85 o
 -15   3   8       5176.52       5120.46       226.56 o
 -13   3   8       2292.28       2106.22       118.14 o
 -11   3   8       2389.75       2435.90       123.63 o
  -9   3   8      27741.39      26939.28       543.56 o
  -7   3   8         93.01        162.04        28.78 o
  -5   3   8      16498.02      16041.57       354.58 o
  -3   3   8          1.39         39.94        18.99 o
  -1   3   8        873.21       1073.39        67.63 o
   1   3   8      13711.60      14004.52       376.14 o
   3   3   8       9812.40       9541.90       292.56 o
   5   3   8       2637.86       2864.27       229.27 o
 -18   4   8       3746.73       3616.28       339.22 o
 -16   4   8       1770.88       1936.72       147.32 o
 -14   4   8       1910.95       1953.82       119.20 o
 -12   4   8      20394.02      19842.51       555.82 o
 -10   4   8        295.76        423.78        63.77 o
  -8   4   8      12285.18      11943.92       280.03 o
  -6   4   8       8548.83       8758.82       223.84 o
  -4   4   8      27650.46      27586.84       517.15 o
  -2   4   8      10186.44      10512.08       219.64 o
   0   4   8       4768.48       5301.30       151.25 o
   2   4   8       6891.63       6564.39       212.24 o
   4   4   8         95.56         66.94        57.82 o
 -19   5   8      11389.76      11147.05       666.49 o
 -17   5   8        505.66        623.06       113.22 o
 -15   5   8      12008.59      12123.94       450.73 o
 -13   5   8       8373.54       8628.45       299.91 o
 -11   5   8       3068.35       3004.03       181.45 o
  -9   5   8       1961.57       2279.69       163.03 o
  -7   5   8       6265.13       5819.52       171.14 o
  -5   5   8      12254.94      12249.05       295.68 o
  -3   5   8       1016.38        888.42        60.49 o
  -1   5   8       1568.62       1762.81        75.67 o
   1   5   8      15850.17      16062.56       345.55 o
   3   5   8         10.38         42.91        30.24 o
 -18   6   8        341.09        513.57       151.17 o
 -16   6   8       1138.65       1632.73       149.04 o
 -14   6   8      22409.30      21877.84       629.89 o
 -12   6   8        542.34        769.82        91.76 o
 -10   6   8         76.97        111.15        34.19 o
  -8   6   8         10.80          6.88        30.02 o
  -6   6   8       4333.44       4533.88       150.78 o
  -4   6   8      31619.72      31717.76       598.46 o
  -2   6   8        166.20        177.29        29.47 o
   0   6   8        197.68        227.73        36.33 o
   2   6   8        538.54        677.88        81.94 o
 -15   7   8       1586.24       1938.59       166.98 o
 -13   7   8       1192.38       1680.82       149.74 o
 -11   7   8       8942.87       8707.45       311.29 o
  -9   7   8       4510.82       4412.03       196.17 o
  -7   7   8       4465.58       4196.10       186.69 o
  -5   7   8       2611.90       2551.65       111.81 o
  -3   7   8         66.95         36.36        19.04 o
  -1   7   8       4075.28       4349.78       145.77 o
   1   7   8       5997.79       5839.29       366.59 o
 -12   8   8       7489.09       6932.80       279.86 o
 -10   8   8      12048.77      11483.89       385.26 o
  -8   8   8        309.19        299.27        73.96 o
  -6   8   8       4302.39       4120.64       191.84 o
  -4   8   8       1513.57       1743.91        88.80 o
  -2   8   8       4573.66       4759.39       157.30 o
  -9   9   8        668.33        795.00       137.16 o
  -7   9   8       8688.38       8038.42       326.30 o
  -5   9   8       4065.61       4244.90       242.03 o
  -3   9   8        470.94        459.52       101.70 o
 -19   1   9       1907.86       2068.50       175.80 o
 -17   1   9         73.59        218.81        57.04 o
 -15   1   9        591.98        688.80        98.46 o
 -13   1   9      24920.64      25367.58       584.31 o
 -11   1   9       3498.70       3353.12       116.14 o
  -9   1   9       2896.63       2927.36       120.48 o
  -7   1   9       2116.99       2161.18       102.66 o
  -5   1   9       3507.30       3520.91       139.60 o
  -3   1   9      38971.78      38557.07       861.77 o
  -1   1   9        334.01        423.32        58.67 o
   1   1   9       2411.52       2203.74       119.36 o
   3   1   9         43.66         41.21        28.00 o
 -20   2   9       4222.45       3965.49       435.77 o
 -18   2   9        133.02        240.19       101.46 o
 -16   2   9      27265.54      27682.14       917.49 o
 -14   2   9        415.71        404.25        62.11 o
 -12   2   9       1449.61       1528.04        82.97 o
 -10   2   9      18079.50      17835.27       388.78 o
  -8   2   9       1512.27       1636.53        76.94 o
  -6   2   9      15654.19      15532.14       395.59 o
  -4   2   9        144.46        157.35        33.94 o
  -2   2   9       1331.35       1440.91       101.72 o
   0   2   9       2509.52       2448.58       123.48 o
   2   2   9       8426.42       8262.18       272.11 o
   4   2   9      23071.30      23506.85       925.20 o
 -19   3   9       9109.09       8634.32       590.88 o
 -17   3   9      26745.44      27693.63       936.60 o
 -15   3   9       5038.70       5162.25       280.39 o
 -13   3   9       2772.28       2897.86       193.20 o
 -11   3   9        284.23        369.00        49.49 o
  -9   3   9      22850.78      22986.45       484.58 o
  -7   3   9       8007.36       7973.99       213.37 o
  -5   3   9       2071.49       2016.37        82.59 o
  -3   3   9       7426.16       7273.72       238.35 o
  -1   3   9        426.99        425.46        59.31 o
   1   3   9       8679.84       8945.48       284.68 o
   3   3   9      11706.44      12554.56       739.48 o
 -18   4   9       2264.75       2453.05       188.01 o
 -16   4   9       1070.29       1405.49       182.83 o
 -14   4   9        133.68        159.73        43.32 o
 -12   4   9        671.30        668.82        81.27 o
 -10   4   9       1245.38       1378.44        95.62 o
  -8   4   9       3439.87       3331.48       122.06 o
  -6   4   9         97.38         98.07        26.65 o
  -4   4   9       2217.18       2100.13        78.79 o
  -2   4   9        492.32        554.90        68.72 o
   0   4   9       1939.10       1932.02       116.46 o
   2   4   9        979.91        954.98       198.87 o
 -17   5   9        373.15        384.18        91.44 o
 -15   5   9        612.59        679.17        90.68 o
 -13   5   9         10.92         68.79        51.35 o
 -11   5   9      16211.88      15467.69       464.75 o
  -9   5   9       5833.25       5508.01       220.16 o
  -7   5   9       1385.97       1506.45        89.86 o
  -5   5   9      10805.28      10625.51       250.90 o
  -3   5   9        673.64        804.56        61.38 o
  -1   5   9      19835.86      20168.43       462.38 o
   1   5   9       2419.13       2562.36       265.36 o
 -16   6   9      19263.41      18492.96       581.32 o
 -14   6   9         94.19        190.35        50.97 o
 -12   6   9        818.53        879.31       101.81 o
 -10   6   9      11304.90      11074.90       364.87 o
  -8   6   9         69.71         96.85        37.26 o
  -6   6   9      10483.76      10576.50       278.95 o
  -4   6   9        276.77        341.23        41.25 o
  -2   6   9       8401.22       8718.29       208.87 o
   0   6   9       3870.02       3965.78       190.87 o
 -13   7   9       2494.38       2763.74       160.71 o
 -11   7   9       4198.52       4191.87       197.23 o
  -9   7   9       7247.56       7095.30       273.01 o
  -7   7   9       1887.27       2094.67       131.49 o
  -5   7   9        630.59        603.66        55.37 o
  -3   7   9       9680.87       9949.98       231.98 o
  -1   7   9       2623.28       2791.58       265.38 o
 -10   8   9       2999.33       2817.93       233.03 o
  -8   8   9      16871.92      16743.50       519.72 o
  -6   8   9        268.97        286.35        54.53 o
  -4   8   9       6108.48       6253.61       239.60 o
 -20   0  10      41853.33      40847.33      1903.81 o
 -14   0  10      12932.48      13745.42       533.95 o
 -12   0  10       6168.23       6773.18       310.50 o
 -10   0  10      50751.45      50241.44      1540.11 o
  -8   0  10          0.73         17.16        39.34 o
  -6   0  10       1842.14       1723.59       138.87 o
  -4   0  10       8268.34       8498.11       376.72 o
  -2   0  10       1422.44       1403.35       164.33 o
   0   0  10      43151.34      44157.66      1421.70 o
 -19   1  10       2523.30       2691.10       284.04 o
 -17   1  10       5489.85       5079.91       384.21 o
 -15   1  10       1586.04       1717.71       196.76 o
 -13   1  10       6288.20       6276.81       209.45 o
 -11   1  10        198.91        154.85        34.07 o
  -9   1  10       2833.93       3174.06       135.51 o
  -7   1  10       7337.68       7382.28       234.89 o
  -5   1  10        229.90        193.71        52.60 o
  -3   1  10       2278.66       2264.79       119.65 o
  -1   1  10        152.28        165.44        40.56 o
   1   1  10        261.48        165.01        89.05 o
 -18   2  10        261.10        329.25       118.03 o
 -16   2  10       7373.44       7592.89       345.94 o
 -14   2  10       4809.09       5070.18       211.67 o
 -12   2  10       3069.53       3014.42       132.95 o
 -10   2  10        610.23        699.39        71.99 o
  -8   2  10       1562.94       1581.16        97.07 o
  -6   2  10       8902.49       8869.78       271.13 o
  -4   2  10       2264.83       2503.96       125.74 o
  -2   2  10        147.16        151.93        40.54 o
   0   2  10       2453.20       2196.34       135.60 o
 -17   3  10       6191.60       5885.55       304.50 o
 -15   3  10       1576.19       1726.80       124.98 o
 -13   3  10       7015.41       6628.88       274.20 o
 -11   3  10        188.09        151.41        32.69 o
  -9   3  10        721.91        829.49        81.29 o
  -7   3  10      13402.90      13266.50       364.39 o
  -5   3  10        138.88        122.52        35.58 o
  -3   3  10       3070.88       2912.40       141.08 o
  -1   3  10       2078.94       2349.64       127.95 o
 -18   4  10        204.70        149.09        86.97 o
 -16   4  10       1860.79       1857.87       136.06 o
 -14   4  10      18881.82      18890.25       556.90 o
 -12   4  10        323.79        390.73        65.66 o
 -10   4  10       1059.36       1038.14        86.86 o
  -8   4  10       1160.61       1226.15        89.86 o
  -6   4  10       9455.82       9500.61       290.39 o
  -4   4  10      10736.26      10697.62       320.30 o
  -2   4  10      11411.84      11455.37       343.77 o
   0   4  10       5670.04       5781.03       463.06 o
 -17   5  10       2444.58       2060.69       246.70 o
 -15   5  10       2079.92       2304.50       143.91 o
 -13   5  10      12943.54      12413.84       408.00 o
 -11   5  10       5181.45       4933.87       214.19 o
  -9   5  10        313.44        232.10        59.51 o
  -7   5  10      10472.08      10936.38       288.03 o
  -5   5  10        953.01        963.65        76.90 o
  -3   5  10       1921.46       1859.22       117.47 o
  -1   5  10         76.82        101.46        80.75 o
 -14   6  10         39.75         79.01        42.56 o
 -12   6  10      15230.92      15519.71       486.29 o
 -10   6  10       2131.39       2201.97       137.49 o
  -8   6  10       5137.19       5245.41       259.55 o
  -6   6  10        391.99        429.41        48.48 o
  -4   6  10       1505.98       1739.94        97.39 o
 -11   7  10         36.59         68.33        80.75 o
  -9   7  10       3172.63       3189.73       309.02 o
  -7   7  10       5507.40       5774.18       318.58 o
  -5   7  10       6856.59       6937.79       588.02 o
 -15   1  11        815.86        919.50       152.25 o
 -13   1  11       6873.77       7333.54       241.97 o
 -11   1  11      12151.93      12634.17       355.68 o
  -9   1  11       3591.58       4070.66       167.62 o
  -7   1  11      10888.16      10918.42       324.51 o
  -5   1  11        350.29        378.32        64.67 o
  -3   1  11       2506.99       2806.14       243.57 o
 -18   2  11       7702.58       7531.63       627.81 o
 -16   2  11       1566.55       1962.17       205.15 o
 -14   2  11       6317.04       5598.81       291.50 o
 -12   2  11        527.35        535.49        67.99 o
 -10   2  11       4367.30       4374.52       175.23 o
  -8   2  11      13374.83      13418.18       376.76 o
  -6   2  11       5888.30       5774.39       214.48 o
  -4   2  11      12458.03      12270.91       362.59 o
 -17   3  11       7116.63       6956.70       338.73 o
 -15   3  11       6842.76       7296.72       285.05 o
 -13   3  11       3992.44       3934.99       236.80 o
 -11   3  11      12339.64      11800.27       341.26 o
  -9   3  11         61.04         98.36        33.80 o
  -7   3  11        659.08        582.20        71.80 o
  -5   3  11       4355.90       4636.97       191.59 o
 -16   4  11       2030.94       2289.14       190.74 o
 -14   4  11          7.95        -14.12        25.83 o
 -12   4  11        982.10       1117.10       118.85 o
 -10   4  11       1778.25       1855.35       119.28 o
  -8   4  11       2034.33       2047.00       124.19 o
  -6   4  11        146.62        121.59        39.34 o
 -13   5  11        287.61        138.74        78.69 o
 -11   5  11       3721.56       3932.99       222.16 o
  -9   5  11       9414.71      10289.07       583.23 o
  -7   5  11         88.35        140.47        61.58 o
 -10   6  11       3617.52       3657.11       340.20 o
  -8   6  11      11134.13      11517.11       569.53 o
 -14   0  12      12793.79      13610.08       550.99 o
 -12   0  12      13803.81      14673.19       581.33 o
 -10   0  12       3203.98       3377.54       223.87 o
  -8   0  12       9629.31       9502.03       526.77 o
 -15   1  12       1700.28       1677.65       181.90 o
 -13   1  12        146.15        257.73        49.91 o
 -11   1  12       2478.79       2375.05       129.97 o
  -9   1  12          8.27         45.54        45.42 o
 -16   2  12         14.74         66.26        78.68 o
 -14   2  12        247.85        130.25        59.98 o
 -12   2  12       4426.24       4937.63       199.72 o
 -10   2  12       4122.91       4466.10       214.32 o
  -8   2  12        277.30        418.30       215.36 o
 -11   3  12       1607.06       1758.99       195.12 o
  -9   3  12         17.11         89.74        62.11 o
 -10   4  12        698.71        793.39       144.12 o
                                                
