# Supplementary material for: Study on the structural phase transitions in NaSICON-type compounds using Ag3Sc2(PO4)3 as a model system
Source: Acta Crystallogr B Struct Sci Cryst Eng Mater. 2020 Dec 24;77(Pt 1):10–22. doi: 10.1107/S2052520620014870 (PMC7941282; doi:10.1107/S2052520620014870)
Supplement: Supplementary file 3 [file b-77-00010-200Ksup3.hkl]

#
# h,k,l, Fc-squared, Fo-squared, sigma(Fo-squared), status flag
#
data_200K
_shelx_title ' Ag_NSP_F6_2_200K_0m in C2/c'
_shelx_refln_list_code          4
_shelx_F_calc_maximum     1406.46
_exptl_crystal_F_000      2592.00
_reflns_d_resolution_high  0.6502

loop_
 _space_group_symop_operation_xyz
 'x, y, z'
 '-x, y, -z+1/2'
 'x+1/2, y+1/2, z'
 '-x+1/2, y+1/2, -z+1/2'
 '-x, -y, -z'
 'x, -y, z-1/2'
 '-x+1/2, -y+1/2, -z'
 'x+1/2, -y+1/2, z-1/2'

_cell_length_a    15.5374
_cell_length_b     8.9703
_cell_length_c    22.5718
_cell_angle_alpha  90.000
_cell_angle_beta   89.998
_cell_angle_gamma  90.000

_shelx_F_squared_multiplier     1.000

loop_
 _refln_index_h
 _refln_index_k
 _refln_index_l
 _refln_F_squared_calc
 _refln_F_squared_meas
 _refln_F_squared_sigma
 _refln_observed_status
  11 -11  -1          4.98         76.10       170.12 o
  10 -10  -1          1.15        -65.94        94.04 o
   9  -9  -1         20.04         41.72        80.32 o
   8  -8  -1          4.02          0.63        62.06 o
   7  -7  -1          0.10         36.55        48.73 o
   6  -6  -1        119.37        207.99        52.45 o
   5  -5  -1          4.43         29.65        26.86 o
   4  -4  -1         33.05         30.00        21.49 o
   3  -3  -1        213.51        258.83        94.36 o
   2  -2  -1         21.28         88.42        39.30 o
   1  -1  -1         15.75         22.69        16.04 o
  -1   1  -1          1.09          2.52        10.69 o
  -2   2  -1         95.09         -1.68        22.34 o
  -3   3  -1          6.87         63.79        29.24 o
  -4   4  -1         40.42         67.80        29.17 o
  -5   5  -1          3.30         67.85        29.28 o
  -6   6  -1          0.08         40.13        45.29 o
  -7   7  -1          3.72          4.66        49.39 o
  -8   8  -1          0.74        123.49        72.12 o
  -9   9  -1         34.73        -15.40        82.37 o
 -10  10  -1          0.01        -60.40        94.63 o
 -11  11  -1          0.42         15.12       149.73 o
   2   0   0         30.87         18.91        24.06 o
   4   0   0        101.95        109.72        30.03 o
   6   0   0    1978116.75    1789930.12     54498.32 o
   8   0   0         29.74          2.29        25.35 o
  10   0   0          6.28        -26.30        26.30 o
  12   0   0     837050.62     795773.50      6906.05 o
  14   0   0         25.46         50.53        45.79 o
  16   0   0          5.17         71.29        60.52 o
  18   0   0      60288.77      60517.14      1042.49 o
  20   0   0         27.81        124.21       107.38 o
  22   0   0         18.82        -49.41       173.93 o
   1   1   0          9.13         20.74         7.86 o
   3   1   0      13483.82      13154.68       239.88 o
   5   1   0        468.40        399.95        44.31 o
   7   1   0         33.15         21.17        16.51 o
   9   1   0      30822.45      35865.34       299.63 o
  11   1   0        202.85        181.82        34.65 o
  13   1   0         20.54         11.47        43.72 o
  15   1   0        639.90        926.68       129.45 o
  17   1   0         24.43         96.47        56.77 o
  19   1   0         13.55         75.31        66.70 o
  21   1   0      47729.50      47137.21       853.30 o
  23   1   0          9.43       -122.10       122.10 o
   0   2   0      13459.86      13789.67       289.18 o
   2   2   0         48.16         69.90        17.03 o
   4   2   0        281.04        352.62        32.16 o
   6   2   0     124485.39     139273.88      1090.42 o
   8   2   0        237.21        231.40        28.17 o
  10   2   0        198.03        168.31        30.46 o
  12   2   0       4221.23       4756.69       130.24 o
  14   2   0         24.28        -33.84        33.84 o
  16   2   0         57.31        104.54        48.76 o
  18   2   0       4171.31       4364.44       282.93 o
  20   2   0          4.20        -29.56        70.26 o
  22   2   0          1.66         39.35       158.53 o
   1   3   0        248.79        323.34        33.63 o
   3   3   0    1972404.75    1921728.00     21058.89 o
   5   3   0         28.94         15.08        16.34 o
   7   3   0        229.70        222.31        24.89 o
   9   3   0     563004.62     537264.38      3213.01 o
  11   3   0         17.58         40.07        28.10 o
  13   3   0         18.41         12.72        32.59 o
  15   3   0     121433.24     117868.93       928.02 o
  17   3   0          3.39         28.10        54.88 o
  19   3   0         11.22        -83.48        83.48 o
  21   3   0      13433.86      14671.44       786.39 o
  23   3   0         16.37        325.59       151.43 o
   0   4   0     124640.89     141462.61      1790.36 o
   2   4   0         22.52         26.91        18.72 o
   4   4   0         45.35         -0.43        18.03 o
   6   4   0      30398.49      34754.86       307.31 o
   8   4   0        225.60        239.42        34.82 o
  10   4   0          8.12          9.57        27.73 o
  12   4   0        682.36        577.48        50.62 o
  14   4   0         50.34        102.98        42.42 o
  16   4   0          5.81        -72.58        72.58 o
  18   4   0      52238.56      53177.89       791.49 o
  20   4   0          2.43        -14.02       109.19 o
  22   4   0          2.28       -134.82       134.82 o
   1   5   0        208.11        235.07        27.05 o
   3   5   0      29913.79      35257.89       331.64 o
   5   5   0          1.47        -20.15        20.15 o
   7   5   0        198.96        278.83        40.06 o
   9   5   0       4170.83       5406.62       200.70 o
  11   5   0         13.53        -27.14        27.14 o
  13   5   0         48.76         55.91        37.00 o
  15   5   0      20421.06      20964.07       356.82 o
  17   5   0         18.32        -69.47        69.47 o
  19   5   0          3.45         61.44       110.29 o
  21   5   0        732.47       1131.49       534.08 o
   0   6   0     561720.88     541653.50      4779.21 o
   2   6   0        199.69        249.40        38.94 o
   4   6   0        183.59        251.70        38.16 o
   6   6   0     835436.25     833671.69      5311.39 o
   8   6   0         24.80          4.85        35.14 o
  10   6   0         11.24         20.61        37.06 o
  12   6   0     121556.86     118617.52       913.61 o
  14   6   0         27.47          8.55        58.26 o
  16   6   0         13.97         13.69        83.14 o
  18   6   0      27017.19      29554.24       696.11 o
  20   6   0          9.24        169.77       184.58 o
   1   7   0          6.34         57.90        35.40 o
   3   7   0       4191.75       4790.04       162.17 o
   5   7   0         31.83         -0.77        36.32 o
   7   7   0         43.30        -22.18        38.38 o
   9   7   0        824.90        582.79        68.07 o
  11   7   0         44.04         -1.31        56.91 o
  13   7   0         28.02         71.31        68.27 o
  15   7   0      50206.07      54108.76       868.82 o
  17   7   0          5.48       -142.45       142.45 o
  19   7   0          7.07       -206.70       206.70 o
   0   8   0        756.91        586.19        93.29 o
   2   8   0         10.59        -35.49        35.49 o
   4   8   0         12.44        -11.67        38.66 o
   6   8   0        902.30        461.13        89.80 o
   8   8   0          3.98         14.08        51.68 o
  10   8   0         15.36        122.01        62.72 o
  12   8   0       4041.37       4470.30       233.26 o
  14   8   0          0.83         20.14        86.00 o
  16   8   0          1.32        -84.55       205.60 o
  18   8   0        632.14       1078.07       305.21 o
   1   9   0         42.50         59.32        49.09 o
   3   9   0     121430.73     118665.61      1020.94 o
   5   9   0         34.26         67.79        59.34 o
   7   9   0         14.51         43.68        65.06 o
   9   9   0      62292.35      60689.43      1098.17 o
  11   9   0         21.53        105.66        75.44 o
  13   9   0          4.08         71.96        93.85 o
  15   9   0      14121.49      14928.36       755.01 o
  17   9   0         34.18        194.56       385.68 o
   0  10   0      20553.79      19791.29       461.46 o
   2  10   0         33.65        -12.79        64.20 o
   4  10   0         34.30         92.47        64.49 o
   6  10   0       4085.63       3943.74       223.48 o
   8  10   0         21.46         64.48        75.64 o
  10  10   0         49.04        -24.91        80.50 o
  12  10   0      45422.14      47633.24      1459.91 o
  14  10   0         35.53       -168.19       168.19 o
  16  10   0         18.46        -55.38       186.16 o
   1  11   0         11.03        -21.24        61.06 o
   3  11   0      49521.54      51622.50       789.97 o
   5  11   0          0.64         52.83        84.44 o
   7  11   0          4.57         46.34        83.81 o
   9  11   0      44764.88      47841.07       927.01 o
  11  11   0         30.00       -100.14       139.97 o
  13  11   0         22.19        186.95       169.03 o
   0  12   0      26702.62      29339.61       791.76 o
   2  12   0          5.61        -76.04        76.04 o
   4  12   0          1.68        -98.17        98.17 o
   6  12   0      13946.83      15056.67      1551.98 o
   8  12   0         45.25        129.14       139.97 o
  10  12   0         27.03        -43.93       143.77 o
   1  13   0          5.51        -62.35       120.56 o
   3  13   0        653.05        553.18       209.60 o
   5  13   0         43.85         35.09       134.14 o
   7  13   0         15.46         79.60       142.80 o
 -23   1   1          1.31         88.30       109.94 o
 -21   1   1         14.71         22.41        89.97 o
 -19   1   1      57000.67      58409.19       877.51 o
 -17   1   1          0.16         12.48        52.18 o
 -15   1   1         26.19         12.69        40.55 o
 -13   1   1      97557.70      98264.60       783.12 o
 -11   1   1         64.80        130.47        28.42 o
  -9   1   1         51.78         28.64        19.87 o
  -7   1   1      79469.81      83940.76       621.46 o
  -5   1   1        143.18        151.47        28.23 o
  -3   1   1         36.18         24.04        13.34 o
  -1   1   1         12.25         17.49        10.00 o
   1   1   1          1.94         -2.84         7.46 o
   3   1   1          9.44         -9.79         9.79 o
   5   1   1     237004.11     243512.38      2314.42 o
   7   1   1         16.78         27.63        21.10 o
   9   1   1         19.42         30.19        20.60 o
  11   1   1     226360.69     228613.47      1471.61 o
  13   1   1         53.78        121.89        37.45 o
  15   1   1         29.62        -16.99        35.11 o
  17   1   1     100111.09     101943.41       953.08 o
  19   1   1         76.72         62.18        65.93 o
  21   1   1         55.24        165.30       108.63 o
  23   1   1      33210.65      33682.64      1579.81 o
 -22   2   1       6906.87       6535.40       402.37 o
 -20   2   1         42.68        -71.50        71.50 o
 -18   2   1         79.67         -3.90        54.48 o
 -16   2   1      96112.37      89402.82       852.12 o
 -14   2   1         23.04        -13.99        35.17 o
 -12   2   1         83.06        117.78        31.22 o
 -10   2   1      62225.06      60747.02       490.07 o
  -8   2   1         19.94         30.19        18.31 o
  -6   2   1          9.69        -11.58        14.73 o
  -4   2   1     230644.27     244774.70      2491.58 o
  -2   2   1         16.55         37.23        16.27 o
   0   2   1          7.52          7.16        16.73 o
   2   2   1        169.07         71.60        25.39 o
   4   2   1        170.50         98.14        45.72 o
   6   2   1         11.44         20.92        22.64 o
   8   2   1      41714.56      41218.16       360.35 o
  10   2   1         92.50         60.16        26.32 o
  12   2   1         16.20         73.36        34.24 o
  14   2   1      45288.43      41023.62       422.06 o
  16   2   1        127.13         46.28        43.53 o
  18   2   1        105.61        -35.32        55.38 o
  20   2   1      14844.89      14679.33       398.08 o
  22   2   1         68.83        -82.73       162.10 o
 -23   3   1         32.07        -47.07       123.36 o
 -21   3   1         41.45        -80.75       115.58 o
 -19   3   1       3317.00       2991.22       186.65 o
 -17   3   1         75.72        -33.06        55.01 o
 -15   3   1         72.73         20.15        46.33 o
 -13   3   1      14198.47      14309.79       246.60 o
 -11   3   1          3.91        -31.47        31.47 o
  -9   3   1         64.07         22.74        24.16 o
  -7   3   1      42559.91      40879.08       354.42 o
  -5   3   1         23.77         52.29        17.88 o
  -3   3   1        166.09        310.29        33.59 o
  -1   3   1     237983.31     246165.36      2333.13 o
   1   3   1        180.59        188.85        25.44 o
   3   3   1         12.21          1.32        16.07 o
   5   3   1      79743.03      83280.55      1073.65 o
   7   3   1         43.42          8.92        17.85 o
   9   3   1        117.21        108.35        26.60 o
  11   3   1      28493.57      29517.89       290.72 o
  13   3   1         43.82        -13.30        31.58 o
  15   3   1          5.27         -3.03        43.10 o
  17   3   1      23473.07      22823.96       369.95 o
  19   3   1        121.19        193.18        88.34 o
  21   3   1         25.88       -123.74       123.74 o
  23   3   1       1541.96       1332.82       349.32 o
 -22   4   1      15481.22      16207.20       709.01 o
 -20   4   1         25.12        -21.78       101.46 o
 -18   4   1         49.63        -59.45        59.45 o
 -16   4   1      16552.80      17452.08       324.74 o
 -14   4   1          5.60        -12.64        45.29 o
 -12   4   1         10.19          9.52        28.97 o
 -10   4   1      28752.43      29090.37       286.84 o
  -8   4   1        150.20        110.52        26.82 o
  -6   4   1         39.87         39.23        20.28 o
  -4   4   1         25.71         56.28        19.11 o
  -2   4   1         21.20         24.51        15.36 o
   0   4   1         12.51         19.74        25.14 o
   2   4   1      78841.28      85057.15       658.84 o
   4   4   1         71.87         42.31        17.69 o
   6   4   1         38.79         19.16        18.59 o
   8   4   1      63781.01      60416.83       549.72 o
  10   4   1          0.54        -12.09        24.88 o
  12   4   1         25.04         30.93        35.80 o
  14   4   1     105408.65     106698.05       843.31 o
  16   4   1         69.94         92.06        60.80 o
  18   4   1         65.50        -27.29        74.21 o
  20   4   1      34678.32      34359.27       802.91 o
  22   4   1         22.60       -124.27       172.46 o
 -21   5   1         14.15       -148.51       148.51 o
 -19   5   1      48185.12      46909.23      1217.01 o
 -17   5   1         24.79        -60.25        72.27 o
 -15   5   1         18.35         -1.32        47.81 o
 -13   5   1     106828.09     104120.49       724.03 o
 -11   5   1         45.37          5.52        30.47 o
  -9   5   1          9.56         28.41        29.01 o
  -7   5   1     228758.20     234207.75      1400.22 o
  -5   5   1          3.45         11.15        29.98 o
  -3   5   1         15.59         49.03        15.95 o
  -1   5   1      41342.78      40970.29       364.18 o
   1   5   1         40.04          3.29        22.19 o
   3   5   1         47.17         30.98        20.25 o
   5   5   1          5.86         10.92        25.66 o
   7   5   1         68.62         40.88        24.43 o
   9   5   1         48.07         55.86        31.34 o
  11   5   1      14218.73      14343.81       278.69 o
  13   5   1         14.89         36.11        42.06 o
  15   5   1          7.62         98.98        52.30 o
  17   5   1      24008.30      23008.51       451.73 o
  19   5   1         63.84         41.63       138.66 o
  21   5   1         20.21       -128.23       128.23 o
 -20   6   1          2.36         38.32       208.67 o
 -18   6   1          0.57        105.16       111.54 o
 -16   6   1      24542.16      22891.12       875.60 o
 -14   6   1         86.53        -30.77        50.69 o
 -12   6   1         43.44         10.19        42.36 o
 -10   6   1      45053.65      40980.69       433.95 o
  -8   6   1         79.56         27.47        35.65 o
  -6   6   1         92.86        188.35        39.20 o
  -4   6   1     228837.14     232714.61      1767.54 o
  -2   6   1         76.12        111.00        35.18 o
   0   6   1        107.88         42.93        32.80 o
   2   6   1      63906.45      61357.33       531.27 o
   4   6   1         71.93         27.06        31.12 o
   6   6   1          0.15          0.06        33.60 o
   8   6   1      97262.42      99354.15       899.56 o
  10   6   1         21.01         32.33        36.73 o
  12   6   1        148.98         14.94        46.38 o
  14   6   1      16402.11      17414.59       300.07 o
  16   6   1          8.09         43.51        85.57 o
  18   6   1         13.81        106.09       114.68 o
  20   6   1      12735.80      14730.24       805.32 o
 -19   7   1      12839.21       9611.49      1120.08 o
 -17   7   1         46.09         84.22       155.62 o
 -15   7   1         46.90         43.09        86.56 o
 -13   7   1      23905.02      23252.10       511.18 o
 -11   7   1         55.85         38.02        49.35 o
  -9   7   1         13.24         57.59        45.10 o
  -7   7   1          0.08         -1.66        38.62 o
  -5   7   1         69.13         66.43        40.78 o
  -3   7   1         15.91         20.97        38.39 o
  -1   7   1      28435.39      29811.12       344.61 o
   1   7   1          0.49         56.64        35.87 o
   3   7   1         57.78         89.70        36.71 o
   5   7   1      97484.74     101394.58       812.92 o
   7   7   1          6.61         32.89        39.56 o
   9   7   1         39.10          9.12        42.93 o
  11   7   1      95966.89      91376.96      1017.30 o
  13   7   1         65.45        -33.95        65.74 o
  15   7   1         15.40         98.99        96.06 o
  17   7   1      47339.36      46496.87      1300.14 o
  19   7   1         23.08         79.60       202.36 o
 -18   8   1         19.47       -206.70       206.70 o
 -16   8   1      34700.66      33988.94       933.69 o
 -14   8   1         94.89         82.58       104.64 o
 -12   8   1         31.78         56.06        76.24 o
 -10   8   1     101842.84     102039.82      1024.97 o
  -8   8   1          3.13        -32.48        49.79 o
  -6   8   1         27.09        -43.10        43.10 o
  -4   8   1      45968.05      40736.34       448.52 o
  -2   8   1         48.06         40.81        42.13 o
   0   8   1         22.50         61.88        39.37 o
   2   8   1      14519.59      13789.09       236.04 o
   4   8   1         18.11        -32.01        36.43 o
   6   8   1         35.87        -29.26        49.77 o
   8   8   1          1.31        -23.96        53.37 o
  10   8   1         12.18         61.23        65.94 o
  12   8   1         62.93         93.98        97.91 o
  14   8   1       3078.82       2735.67       200.80 o
  16   8   1          5.84         67.41       142.12 o
  18   8   1         15.95        -69.08       195.91 o
 -17   9   1         28.80        113.61       453.74 o
 -15   9   1         44.04        108.77       156.70 o
 -13   9   1      15705.04      13581.00       501.66 o
 -11   9   1         69.65        -69.41        69.41 o
  -9   9   1         15.59          2.66        73.78 o
  -7   9   1     101837.11     102723.51      1025.81 o
  -5   9   1        110.05         31.53        57.04 o
  -3   9   1          5.05         14.46        48.55 o
  -1   9   1     106085.84     106212.12       900.87 o
   1   9   1         13.34         44.84        48.16 o
   3   9   1        128.95        -18.44        45.64 o
   5   9   1      96153.77      91861.62      1043.54 o
   7   9   1          9.52          2.43        63.22 o
   9   9   1         61.74         12.49        65.72 o
  11   9   1      56817.05      59733.55       826.70 o
  13   9   1         62.71         53.77        89.89 o
  15   9   1         70.91        111.41       152.61 o
  17   9   1      15469.27      15520.46      1073.84 o
 -16  10   1       1673.25       1362.71       292.34 o
 -14  10   1          6.80       -195.70       195.70 o
 -12  10   1         43.85         80.06       185.56 o
 -10  10   1          0.89         79.14        83.51 o
  -8  10   1         83.89         87.92        80.75 o
  -6  10   1         94.43         12.09        97.32 o
  -4  10   1      23432.45      23620.11       366.01 o
  -2  10   1         88.07        111.94        56.82 o
   0  10   1          9.60         24.06        56.61 o
   2  10   1      16169.23      17011.44       302.26 o
   4  10   1         65.06        -42.01        66.19 o
   6  10   1         49.67        -56.04        62.80 o
   8  10   1      56492.98      57991.09       823.37 o
  10  10   1          0.01        150.19        92.65 o
  12  10   1         42.66       -100.53       100.53 o
  14  10   1       6344.65       6312.50       557.20 o
  16  10   1         37.19         65.45       197.01 o
 -13  11   1      33170.46      33571.43      1883.65 o
 -11  11   1          3.88        -23.30       265.44 o
  -9  11   1         60.07        220.77       121.61 o
  -7  11   1      15282.38      14582.05       511.21 o
  -5  11   1        131.18        -12.46        78.43 o
  -3  11   1         68.63        -18.31        67.39 o
  -1  11   1      24588.46      23338.59       381.42 o
   1  11   1          8.11        -61.99        61.99 o
   3  11   1         12.26        -52.82        67.90 o
   5  11   1       3167.94       3182.05       213.59 o
   7  11   1         50.47         24.22        89.24 o
   9  11   1         35.95         85.67       116.49 o
  11  11   1          0.74         12.84       159.36 o
  13  11   1          0.14         59.84       179.45 o
 -10  12   1      33844.69      36014.17      1813.32 o
  -8  12   1         54.53        121.73       146.03 o
  -6  12   1         32.41        -32.05       136.80 o
  -4  12   1      35000.25      34808.71       789.84 o
  -2  12   1         57.89         81.87       101.42 o
   0  12   1         10.75        -58.62        79.02 o
   2  12   1      47770.57      45820.01       705.61 o
   4  12   1          7.03        -24.35       109.34 o
   6  12   1         61.90         -2.48       141.76 o
   8  12   1       6401.64       5591.90       450.46 o
  10  12   1          0.17        -20.96       158.54 o
  -7  13   1       1492.97       1454.51       506.52 o
  -5  13   1         27.13         37.48       157.38 o
  -3  13   1         22.40        -40.41       138.64 o
  -1  13   1      12510.38      11982.63       538.15 o
   1  13   1         18.81        -41.50       123.54 o
   3  13   1         14.47       -125.79       125.79 o
   5  13   1      15182.99      15411.45       685.17 o
   7  13   1         37.02       -108.05       135.08 o
 -22   0   2          4.05         19.70       133.49 o
 -20   0   2       6216.39       6664.68       386.00 o
 -18   0   2          3.77         93.04       107.16 o
 -16   0   2         14.63          1.28        62.12 o
 -14   0   2       3129.38       4233.34       531.84 o
 -12   0   2         34.42         11.62        53.60 o
 -10   0   2        165.64        188.35        42.97 o
  -8   0   2       6900.79       6280.65       149.08 o
  -6   0   2         52.63         73.15        32.98 o
  -4   0   2        363.14        244.91        43.58 o
  -2   0   2      84132.52      84739.79      1838.26 o
   0   0   2          0.10         -7.56        22.69 o
   2   0   2         29.02         10.08        10.69 o
   4   0   2      31674.18      28464.26       678.80 o
   6   0   2        330.71        254.03        34.38 o
   8   0   2          8.16         -9.12        21.99 o
  10   0   2     152408.50     147553.94      1451.61 o
  12   0   2        128.54        158.07        49.92 o
  14   0   2          5.71        -44.13        44.13 o
  16   0   2     101477.41      97926.92      1184.87 o
  18   0   2         12.34        -67.59        67.59 o
  20   0   2          2.05         71.10        92.47 o
  22   0   2     114203.28     112598.45      2713.45 o
 -23   1   2         97.78        253.41       122.58 o
 -21   1   2         19.81        147.75        88.98 o
 -19   1   2         42.93        -56.63        58.60 o
 -17   1   2       2622.38       2259.01       201.70 o
 -15   1   2         39.72        106.07        44.07 o
 -13   1   2          9.59         80.15        33.86 o
 -11   1   2       6452.71       6168.53       145.81 o
  -9   1   2          0.03         -8.50        19.87 o
  -7   1   2        105.30        148.09        22.04 o
  -5   1   2      34313.30      33085.64       328.52 o
  -3   1   2         17.77         12.82        14.19 o
  -1   1   2         33.37         20.53        11.50 o
   1   1   2      85059.41      81812.52      1043.75 o
   3   1   2         11.04          4.22        14.18 o
   5   1   2         65.95         79.22        24.22 o
   7   1   2       9665.68      10104.12       162.77 o
   9   1   2         64.66         56.56        20.69 o
  11   1   2         34.08        -13.54        28.13 o
  13   1   2       1236.71       1178.72        76.74 o
  15   1   2         19.60         53.33        40.54 o
  17   1   2          5.89        -43.13        43.13 o
  19   1   2       9164.88       9094.44       304.21 o
  21   1   2         29.38        -14.12       123.92 o
  23   1   2          1.72         67.37       258.30 o
 -22   2   2          5.32          3.95       108.76 o
 -20   2   2       7688.85       6770.00       273.04 o
 -18   2   2         16.12         48.37        63.52 o
 -16   2   2         16.54         79.91        49.12 o
 -14   2   2      16260.81      15764.72       268.19 o
 -12   2   2         28.20        102.66        32.17 o
 -10   2   2         53.66         62.25        24.78 o
  -8   2   2      36013.67      35404.53       308.74 o
  -6   2   2        109.90        132.20        22.78 o
  -4   2   2         90.33         81.58        20.07 o
  -2   2   2      31776.80      28874.40       413.15 o
   0   2   2         12.26          3.56        19.74 o
   2   2   2        284.34        313.99        33.59 o
   4   2   2      34483.82      33149.01       352.67 o
   6   2   2        144.39        103.61        26.33 o
   8   2   2        119.08        156.87        34.54 o
  10   2   2        999.31        907.37        61.00 o
  12   2   2         41.35         16.87        33.02 o
  14   2   2         20.24         51.96        39.19 o
  16   2   2       9875.16       9727.05       220.01 o
  18   2   2         40.95         88.34        62.06 o
  20   2   2          2.59         62.14        92.06 o
  22   2   2      11659.52      10507.24       873.21 o
 -23   3   2        342.79        163.72       135.84 o
 -21   3   2         33.15         94.35       176.60 o
 -19   3   2          0.98         57.38        66.80 o
 -17   3   2       1340.06       1666.54       132.76 o
 -15   3   2          6.84         -4.82        43.41 o
 -13   3   2         12.08         51.80        34.23 o
 -11   3   2        462.02        638.28        52.32 o
  -9   3   2        113.56        105.58        27.88 o
  -7   3   2        132.04        155.47        23.19 o
  -5   3   2       9297.00      10304.30       156.29 o
  -3   3   2        339.61        279.10        51.96 o
  -1   3   2         75.77         66.92        24.30 o
   1   3   2      34520.24      33113.09       310.98 o
   3   3   2         59.28         69.02        22.62 o
   5   3   2        196.06        133.77        23.23 o
   7   3   2      35032.41      36451.82       319.96 o
   9   3   2        154.88         91.03        24.91 o
  11   3   2         55.01         52.81        27.54 o
  13   3   2      97970.07      98981.11       803.17 o
  15   3   2         35.60         -3.99        42.28 o
  17   3   2          4.91        -33.78        57.38 o
  19   3   2      91389.89      89403.76      1251.77 o
  21   3   2         10.11       -119.75       119.75 o
  23   3   2          6.70       -102.73       150.23 o
 -22   4   2         26.55          1.54       123.32 o
 -20   4   2       2367.60       3547.84       258.08 o
 -18   4   2         39.09        -60.57        60.57 o
 -16   4   2          7.01        -49.45        49.45 o
 -14   4   2       1554.11       1550.09       101.61 o
 -12   4   2         32.54        136.37        34.38 o
 -10   4   2         16.61         69.95        26.51 o
  -8   4   2        788.89        742.29        51.77 o
  -6   4   2         41.56         26.95        18.08 o
  -4   4   2         10.48         41.00        18.85 o
  -2   4   2       9516.09      10076.54       171.56 o
   0   4   2        152.65         87.75        33.16 o
   2   4   2        165.39        176.27        28.77 o
   4   4   2       7199.96       6152.11       149.44 o
   6   4   2         14.42         36.62        21.52 o
   8   4   2         78.17         -0.76        21.20 o
  10   4   2        428.25        614.21        49.47 o
  12   4   2         27.84         46.87        31.47 o
  14   4   2         29.01        -39.54        39.54 o
  16   4   2        444.06        450.24        78.08 o
  18   4   2         25.49         52.95        83.69 o
  20   4   2          3.98        174.34       107.37 o
  22   4   2       5166.25       4671.71       455.15 o
 -21   5   2          0.83        132.42       158.51 o
 -19   5   2          1.81        -67.62       180.70 o
 -17   5   2      37892.90      36131.63       569.48 o
 -15   5   2          6.97          6.07        49.75 o
 -13   5   2          0.29        -16.66        37.36 o
 -11   5   2     100899.70     100426.13       771.69 o
  -9   5   2         20.68         31.78        28.97 o
  -7   5   2         25.24         34.28        26.30 o
  -5   5   2     152798.12     149997.88       931.68 o
  -3   5   2         52.91         19.30        17.93 o
  -1   5   2        120.73        120.95        35.36 o
   1   5   2      35428.57      36626.98       342.00 o
   3   5   2         11.22          1.50        20.86 o
   5   5   2        162.99        186.27        27.97 o
   7   5   2       6098.19       6124.66       124.87 o
   9   5   2        112.69        104.44        30.25 o
  11   5   2         39.28         79.49        31.86 o
  13   5   2       1720.69       1678.38        98.63 o
  15   5   2         16.59         -0.30        51.24 o
  17   5   2          3.94        -40.69        67.29 o
  19   5   2      11033.86      12419.39       473.57 o
  21   5   2          1.81         99.31       137.53 o
 -20   6   2         57.73        447.34       200.06 o
 -18   6   2          7.95        -80.89       125.25 o
 -16   6   2          2.93         65.44        83.26 o
 -14   6   2        473.98        562.22        71.65 o
 -12   6   2         35.35          7.06        44.61 o
 -10   6   2         15.63        -31.04        37.68 o
  -8   6   2       1053.58       1186.91        84.36 o
  -6   6   2        141.58         88.46        33.36 o
  -4   6   2         36.43          0.39        30.83 o
  -2   6   2        991.61        853.89        77.88 o
   0   6   2        148.34        144.34        37.43 o
   2   6   2         72.03         18.26        31.51 o
   4   6   2       6081.79       6230.18       148.63 o
   6   6   2         10.14         75.69        33.68 o
   8   6   2          0.73         17.72        37.16 o
  10   6   2      15944.79      15926.67       289.27 o
  12   6   2         40.52        -18.65        44.52 o
  14   6   2          2.28         11.39        52.05 o
  16   6   2      37160.37      36991.39       756.73 o
  18   6   2          2.79         59.78       105.35 o
  20   6   2         12.78         42.07       148.97 o
 -19   7   2          7.01        544.49       317.62 o
 -17   7   2      10685.21      10898.47       826.86 o
 -15   7   2         19.17        190.61       118.55 o
 -13   7   2          1.97        -59.27        59.27 o
 -11   7   2       9557.12       9882.96       248.90 o
  -9   7   2         46.46         18.92        43.37 o
  -7   7   2          7.09         41.45        41.11 o
  -5   7   2       1207.88       1082.43       129.55 o
  -3   7   2         39.82         46.52        38.48 o
  -1   7   2         44.92         76.61        38.77 o
   1   7   2        495.19        884.75        83.90 o
   3   7   2         97.56        111.48        39.01 o
   5   7   2          0.70         53.25        37.96 o
   7   7   2       3565.05       3237.12       153.01 o
   9   7   2         49.63         42.61        57.74 o
  11   7   2         12.48        -50.56        50.56 o
  13   7   2       1500.28       1095.70       139.75 o
  15   7   2         55.12        105.46        91.55 o
  17   7   2          0.89         49.52       159.02 o
  19   7   2         16.64        249.90       228.79 o
 -18   8   2          4.70        453.74       317.62 o
 -16   8   2          4.48        -84.74       128.90 o
 -14   8   2      92473.47      91200.96      1259.73 o
 -12   8   2         46.43         20.88        78.28 o
 -10   8   2         10.33          0.54        69.14 o
  -8   8   2     102836.55     101144.14       936.59 o
  -6   8   2         16.06        -25.00        57.68 o
  -4   8   2         21.52        -32.87        40.16 o
  -2   8   2      98792.93      99140.98       826.85 o
   0   8   2         34.37        111.70        42.80 o
   2   8   2         34.11         14.41        37.93 o
   4   8   2      16172.82      16484.37       275.60 o
   6   8   2         52.77         36.93        54.63 o
   8   8   2          9.11         78.60        62.99 o
  10   8   2       2403.88       2054.69       156.99 o
  12   8   2         15.78         48.61        72.61 o
  14   8   2          0.54        -49.95        72.38 o
  16   8   2       2690.37       3048.83       385.97 o
  18   8   2          0.63        180.78       223.83 o
 -17   9   2       5291.44       6333.62      1475.12 o
 -15   9   2          2.36        -15.66       150.23 o
 -13   9   2          6.43        -46.49        93.95 o
 -11   9   2       9367.24       9045.55       471.06 o
  -9   9   2         12.68         47.91        66.33 o
  -7   9   2          6.01         38.27        57.88 o
  -5   9   2      10074.60       9402.83       290.62 o
  -3   9   2         40.99         43.63        49.86 o
  -1   9   2         22.59        -46.40        46.40 o
   1   9   2       1760.13       1559.63       101.26 o
   3   9   2         34.02        -39.62        42.91 o
   5   9   2         14.49         38.83        60.35 o
   7   9   2       2347.27       2335.63       234.25 o
   9   9   2          5.78          3.87        66.00 o
  11   9   2         62.76         45.20        74.68 o
  13   9   2       7150.78       7508.93       336.30 o
  15   9   2         12.53        205.91       151.61 o
  17   9   2         15.36       -151.25       226.87 o
 -16  10   2          2.79        -70.04       186.16 o
 -14  10   2      11367.18      13285.12       804.73 o
 -12  10   2         15.66       -139.63       139.63 o
 -10  10   2          2.23        -82.27        82.27 o
  -8  10   2       9188.55       9615.00       362.26 o
  -6  10   2         39.57        -66.87        68.01 o
  -4  10   2          4.55        -21.83        59.03 o
  -2  10   2        472.00        374.69        90.19 o
   0  10   2         15.49         34.05        55.13 o
   2  10   2          1.85        -41.64        70.55 o
   4  10   2       1596.13       1672.54       281.49 o
   6  10   2         18.39         77.92        78.26 o
   8  10   2         55.41        -70.60        74.76 o
  10  10   2       6931.74       7167.83       368.36 o
  12  10   2         32.49         19.05       112.27 o
  14  10   2          3.35       -161.87       161.87 o
  16  10   2        460.01        196.32       209.67 o
 -13  11   2          0.09       -170.70       170.70 o
 -11  11   2     115248.90     111381.82      2345.50 o
  -9  11   2         26.08         58.62       118.57 o
  11 -11  -3          1.68       -211.75       211.75 o
  10 -10  -3          6.29         46.03        99.05 o
   9  -9  -3          0.12        111.07        80.40 o
   8  -8  -3         14.38         79.23        63.41 o
   7  -7  -3          1.06         23.80        78.91 o
   6  -6  -3          1.87        -48.37        58.04 o
   5  -5  -3        277.54        275.83        54.48 o
   4  -4  -3          5.96         -6.02        23.23 o
   3  -3  -3         48.32         56.92        50.21 o
   2  -2  -3        396.59        324.44        90.73 o
   1  -1  -3         12.23          0.00        16.57 o
  -1   1  -3         45.08         47.70        32.63 o
  -2   2  -3          5.33         16.21        25.67 o
  -3   3  -3         62.85         14.49        27.44 o
  -4   4  -3         53.26         59.77        28.27 o
  -5   5  -3          0.70         55.07        34.21 o
  -6   6  -3          2.30         99.78        60.17 o
  -7   7  -3          9.68         47.94        58.90 o
  -8   8  -3          3.93         21.34        59.65 o
  -9   9  -3         12.35         28.40        86.58 o
 -10  10  -3          0.35         33.23        86.12 o
 -11  11  -3          7.30       -130.22       130.22 o
  -7  11   2          3.30        -73.28        73.28 o
  -5  11   2      92112.30      89549.88      1068.68 o
  -3  11   2         20.31         11.49        64.56 o
  -1  11   2          3.50         73.59        67.48 o
   1  11   2      37683.69      35914.44       528.09 o
   3  11   2         55.90        -47.05       109.99 o
   5  11   2          0.69         -3.12        83.77 o
   7  11   2       7411.15       6813.31       336.11 o
   9  11   2         31.64        -30.52       107.71 o
  11  11   2          7.11         78.79       139.95 o
  13  11   2         79.32        430.64       148.30 o
 -10  12   2          1.34         50.92       178.42 o
  -8  12   2      11996.51      13629.73      1164.35 o
  -6  12   2          8.78        -72.37       192.41 o
  -4  12   2          4.03         45.17       136.14 o
  -2  12   2      11393.04      12785.38       409.52 o
   0  12   2          2.17         52.94        83.20 o
   2  12   2          0.96        155.14        93.42 o
   4  12   2       2757.06       3206.33       270.95 o
   6  12   2         14.71        -65.14       118.32 o
   8  12   2          4.28        -49.51       130.42 o
  10  12   2         96.13         24.22       133.97 o
  -7  13   2          6.15       -121.60       155.63 o
  -5  13   2       5113.58       4750.13       495.83 o
  -3  13   2          2.33        296.81       202.05 o
  -1  13   2         11.90       -101.02       111.08 o
   1  13   2         14.50         56.66       116.31 o
   3  13   2          0.80         50.77       149.20 o
   5  13   2         15.32        -68.77       129.78 o
   7  13   2        472.04        457.25       160.59 o
 -23   1   3          0.42         43.03       106.75 o
 -21   1   3      11053.94      11112.05       422.17 o
 -19   1   3          2.84         28.66        68.67 o
 -17   1   3         27.74         14.25        53.44 o
 -15   1   3       5621.00       5545.77       207.14 o
 -13   1   3         27.52         90.12        40.77 o
 -11   1   3         67.20        168.55        32.27 o
  -9   1   3     122928.14     118820.57       836.68 o
  -7   1   3        105.55        155.22        25.61 o
  -5   1   3         79.52         62.60        18.50 o
  -3   1   3      27476.76      28232.09       332.38 o
  -1   1   3          9.51         -1.23        10.91 o
   1   1   3         80.14         17.49        16.90 o
   3   1   3      28711.24      27573.64       335.78 o
   5   1   3         80.40         84.67        24.31 o
   7   1   3         10.09        -15.56        16.82 o
   9   1   3      44577.08      45950.20       390.54 o
  11   1   3          5.70          9.37        30.17 o
  13   1   3         26.15        -18.78        37.03 o
  15   1   3      12093.03      13859.86       237.07 o
  17   1   3         51.02          3.30        47.76 o
  19   1   3         50.48        -20.11        63.06 o
  21   1   3       9429.48      10022.24       533.70 o
  23   1   3          6.48        -10.08       165.91 o
 -22   2   3         46.44        -92.56        92.56 o
 -20   2   3         47.06         17.19        69.18 o
 -18   2   3      29622.93      32515.58       500.81 o
 -16   2   3         74.37         34.14        51.72 o
 -14   2   3         65.29         -0.03        38.36 o
 -12   2   3      19611.84      22294.42       269.67 o
 -10   2   3         81.15         75.57        26.02 o
  -8   2   3        242.18        252.17        28.36 o
  -6   2   3     587647.25     608686.19      5453.56 o
  -4   2   3         56.70        103.83        24.34 o
  -2   2   3        308.51        324.11        32.77 o
   0   2   3      29110.77      28812.68       314.70 o
   2   2   3          9.47         -8.05        15.71 o
   4   2   3         37.78        102.50        22.46 o
   6   2   3     584111.88     612676.81      5574.06 o
   8   2   3         11.23         27.48        23.05 o
  10   2   3          6.56         -2.16        19.94 o
  12   2   3      51814.70      48950.07       502.32 o
  14   2   3         90.84        146.84        43.75 o
  16   2   3         68.54         31.84        43.83 o
  18   2   3      56520.51      55571.85       648.47 o
  20   2   3         50.77         50.48        83.79 o
  22   2   3         27.31       -124.11       152.27 o
 -23   3   3         22.58        188.31       122.22 o
 -21   3   3      22502.66      23073.08       585.72 o
 -19   3   3         66.82         44.41        67.94 o
 -17   3   3         45.41        -14.46        52.43 o
 -15   3   3       2517.52       2701.25       142.76 o
 -13   3   3          2.74        200.10        43.63 o
 -11   3   3         48.27         76.76        29.65 o
  -9   3   3      38614.48      39678.66       343.17 o
  -7   3   3         42.65         48.28        20.63 o
  -5   3   3         19.50         -9.13        15.23 o
  -3   3   3         37.59         23.67        15.26 o
  -1   3   3         80.99         82.33        27.04 o
   1   3   3         46.08         74.47        22.96 o
   3   3   3        111.74         64.58        34.90 o
   5   3   3        177.10         97.48        22.06 o
   7   3   3        191.28        272.47        26.80 o
   9   3   3      38951.75      39883.98       481.59 o
  11   3   3         14.06        -11.20        28.63 o
  13   3   3          6.76          4.38        34.48 o
  15   3   3       3667.17       4440.18       172.94 o
  17   3   3        149.55         15.67        56.47 o
  19   3   3         52.14         69.39        76.62 o
  21   3   3      15940.04      16080.19       722.81 o
  23   3   3         36.58       -131.96       162.40 o
 -22   4   3          6.61       -109.83       109.83 o
 -20   4   3         74.15        -68.91        78.99 o
 -18   4   3        445.44        307.03        93.94 o
 -16   4   3          1.57        -23.12        54.95 o
 -14   4   3        106.75        238.38        54.50 o
 -12   4   3      74954.44      76319.47       609.04 o
 -10   4   3         89.48         22.55        26.40 o
  -8   4   3          1.85         -9.85        22.01 o
  -6   4   3      43589.93      46054.13       406.32 o
  -4   4   3          4.64          1.92        19.86 o
  -2   4   3          9.98         63.19        20.73 o
   0   4   3     582117.88     619119.81      4410.10 o
   2   4   3        174.80        191.48        25.12 o
   4   4   3         94.69         65.62        24.05 o
   6   4   3     124537.08     117602.67       831.34 o
   8   4   3         88.17         40.75        24.35 o
  10   4   3         47.11         32.18        26.59 o
  12   4   3      75454.72      75691.63       628.50 o
  14   4   3         37.50        -45.14        45.14 o
  16   4   3         26.40        -37.44        51.98 o
  18   4   3      17099.51      17883.40       387.11 o
  20   4   3         24.46        -96.60        96.60 o
  22   4   3         21.29         38.56       162.03 o
 -21   5   3      10957.04      10873.93       689.30 o
 -19   5   3         21.20        128.52       118.90 o
 -17   5   3         10.77         39.92        69.65 o
 -15   5   3      50675.72      52087.25       594.75 o
 -13   5   3         27.99         68.28        40.31 o
 -11   5   3         28.82         37.28        32.03 o
  -9   5   3      51452.96      49211.16       457.33 o
  -7   5   3         45.41         64.47        26.63 o
  -5   5   3        215.90        312.23        33.19 o
  -3   5   3      44863.85      45979.35       386.77 o
  -1   5   3         10.99         -5.11        23.17 o
   1   5   3        188.03        270.31        40.68 o
   3   5   3     125601.42     118967.18       837.83 o
   5   5   3          1.24        -16.50        21.59 o
   7   5   3         27.28        158.45        29.56 o
   9   5   3      19899.26      21651.75       240.21 o
  11   5   3         11.41         22.36        35.26 o
  13   5   3         45.62        116.60        45.21 o
  15   5   3      51501.79      52918.02       586.04 o
  17   5   3         30.77        106.82        70.65 o
  19   5   3         20.95        -56.64        92.83 o
  21   5   3      14562.66      15456.63       858.68 o
 -20   6   3          8.95       -102.11       141.39 o
 -18   6   3      22300.73      21050.87       690.75 o
 -16   6   3         39.19        -23.45        69.85 o
 -14   6   3         25.04         -4.74        49.86 o
 -12   6   3       3981.00       4800.10       181.38 o
 -10   6   3        122.34         36.71        36.75 o
  -8   6   3         37.79         17.27        35.44 o
  -6   6   3          1.45         -4.09        34.17 o
  -4   6   3          4.51         52.84        30.69 o
  -2   6   3          5.34        -14.51        29.63 o
   0   6   3      39207.46      40186.80       416.74 o
   2   6   3         96.72        112.23        38.77 o
   4   6   3         26.08         65.89        33.39 o
   6   6   3          4.08        133.12        90.68 o
   8   6   3         19.53        -31.50        42.77 o
  10   6   3        137.10        -47.72        54.16 o
  12   6   3       2699.59       3419.24       181.66 o
  14   6   3          3.78        -26.03        53.41 o
  16   6   3          9.96         27.75        97.42 o
  18   6   3      21646.24      24542.64       738.34 o
  20   6   3          9.07        -70.00       139.35 o
 -19   7   3         18.47        -15.12       272.25 o
 -17   7   3         27.72          0.00       211.75 o
 -15   7   3      16808.72      18171.74       428.22 o
 -13   7   3         84.51         -4.55        63.66 o
 -11   7   3         30.10        101.35        63.35 o
  -9   7   3      12115.60      13454.08       262.70 o
  -7   7   3          0.83         31.17        43.49 o
  -5   7   3         33.57        -34.16        34.16 o
  -3   7   3      51764.83      49113.89       495.80 o
  -1   7   3         11.10         21.52        35.40 o
   1   7   3         50.29         43.78        36.21 o
   3   7   3      20087.48      22876.29       296.77 o
   5   7   3         24.67        106.14        38.94 o
   7   7   3         17.20        -42.44        42.44 o
   9   7   3       6655.12       6814.36       340.58 o
  11   7   3         38.75         70.28        61.14 o
  13   7   3         68.27        -18.37        64.50 o
  15   7   3        670.76        405.07       142.21 o
  17   7   3         72.13        111.77       165.45 o
  19   7   3          9.01         41.88       242.00 o
 -18   8   3      14910.84      16651.75      1528.93 o
 -16   8   3         24.17         82.58       145.47 o
 -14   8   3         42.15         44.52        97.76 o
 -12   8   3      56861.16      55888.49       720.47 o
 -10   8   3         13.62         27.01        54.22 o
  -8   8   3         11.19         58.68        51.40 o
  -6   8   3      11969.63      13648.40       361.83 o
  -4   8   3        113.30         88.99        46.65 o
  -2   8   3          5.80         67.43        43.66 o
   0   8   3      75396.88      74658.67       670.53 o
   2   8   3          9.77         59.66        43.19 o
   4   8   3        127.98         34.17        43.38 o
   6   8   3       6517.59       5828.39       311.41 o
   8   8   3          6.98         66.47        59.78 o
  10   8   3          8.06         47.93        66.14 o
  12   8   3      30829.37      33755.56       568.15 o
  14   8   3         69.06        -12.15        76.40 o
  16   8   3         61.25        158.63       217.49 o
  18   8   3      10788.37      11470.30      1112.37 o
 -17   9   3         51.20       -190.52       190.52 o
 -15   9   3      15959.69      18297.09       866.60 o
 -13   9   3         42.60        -84.62       128.26 o
 -11   9   3         25.59         57.72        85.45 o
  -9   9   3          0.09          8.67        60.34 o
  -7   9   3         42.07         64.60        55.16 o
  -5   9   3         64.97        -30.30        49.57 o
  -3   9   3       3765.39       4556.44       172.54 o
  -1   9   3         37.77        -12.88        46.72 o
   1   9   3         57.28         64.91        46.75 o
   3   9   3       2683.38       2852.82       155.46 o
   5   9   3         44.08        -37.61        58.54 o
   7   9   3          6.35         35.83        69.53 o
   9   9   3         21.95        128.31        70.02 o
  11   9   3          2.20        -69.86        69.86 o
  13   9   3         23.33        -26.85        87.50 o
  15   9   3      21699.76      23631.33       624.52 o
  17   9   3          6.57        -15.48       340.31 o
 -16  10   3         54.39        -43.83       189.11 o
 -14  10   3         31.51        174.65       208.72 o
 -12  10   3       8497.58       9063.90       584.17 o
 -10  10   3          4.89        180.12       101.38 o
  -8  10   3         47.94        -14.46        68.54 o
  -6  10   3      56005.82      56519.61       707.49 o
  -4  10   3        137.03         30.59        56.69 o
  -2  10   3         25.05        -51.74        51.74 o
   0  10   3      51345.26      51746.57       627.36 o
   2  10   3          3.00        -45.02        54.12 o
   4  10   3         59.57        -24.80        63.84 o
   6  10   3      30772.09      32695.29       605.57 o
   8  10   3          2.19         70.69        84.26 o
  10  10   3          0.62        -10.79        88.81 o
  12  10   3      11935.24      11777.06       500.47 o
  14  10   3         85.19         85.06       126.35 o
  16  10   3         50.25       -132.05       132.05 o
 -13  11   3          5.92       -103.05       182.48 o
 -11  11   3          1.31        221.04       179.62 o
  -9  11   3       8955.55      10662.85       605.89 o
  -7  11   3         56.27        111.83        89.68 o
  -5  11   3         48.91        -73.88        73.88 o
  -3  11   3      16888.46      17516.21       345.50 o
  -1  11   3         38.78        134.64        69.98 o
   1  11   3         10.22        -60.85        60.85 o
   3  11   3        638.95        606.25       114.66 o
   5  11   3         62.59         12.40        80.86 o
   7  11   3         21.58        -11.03        85.25 o
   9  11   3      11996.57      12132.03       520.25 o
  11  11   3         12.99        118.50       138.40 o
  13  11   3         26.41        324.54       145.39 o
 -10  12   3          7.12         55.70       194.13 o
  -8  12   3         32.43        392.15       167.32 o
  -6  12   3      16022.42      16382.42       906.85 o
  -4  12   3         25.59        -62.62       119.60 o
  -2  12   3         26.91          3.18        84.64 o
   0  12   3      21754.56      21593.67       438.50 o
   2  12   3         62.74         -2.79        96.03 o
   4  12   3         50.67         88.24       122.78 o
   6  12   3      21940.36      22103.93       675.56 o
   8  12   3         81.19         37.39       126.35 o
  10  12   3         20.54        -54.24       139.25 o
  -7  13   3         46.82        177.36       196.35 o
  -5  13   3         21.91        -52.94       215.68 o
  -3  13   3      14401.22      15156.43      1292.49 o
  -1  13   3         11.20        122.75       124.78 o
   1  13   3         10.20         80.23       137.88 o
   3  13   3      10839.73      10451.69       562.09 o
   5  13   3          5.79         12.20       158.52 o
   7  13   3         47.99        193.43       134.26 o
 -22   0   4      31368.70      31187.99      1004.60 o
 -20   0   4          5.09         94.36        92.75 o
 -18   0   4         43.32         61.56        80.37 o
 -16   0   4         35.23        161.65        90.28 o
 -14   0   4          9.91         -3.57        52.80 o
 -12   0   4          3.55        -38.92        38.92 o
 -10   0   4      21179.98      19202.66       324.93 o
  -8   0   4         19.34        -14.37        28.53 o
  -6   0   4        170.25        128.56        41.08 o
  -4   0   4       6284.60       6237.50       356.28 o
  -2   0   4          3.63        -20.17        26.20 o
   0   0   4          6.05          4.45        12.96 o
   2   0   4        459.16        477.59       124.91 o
   4   0   4         28.76         32.96        26.54 o
   6   0   4          4.35          8.51        21.69 o
   8   0   4       3053.21       2790.95       127.56 o
  10   0   4         25.50        -35.73        35.73 o
  12   0   4         11.07        -35.81        39.54 o
  14   0   4       4003.36       3710.23       210.38 o
  16   0   4        110.70        103.68        69.10 o
  18   0   4          2.15        -16.92        72.49 o
  20   0   4        449.22        542.49       144.79 o
  22   0   4         35.44       -136.12       272.25 o
 -23   1   4          5.03        118.88       110.60 o
 -21   1   4         22.55         50.19        87.63 o
 -19   1   4      64222.44      62251.20       773.65 o
 -17   1   4          3.25        -40.10        49.48 o
 -15   1   4         25.80        -39.61        44.05 o
 -13   1   4      91497.72      89351.62       827.33 o
 -11   1   4         27.04          1.02        29.98 o
  -9   1   4        174.25        308.97        34.25 o
  -7   1   4      62656.66      61550.17       504.95 o
  11 -11  -5         10.31        529.37       332.74 o
  10 -10  -5         14.51        -38.63       109.75 o
   9  -9  -5         16.64         76.74        78.63 o
   8  -8  -5          0.19        131.99        81.17 o
   7  -7  -5          4.32         71.79        54.78 o
   6  -6  -5          0.75        -39.65        39.65 o
   5  -5  -5          2.30         77.12        53.90 o
   4  -4  -5         79.99         54.94        33.84 o
   3  -3  -5          3.63         -4.43        25.73 o
   2  -2  -5         44.11         50.80        32.13 o
   1  -1  -5         97.96         20.63        25.99 o
  -1   1  -5         28.15         84.03        47.93 o
  -2   2  -5         48.31         73.43        28.78 o
  -3   3  -5         55.72         27.62        29.24 o
  -4   4  -5         46.48         71.56        35.42 o
  -5   5  -5         66.08        314.41        52.80 o
  -6   6  -5          1.04         -8.05        48.70 o
  -7   7  -5         14.48        -10.11        56.26 o
  -8   8  -5          3.98         -6.17        67.91 o
  -9   9  -5         21.84        158.66       112.70 o
 -10  10  -5          1.33         61.33        92.65 o
 -11  11  -5          0.64       -114.83       114.83 o
  -5   1   4         95.26        110.31        23.00 o
  -3   1   4         95.10         71.45        16.51 o
  -1   1   4        498.62        453.60        34.46 o
   1   1   4          3.90        -16.33        19.03 o
   3   1   4         44.40         48.79        19.18 o
   5   1   4        555.04        897.19        58.79 o
   7   1   4        224.69        175.18        29.64 o
   9   1   4         65.49         12.97        27.01 o
  11   1   4     192065.78     187106.11      1335.58 o
  13   1   4        106.08         76.04        36.03 o
  15   1   4         44.10         78.43        42.75 o
  17   1   4      26354.92      26233.33       355.24 o
  19   1   4         32.49        -63.69        63.69 o
  21   1   4          3.18         53.22       139.17 o
  23   1   4      31481.99      34106.53      1403.57 o
 -22   2   4      55791.13      53293.90       972.65 o
 -20   2   4         11.03         33.74        72.97 o
 -18   2   4         35.41         92.96        63.19 o
 -16   2   4      93822.43      93448.56       955.83 o
 -14   2   4         14.22        -60.39        60.39 o
 -12   2   4          4.27         21.00        32.42 o
 -10   2   4      95455.56      92899.80       732.81 o
  -8   2   4         28.52         22.10        20.39 o
  -6   2   4         92.47        129.57        24.54 o
  -4   2   4        474.05        691.71        45.99 o
  -2   2   4         29.84         -1.43        18.11 o
   0   2   4         42.04         35.45        23.09 o
   2   2   4       6445.66       7351.79       126.41 o
   4   2   4         77.46        130.17        25.59 o
   6   2   4         52.49         87.68        24.15 o
   8   2   4      26695.52      28125.26       293.92 o
  10   2   4        142.05        110.21        31.18 o
  12   2   4          9.77        -28.91        28.91 o
  14   2   4      44369.16      45718.78       582.06 o
  16   2   4         16.80        -51.40        51.40 o
  18   2   4         20.48         19.02        58.03 o
  20   2   4      26567.80      25194.23       488.99 o
  22   2   4         22.52         20.46       169.86 o
 -23   3   4          2.65        -86.53       112.99 o
 -21   3   4         26.03        -49.34        95.29 o
 -19   3   4      17675.12      19427.38       391.21 o
 -17   3   4          5.06         69.66        57.82 o
 -15   3   4         10.56        -18.88        45.10 o
 -13   3   4      10984.70      10102.05       190.88 o
 -11   3   4         45.03        115.95        31.08 o
  -9   3   4         13.38         50.65        24.66 o
  -7   3   4      27458.23      28697.41       280.90 o
  -5   3   4        176.29        234.23        31.92 o
  -3   3   4          3.65          7.78        17.32 o
  -1   3   4        588.95        813.95        75.48 o
   1   3   4         94.15         64.01        24.48 o
   3   3   4        185.12        152.06        29.83 o
   5   3   4      62546.22      62974.88       479.84 o
   7   3   4          9.73        -12.73        17.15 o
   9   3   4         41.89         62.81        23.74 o
  11   3   4      32524.35      35349.12       339.36 o
  13   3   4          3.69         92.22        37.17 o
  15   3   4          1.01        -22.24        48.15 o
  17   3   4       5835.73       6259.44       282.13 o
  19   3   4         72.69        -65.01        70.81 o
  21   3   4         12.03        121.88       136.12 o
  23   3   4       3947.74       3772.74       733.17 o
 -22   4   4      29722.50      28352.20       676.37 o
 -20   4   4          1.02        -56.42        85.84 o
 -18   4   4         24.27        -63.06        63.06 o
 -16   4   4      15283.52      15483.63       334.43 o
 -14   4   4          1.09        -40.56        40.62 o
 -12   4   4         56.40         93.21        37.54 o
 -10   4   4      33235.68      34193.58       342.34 o
  -8   4   4        142.18        144.71        27.46 o
  -6   4   4         81.20        141.96        26.67 o
  -4   4   4       3199.45       2694.36        96.54 o
  -2   4   4        212.54        237.53        26.02 o
   0   4   4         62.88         52.82        24.09 o
   2   4   4      63144.74      62993.35       527.05 o
   4   4   4         33.61         -4.21        22.30 o
   6   4   4        268.27        293.56        32.05 o
   8   4   4      93734.77      95309.66       672.27 o
  10   4   4         86.36        110.31        30.59 o
  12   4   4        116.01         72.59        37.79 o
  14   4   4     153782.03     153522.95      1279.66 o
  16   4   4         27.65        -53.80        53.80 o
  18   4   4         18.81        -62.04        62.04 o
  20   4   4      42199.31      42694.66       797.12 o
  22   4   4          7.78        -22.19       157.17 o
 -21   5   4          1.79        -43.83       157.17 o
 -19   5   4     128398.42     121205.46      1515.62 o
 -17   5   4          8.59         52.88        74.14 o
 -15   5   4          2.72        -27.48        56.53 o
 -13   5   4     157609.19     156858.61      1236.78 o
 -11   5   4         19.46         94.95        40.89 o
  -9   5   4         28.87        -25.25        29.85 o
  -7   5   4     195933.56     193170.44      1417.14 o
  -5   5   4         24.54         46.57        25.66 o
  -3   5   4         55.04        153.60        28.08 o
  -1   5   4      26831.40      27843.26       304.94 o
   1   5   4         10.72         -8.86        24.34 o
   3   5   4        230.02        298.66        32.41 o
   5   5   4      21469.07      19013.33       229.52 o
   7   5   4         24.40          2.36        25.68 o
   9   5   4          5.61        -22.67        28.86 o
  11   5   4      11445.50      10296.99       202.15 o
  13   5   4         25.48        -13.16        40.22 o
  15   5   4          0.60        -36.78        51.41 o
  17   5   4        249.53        157.26        79.13 o
  19   5   4         12.39          7.39        87.40 o
  21   5   4         19.39         -3.79       153.08 o
 -20   6   4          7.19        -31.46       170.83 o
 -18   6   4          9.97        -39.32       104.32 o
 -16   6   4        248.08        172.14        87.01 o
 -14   6   4         19.84         81.27        55.37 o
 -12   6   4          2.24        -36.52        47.62 o
 -10   6   4      45973.67      46783.46       568.26 o
  -8   6   4         89.17         97.03        35.52 o
  -6   6   4         14.18          5.24        30.34 o
  -4   6   4     192597.19     188988.75      1252.92 o
  -2   6   4        131.92        140.60        35.64 o
   0   6   4         32.63         40.83        33.33 o
   2   6   4      94095.30      95034.15       771.22 o
   4   6   4         23.73         15.98        33.30 o
   6   6   4          6.27         -6.65        36.23 o
   8   6   4      91905.41      90459.50       954.13 o
  10   6   4          7.68        -10.28        49.80 o
  12   6   4         33.05        102.40        58.47 o
  14   6   4      16095.76      16132.34       359.67 o
  16   6   4          7.65        -12.01        77.96 o
  18   6   4         13.50         11.41       139.14 o
  20   6   4       1043.12        342.34       215.85 o
 -19   7   4        950.87        211.76       287.39 o
 -17   7   4         14.64        -15.12       242.00 o
 -15   7   4         37.28         23.92        74.10 o
 -13   7   4       5751.47       5850.24       248.90 o
 -11   7   4         25.12         -4.74        59.95 o
  -9   7   4          2.80         74.90        49.10 o
  -7   7   4       3841.39       3255.19       148.34 o
  -5   7   4        117.72         99.66        42.24 o
  -3   7   4         10.93        -16.48        35.71 o
  -1   7   4      33399.70      34586.75       393.60 o
   1   7   4         76.08         90.25        54.08 o
   3   7   4          5.10        -34.32        34.32 o
   5   7   4      92554.88      87682.30       836.97 o
   7   7   4          0.06         22.09        50.96 o
   9   7   4          8.99          3.24        51.07 o
  11   7   4      93186.70      94969.52      1054.71 o
  13   7   4          3.47          1.27        70.30 o
  15   7   4         12.89        -60.24       122.88 o
  17   7   4     125373.69     128469.32      2147.16 o
  19   7   4          1.16        156.63       240.46 o
 -18   8   4         21.72       -136.12       257.12 o
 -16   8   4      43563.94      43012.78      1120.71 o
 -14   8   4          5.27        -72.37        72.37 o
 -12   8   4         31.06        -47.11        59.55 o
 -10   8   4      27144.59      26714.07       472.09 o
  -8   8   4         86.14        142.93        57.73 o
  -6   8   4         34.64         49.61        53.65 o
  -4   8   4      44524.30      45775.85       501.15 o
  -2   8   4          3.40         46.43        42.55 o
   0   8   4         90.26         82.84        42.85 o
   2   8   4      11483.85       9775.26       223.25 o
   4   8   4          9.65         37.95        42.11 o
   6   8   4          9.67         18.18        52.93 o
   8   8   4         34.84        274.37        69.72 o
  10   8   4          1.56         -6.13        63.01 o
  12   8   4         27.14        -16.80        73.30 o
  14   8   4      18018.08      19788.55       480.54 o
  16   8   4          1.40         50.80       143.80 o
  18   8   4          1.04        302.50       221.55 o
 -17   9   4         11.32         65.66       279.81 o
 -15   9   4         10.37          5.57       173.25 o
 -13   9   4      26131.65      26030.57       611.36 o
 -11   9   4         25.11         33.90        75.50 o
  -9   9   4          1.69         52.01        72.56 o
  -7   9   4      26163.34      26598.19       429.35 o
  -5   9   4         21.51        -16.38        52.84 o
  -3   9   4          0.93        -20.55        46.69 o
  -1   9   4     154115.12     151942.25      1184.40 o
   1   9   4         20.20         33.53        47.01 o
   3   9   4         29.60         62.43        54.72 o
   5   9   4      93302.22      93374.56      1127.16 o
   7   9   4          1.94        -20.70        65.26 o
   9   9   4         49.95         80.42        74.99 o
  11   9   4      63986.97      63946.22       924.30 o
  13   9   4         18.53        -70.00        70.00 o
  15   9   4         20.00         40.79       109.21 o
  17   9   4      29859.50      26903.62      1802.96 o
 -16  10   4       4137.94       3944.92       530.46 o
 -14  10   4         27.57        154.33       173.29 o
 -12  10   4         17.07         63.90       144.10 o
 -10  10   4        487.09        396.93       113.76 o
  -8  10   4         35.06         44.02        77.79 o
  -6  10   4         20.86        -63.77        63.77 o
  -4  10   4       6060.45       6173.33       215.11 o
  -2  10   4         27.72         43.76        57.87 o
   0  10   4          0.59         92.63        61.30 o
   2  10   4      16357.17      15175.80       310.57 o
   4  10   4          2.98        -52.27        65.54 o
   6  10   4         32.61         96.48        74.28 o
   8  10   4      64675.56      64255.41       882.15 o
  10  10   4          0.97        -74.50        74.50 o
  12  10   4         40.82          8.87       100.83 o
  14  10   4      55675.58      56631.11      1166.91 o
  16  10   4          3.56        -68.49       144.60 o
 -13  11   4      33047.39      34344.54      1440.91 o
 -11  11   4         29.87         -8.20       168.68 o
  -9  11   4          4.01       -176.83       176.83 o
  -7  11   4      26529.33      25443.60       495.62 o
  -5  11   4         57.51         49.08        82.05 o
  -3  11   4         24.12         23.56        68.94 o
  -1  11   4        237.63        182.45        78.10 o
   1  11   4          8.13        -63.07        63.07 o
   3  11   4         12.91        -21.43        77.30 o
   5  11   4      17862.29      19307.86       479.97 o
   7  11   4         18.77        -33.47        83.04 o
   9  11   4         40.50         95.74       111.74 o
  11  11   4      31345.98      32183.21       831.90 o
  13  11   4          1.74        -84.37       131.85 o
 -10  12   4      31573.06      31412.83      1119.83 o
  -8  12   4         28.40        -94.28       182.05 o
  -6  12   4         12.76        -23.37       157.17 o
  -4  12   4      41914.84      39063.02      1050.64 o
  -2  12   4         14.02        -86.44        86.44 o
   0  12   4         10.92        -28.15        81.21 o
   2  12   4     125625.91     121886.64      1732.57 o
   4  12   4          1.16        188.30       127.83 o
   6  12   4         20.54        -30.13       139.14 o
   8  12   4      55515.73      53555.89      1151.18 o
  10  12   4          2.17       -128.59       128.59 o
  -7  13   4       4013.62       3074.12       635.39 o
  -5  13   4          9.89        -55.03       174.92 o
  -3  13   4         22.92        231.13       192.61 o
  -1  13   4       1053.02        506.03       152.67 o
   1  13   4          1.36         67.68       124.20 o
   3  13   4          0.81        -56.20       137.26 o
   5  13   4      30261.99      27023.88       790.81 o
   7  13   4          2.80         22.77       141.50 o
 -23   1   5      42070.41      39678.83       838.09 o
 -21   1   5         20.80          9.16        98.97 o
 -19   1   5         18.99        -54.55        63.33 o
 -17   1   5     105155.70      97779.35      1009.13 o
 -15   1   5         42.06         21.13        47.56 o
 -13   1   5         61.65         62.37        44.68 o
 -11   1   5     223209.78     214109.39      1443.08 o
  -9   1   5         44.74         32.88        25.60 o
  -7   1   5         50.26         30.02        19.17 o
  -5   1   5      58300.69      56700.62       540.71 o
  -3   1   5         14.85         16.03        19.95 o
  -1   1   5         76.20         94.48        19.86 o
   1   1   5         50.04         16.92        23.38 o
   3   1   5         36.22        -16.69        17.45 o
   5   1   5         67.73         61.17        21.49 o
   7   1   5      94956.40      95322.09       701.02 o
   9   1   5          8.22          6.20        24.96 o
  11   1   5         25.63         34.76        27.93 o
  13   1   5      70088.59      61635.41       860.78 o
  15   1   5         64.55         61.11        44.81 o
  17   1   5         75.61        177.31        59.95 o
  19   1   5      16309.56      15935.12       345.81 o
  21   1   5         33.94       -188.08       269.38 o
  23   1   5         56.68        -69.90       197.64 o
 -22   2   5         31.25        -88.48        94.70 o
 -20   2   5      55043.88      55385.32       737.36 o
 -18   2   5         46.91         48.96        60.51 o
 -16   2   5         57.10        -60.35        66.05 o
 -14   2   5     131656.00     130755.14      1253.53 o
 -12   2   5         52.61        113.51        39.31 o
 -10   2   5         20.45          0.28        23.70 o
  -8   2   5     108075.99     108268.27       716.93 o
  -6   2   5        126.61         78.58        21.58 o
  -4   2   5         52.40         55.21        22.79 o
  -2   2   5         34.32         53.08        20.62 o
   0   2   5         33.29         28.23        20.20 o
   2   2   5         85.89         -8.55        23.64 o
   4   2   5      57019.84      57050.10       521.76 o
   6   2   5        108.12        136.29        24.41 o
   8   2   5         79.71        151.44        32.08 o
  10   2   5     205275.16     210283.73      1316.57 o
  12   2   5         74.39        197.56        43.06 o
  14   2   5          1.74         -2.28        43.04 o
  16   2   5      62820.80      63620.67       691.95 o
  18   2   5        117.63         64.79        60.04 o
  20   2   5         16.69        -22.50        74.14 o
  22   2   5      15234.23      14736.32       794.16 o
 -23   3   5        256.90         68.12       128.54 o
 -21   3   5         40.10        -94.50        94.50 o
 -19   3   5         59.60         46.34        64.92 o
 -17   3   5       9427.21      11125.33       303.87 o
 -15   3   5         36.94         43.75        49.39 o
 -13   3   5        137.47         82.59        39.03 o
 -11   3   5       4069.17       4920.57       190.10 o
  -9   3   5         18.36        -17.00        22.84 o
  -7   3   5        106.87        113.12        22.51 o
  -5   3   5      99558.05      95152.96       701.01 o
  -3   3   5          2.82         11.47        19.15 o
  -1   3   5         69.10         58.04        19.04 o
   1   3   5      58004.64      57678.99       587.53 o
   3   3   5         99.06         49.96        27.75 o
   5   3   5         25.53         20.39        19.31 o
   7   3   5     107349.98     109904.23       759.55 o
   9   3   5         15.22         17.74        24.30 o
  11   3   5          1.03        -36.04        36.04 o
  13   3   5      39790.30      36602.27       472.36 o
  15   3   5         72.78         -8.59        48.95 o
  17   3   5         66.41         -6.76        57.74 o
  19   3   5       3148.98       2819.79       171.12 o
  21   3   5         28.89        159.52       134.81 o
  23   3   5         21.54       -161.10       161.10 o
 -22   4   5         24.05       -100.83       100.83 o
 -20   4   5      54813.02      52848.34       809.29 o
 -18   4   5         17.35        -70.58        70.58 o
 -16   4   5         76.88         33.15        55.55 o
 -14   4   5     142193.69     136610.55      1137.08 o
 -12   4   5         13.98        -32.14        32.14 o
 -10   4   5          3.94         -7.14        28.23 o
  -8   4   5     205728.69     209172.89      1226.03 o
  -6   4   5         30.13         45.29        24.63 o
  -4   4   5         62.22        128.78        25.21 o
  -2   4   5      95285.48      94690.69       672.11 o
   0   4   5        102.16        119.05        23.61 o
   2   4   5         27.58         37.01        22.93 o
   4   4   5         82.64         43.61        31.38 o
   6   4   5         75.01         17.44        27.93 o
   8   4   5         19.55         38.57        27.35 o
  10   4   5       3870.77       5215.19       196.32 o
  12   4   5         10.86        -10.73        33.18 o
  14   4   5         17.75        -41.25        47.19 o
  16   4   5      16903.14      17018.43       339.02 o
  18   4   5         50.74         -9.25        64.04 o
  20   4   5         82.93        104.52       120.65 o
  22   4   5       4931.70       4910.00       396.43 o
 -21   5   5          9.17        110.91       129.59 o
 -19   5   5          4.99          0.42        87.34 o
 -17   5   5      39751.05      37896.36       660.44 o
 -15   5   5         11.83         18.45        63.70 o
 -13   5   5         16.00         11.89        47.48 o
 -11   5   5      39592.61      35975.00       416.42 o
  -9   5   5        137.54        126.22        38.45 o
  -7   5   5         67.86         34.61        28.89 o
  -5   5   5          1.79         25.37        22.72 o
  -3   5   5         10.40         11.74        24.19 o
  -1   5   5         94.43        152.16        32.45 o
   1   5   5     106778.19     108675.91       860.09 o
   3   5   5         75.25         64.19        25.94 o
   5   5   5        117.49        184.09        35.83 o
   7   5   5     222966.97     215234.19      1457.95 o
   9   5   5         44.74         12.54        31.36 o
  11   5   5        112.26         80.02        42.01 o
  13   5   5     139972.50     140964.12      1059.21 o
  15   5   5         21.46        130.13        59.64 o
  17   5   5          4.89        178.26        70.10 o
  19   5   5      54112.36      54447.98       782.18 o
  21   5   5         41.46        143.16       150.55 o
 -20   6   5       6024.40       8523.64       619.96 o
 -18   6   5          8.16        122.05        98.56 o
 -16   6   5         19.84        -14.04        72.27 o
 -14   6   5      16432.70      17443.60       317.39 o
 -12   6   5         79.48         60.60        50.04 o
 -10   6   5         10.99        -13.59        44.30 o
  -8   6   5      69452.27      66487.66       607.78 o
  -6   6   5          0.59         -4.86        28.13 o
  -4   6   5         32.10         51.43        32.82 o
  -2   6   5     207322.06     204532.28      1389.26 o
   0   6   5         11.85         15.59        30.14 o
   2   6   5         20.02         -5.06        32.96 o
   4   6   5     223496.25     212515.11      1646.80 o
   6   6   5          1.84         23.14        47.81 o
   8   6   5         42.84        -18.40        45.94 o
  10   6   5     129197.50     133896.53      1399.04 o
  12   6   5         58.12         69.74        59.05 o
  14   6   5         31.05         12.75        65.67 o
  16   6   5      37887.17      38701.65       709.60 o
  18   6   5         19.70        267.76       141.49 o
  20   6   5          0.85        -54.13       182.90 o
 -19   7   5          6.57        136.12       272.25 o
 -17   7   5      55048.09      52570.38      4332.72 o
 -15   7   5         37.53        -80.54        80.54 o
 -13   7   5         32.91         47.67        64.89 o
 -11   7   5      64119.59      65856.11       807.39 o
  -9   7   5         61.47         38.02        51.97 o
  -7   7   5          3.36        -37.77        37.77 o
  -5   7   5      70613.02      64685.71       631.23 o
  -3   7   5         64.77        134.68        42.59 o
  -1   7   5          1.32        -17.27        36.94 o
   1   7   5       3949.66       4842.80       159.54 o
   3   7   5         52.20         81.98        42.65 o
   5   7   5         48.30         66.14        48.76 o
   7   7   5         25.74        122.20        57.66 o
   9   7   5         33.62        -25.53        54.30 o
  11   7   5         78.21        -64.31        64.31 o
  13   7   5       9612.53      11842.67       352.08 o
  15   7   5          6.45        -82.26        82.26 o
  17   7   5          2.53         56.78       198.51 o
  19   7   5       6335.59       6316.31      1127.21 o
 -18   8   5         19.65       -287.37       287.37 o
 -16   8   5         58.14         84.23       138.86 o
 -14   8   5       3543.03       2694.89       191.99 o
 -12   8   5         44.68        -63.84        63.84 o
 -10   8   5         62.04        103.08        67.84 o
  -8   8   5          0.15        -37.16        50.69 o
  -6   8   5         70.70         36.29        49.74 o
  -4   8   5          1.50         52.69        43.96 o
  -2   8   5      39747.34      37056.29       436.86 o
   0   8   5         10.48         50.83        43.80 o
   2   8   5        123.34         58.58        45.17 o
   4   8   5     129900.02     130463.89      1169.19 o
   6   8   5         41.74         13.04        52.09 o
   8   8   5          7.07         74.04        73.74 o
  10   8   5     102342.55      98704.77      1113.69 o
  12   8   5         19.88         18.69        82.76 o
  14   8   5         65.16         -3.60        76.34 o
  16   8   5      53788.04      52083.32      1051.30 o
  18   8   5          3.26        -90.75       192.51 o
 -17   9   5       4751.67       5676.12       630.90 o
 -15   9   5         33.82       -147.03       147.03 o
 -13   9   5         15.24        -70.75        84.53 o
 -11   9   5      17178.73      16053.03       382.48 o
  -9   9   5         12.94        135.38        86.46 o
  -7   9   5         73.40        -34.80        58.05 o
  -5   9   5      63776.98      64146.91       662.91 o
  -3   9   5         85.46         -0.72        47.15 o
  -1   9   5         15.90         -7.44        51.97 o
   1   9   5     141215.20     135861.94      1182.12 o
   3   9   5         46.71         68.98        51.23 o
   5   9   5         71.30        -53.22        53.22 o
   7   9   5     102919.17      98885.04      1126.95 o
   9   9   5         38.83        -18.63        68.15 o
  11   9   5         15.41          3.52        71.04 o
  13   9   5      53654.92      54191.84       891.26 o
  15   9   5         98.17       -106.95       106.95 o
  17   9   5         13.52       -167.29       176.22 o
 -16  10   5         13.64        490.47       264.68 o
 -14  10   5      15120.83      14929.17      1030.51 o
 -12  10   5         23.39        -20.51       121.86 o
 -10  10   5         11.29         45.17        87.61 o
  -8  10   5      16728.08      16903.70       420.04 o
  -6  10   5        106.77         59.02        68.73 o
  -4  10   5         64.51         67.58        59.23 o
  -2  10   5      17243.55      18075.72       341.87 o
   0  10   5         21.03         -0.36        56.33 o
   2  10   5         37.52        109.74        59.51 o
   4  10   5       9810.41      11074.57       372.37 o
   6  10   5         23.20         56.56        80.34 o
   8  10   5         12.59          5.13        83.98 o
  10  10   5          2.37        -38.15        87.06 o
  12  10   5         20.37        -14.44       100.22 o
  14  10   5         39.78         62.57       138.94 o
  16  10   5        299.93        392.55       160.40 o
 -13  11   5         20.18        -93.14       206.20 o
 -11  11   5          8.02       -155.83       155.83 o
  -9  11   5         35.30        -33.38       120.81 o
  -7  11   5         18.91        -36.53        83.12 o
  -5  11   5       3182.96       2523.10       192.40 o
  -3  11   5         53.29         -4.71        68.45 o
  -1  11   5          3.81        -62.25        62.25 o
   1  11   5      38083.11      37977.68       548.53 o
   3  11   5          7.66        -64.14        75.61 o
   5  11   5         54.63        -50.47        78.43 o
   7  11   5      53589.86      52869.52       809.81 o
   9  11   5         23.97        109.98       119.60 o
  11  11   5          1.14         23.03       127.39 o
  13  11   5      40773.95      41065.18       977.56 o
 -10  12   5         49.24        -52.55       178.74 o
  -8  12   5      15620.02      15596.31       957.10 o
  -6  12   5         35.10        -45.21       136.58 o
  -4  12   5         82.12        -54.16       117.82 o
  -2  12   5      54968.41      51433.77       723.76 o
   0  12   5         16.38        184.20        82.87 o
   2  12   5          3.18         55.66       110.52 o
   4  12   5      54370.43      51435.11      1080.37 o
   6  12   5         80.34       -113.23       113.23 o
   8  12   5         38.61       -129.29       129.29 o
  10  12   5      41025.58      39590.93      1571.30 o
  -7  13   5         21.63         19.54       254.01 o
  -5  13   5       5050.45       5323.78       527.61 o
  -3  13   5         37.94       -151.44       151.44 o
  -1  13   5          1.07       -112.22       112.22 o
   1  13   5       6473.18       7265.63       456.02 o
   3  13   5          4.19        263.29       147.61 o
   5  13   5         13.09        -69.96       209.67 o
   7  13   5        315.41        399.92       161.49 o
 -22   0   6         15.77        -63.03       120.61 o
 -20   0   6          8.84        -85.15        85.15 o
 -18   0   6      20912.49      22371.71       576.98 o
 -16   0   6         37.53        155.61        70.42 o
 -14   0   6         67.06        187.84        72.12 o
 -12   0   6      80250.33      76178.60      1061.17 o
 -10   0   6         54.08          9.86        37.77 o
  -8   0   6        588.30        755.59        76.79 o
  -6   0   6      73104.89      69990.66       844.32 o
  -4   0   6         28.39         -5.50        44.08 o
  -2   0   6        433.07        252.65        48.93 o
   0   0   6     393020.16     428175.16      4792.17 o
   2   0   6          1.63        -16.90        25.53 o
   4   0   6         24.64         -4.03        24.04 o
   6   0   6     234254.62     239227.84      2153.46 o
   8   0   6        189.39        266.97        43.80 o
  10   0   6          1.04         47.13        33.29 o
  12   0   6     149936.50     144923.88      1501.87 o
  14   0   6         42.03         -1.81        53.17 o
  16   0   6         13.39         80.09        71.96 o
  18   0   6       1344.92       1178.20       195.23 o
  20   0   6         35.24         -9.07       115.13 o
  22   0   6         17.69        -30.25       242.00 o
 -23   1   6          3.79       -104.25       104.25 o
 -21   1   6        588.08        627.79       196.16 o
 -19   1   6          2.03         59.66        62.82 o
 -17   1   6         19.39         11.82        55.02 o
 -15   1   6      68364.08      67394.25       740.22 o
 -13   1   6         18.67        -33.21        36.29 o
 -11   1   6         16.38         44.07        32.44 o
  -9   1   6     222766.94     219594.31      1494.88 o
  -7   1   6         51.92         75.98        22.18 o
  -5   1   6         80.03         22.98        18.67 o
  -3   1   6    1315713.50    1328849.88     16470.58 o
  -1   1   6          1.84         -2.38        20.11 o
   1   1   6        242.86        272.11        52.06 o
   3   1   6    1322328.00    1321969.12     39412.52 o
   5   1   6        102.09         40.80        20.48 o
   7   1   6        214.39        281.89        39.93 o
   9   1   6     237492.19     239265.73      1699.18 o
  11   1   6         32.92         -0.42        31.06 o
  13   1   6         70.19         37.45        37.11 o
  15   1   6      43835.50      43306.58       543.85 o
  17   1   6         20.80          0.58        55.83 o
  19   1   6          3.96        149.19        72.11 o
  21   1   6      15747.27      15482.36       864.96 o
  23   1   6         16.26       -117.40       221.55 o
 -22   2   6          4.85       -110.48       110.48 o
 -20   2   6          1.16        -66.24        66.24 o
 -18   2   6      26089.27      27798.20       461.10 o
 -16   2   6         29.56        -44.30        44.30 o
 -14   2   6         18.65          0.77        52.89 o
 -12   2   6      68928.82      69960.94       646.34 o
 -10   2   6         21.18         45.92        28.09 o
  -8   2   6         38.65         98.97        23.96 o
  -6   2   6     678745.12     680239.81      7534.87 o
  -4   2   6         81.94         63.98        22.69 o
  -2   2   6         31.53         26.15        19.14 o
   0   2   6    1325016.62    1351701.25     25501.79 o
   2   2   6         24.44         40.06        30.30 o
   4   2   6         54.07         11.39        19.46 o
   6   2   6     684865.62     686670.81      6227.87 o
   8   2   6        163.67        157.88        30.81 o
  10   2   6         19.93          2.94        25.30 o
  12   2   6     162399.69     158092.48      1437.93 o
  14   2   6         10.93        -41.24        41.24 o
  16   2   6          0.52        -27.32        52.71 o
  18   2   6      57267.69      57204.43       686.57 o
  20   2   6         27.48         50.71        79.26 o
  22   2   6         19.18        -13.15       176.59 o
 -21   3   6      17288.27      18177.31       543.08 o
 -19   3   6         40.42         16.92        68.95 o
 -17   3   6         12.89          4.78        54.02 o
 -15   3   6       2522.21       2698.87       149.95 o
 -13   3   6         25.77         59.45        37.20 o
 -11   3   6        116.82        156.47        39.17 o
  -9   3   6      98608.66      99598.42       671.92 o
  -7   3   6        133.67        122.00        25.12 o
  -5   3   6        223.98        279.63        36.12 o
  -3   3   6     236628.91     238579.50      1790.52 o
  -1   3   6        105.45         72.37        23.28 o
   1   3   6         69.34         51.41        25.87 o
   3   3   6      76767.92      71052.41       580.44 o
   5   3   6         40.49         43.05        21.72 o
   7   3   6        111.72         99.99        24.27 o
   9   3   6      98570.54      98245.62       754.53 o
  11   3   6         91.68         99.34        37.86 o
  13   3   6         18.10         -3.14        49.52 o
  15   3   6        146.10        159.41        81.98 o
  17   3   6         44.02        -56.87        56.87 o
  19   3   6          3.55        -61.54        61.54 o
  21   3   6       3524.17       3730.41       342.21 o
 -22   4   6          0.21        -71.65       140.38 o
 -20   4   6         16.53        -24.25        84.42 o
 -18   4   6       3359.30       3405.80       187.57 o
 -16   4   6          5.05          0.94        56.57 o
 -14   4   6          9.64        -28.51        59.20 o
 -12   4   6      72956.06      70780.17       603.54 o
 -10   4   6         37.75        123.94        37.84 o
  -8   4   6         32.02        -16.17        23.51 o
  -6   4   6     236155.56     236939.14      1491.98 o
  -4   4   6        184.98        141.28        29.38 o
  -2   4   6        187.12        243.76        32.05 o
   0   4   6     685129.56     695031.38      4217.98 o
   2   4   6         51.98         15.87        22.71 o
   4   4   6        544.90        698.23        62.83 o
   6   4   6     222948.19     225203.95      1438.11 o
   8   4   6         16.96          3.81        30.26 o
  10   4   6        218.64        251.05        46.28 o
  12   4   6      73695.91      71289.59       667.86 o
  14   4   6          4.39         34.05        52.16 o
  16   4   6         26.33         21.00        59.76 o
  18   4   6       3541.29       3626.82       188.03 o
  20   4   6         11.36        183.00       112.00 o
  22   4   6          4.24         56.93       144.60 o
 -21   5   6      30523.44      32322.34       901.23 o
 -19   5   6         44.19         18.97        92.89 o
 -17   5   6          3.99        -60.22        75.03 o
 -15   5   6      42424.64      45376.03       634.01 o
 -13   5   6          4.70        138.38        52.33 o
 -11   5   6          5.05         31.22        41.54 o
  -9   5   6     157337.50     160266.66      1309.47 o
  -7   5   6         39.01         19.12        30.10 o
  -5   5   6          0.89         37.61        26.31 o
  -3   5   6     238242.88     235258.91      1670.85 o
  -1   5   6        149.93        100.01        30.37 o
   1   5   6         98.17         95.79        31.10 o
   3   5   6     223817.59     220365.47      1464.41 o
   5   5   6         11.99         52.59        31.30 o
   7   5   6          7.67        -16.04        31.32 o
   9   5   6      72659.62      71013.88       643.41 o
  11   5   6         88.30         86.12        42.43 o
  13   5   6         11.99          5.18        44.21 o
  15   5   6      44194.76      46342.70       573.87 o
  17   5   6          0.75        -63.44        63.44 o
  19   5   6          5.81        -37.93        79.12 o
  21   5   6      15951.01      16156.11      1121.83 o
 -20   6   6          1.74       -121.82       121.82 o
  11 -11  -7          4.27        136.88       210.71 o
  10 -10  -7         16.08        101.40       116.63 o
   9  -9  -7          3.23        -46.51       110.57 o
   8  -8  -7         13.82        -66.67        91.53 o
   7  -7  -7          6.56        -40.53        50.21 o
   6  -6  -7          0.42         -7.18        38.73 o
   5  -5  -7          2.30         18.14        36.49 o
   4  -4  -7         12.27         -6.77        32.30 o
   3  -3  -7         19.60         53.88        29.44 o
   2  -2  -7         42.52         23.52        31.27 o
   1  -1  -7          1.03         97.23        32.06 o
  -1   1  -7          4.37          4.32        18.24 o
  -2   2  -7         23.16         20.94        40.07 o
  -3   3  -7          9.95         10.97        24.85 o
  -4   4  -7         90.45        152.65        50.02 o
  -5   5  -7          9.50         18.41        57.14 o
  -6   6  -7          9.69        127.87        63.78 o
  -7   7  -7         17.77         16.89        59.08 o
  -8   8  -7          8.79        103.38       104.11 o
  -9   9  -7         25.81        -13.91        86.33 o
 -10  10  -7          0.22        -25.49       104.67 o
 -11  11  -7         20.79        155.65       157.89 o
 -18   6   6       4269.34       4663.30       326.25 o
 -16   6   6          0.73         12.29        74.63 o
 -14   6   6          4.77         53.05        59.52 o
 -12   6   6        165.72        137.02        86.99 o
 -10   6   6         11.72        -38.06        46.92 o
  -8   6   6         14.74         45.86        38.11 o
  -6   6   6     151473.22     139634.31      1540.07 o
  -4   6   6         32.17         48.16        32.19 o
  -2   6   6         25.47         -1.03        29.49 o
   0   6   6      99917.18      97577.95       752.71 o
   2   6   6         16.26        -26.39        29.64 o
   4   6   6          7.67         13.17        36.62 o
   6   6   6      83589.11      76131.56       779.83 o
   8   6   6          5.28         83.93        50.80 o
  10   6   6         15.28         25.81        61.72 o
  12   6   6       2409.23       2712.99       166.58 o
  14   6   6         11.37         22.88        71.57 o
  16   6   6          6.60         32.06        87.11 o
  18   6   6       4151.62       4148.81       575.68 o
  20   6   6          8.02        215.80       219.05 o
 -19   7   6         11.60         59.63       186.93 o
 -17   7   6         11.13        -91.52       118.75 o
 -15   7   6       3679.25       3927.12       378.87 o
 -13   7   6         43.71        -63.02        63.02 o
 -11   7   6         12.15         25.98        61.56 o
  -9   7   6      43223.66      42658.66       590.12 o
  -7   7   6         53.62         65.28        41.20 o
  -5   7   6         57.38         35.26        38.77 o
  -3   7   6     161803.88     159815.34      1206.75 o
  -1   7   6         81.54         74.75        40.64 o
   1   7   6        189.59        166.79        46.39 o
   3   7   6      71765.09      69831.34       709.17 o
   5   7   6          4.46         49.88        44.76 o
   7   7   6          0.10        160.74        64.54 o
   9   7   6      67804.31      68081.76       824.41 o
  11   7   6         20.88        -19.99        53.49 o
  13   7   6         10.61         30.45        72.49 o
  15   7   6       3209.71       3579.83       257.31 o
  17   7   6         44.58       -117.67       117.67 o
  19   7   6          1.46       -202.36       202.36 o
 -18   8   6      14733.15      19724.42      1680.28 o
 -16   8   6         12.74         11.79       110.25 o
 -14   8   6         20.81          8.86        80.87 o
 -12   8   6      55499.45      58704.32       788.86 o
 -10   8   6         23.24         16.88        67.73 o
  -8   8   6         11.11          6.93        56.05 o
  -6   8   6      43585.52      42277.77       573.47 o
  -4   8   6         12.41        -45.04        45.04 o
  -2   8   6         15.00        -18.66        42.74 o
   0   8   6      73561.81      69370.26       730.04 o
   2   8   6         69.21         61.56        49.42 o
   4   8   6         19.16         99.82        46.49 o
   6   8   6      68088.27      67881.96       828.73 o
   8   8   6         46.54         19.78        65.25 o
  10   8   6         44.90         -0.96        61.83 o
  12   8   6      28122.75      28417.27       532.96 o
  14   8   6         38.97        100.63        82.73 o
  16   8   6         14.72        -19.14       124.79 o
  18   8   6      31959.62      35783.04      1137.76 o
 -17   9   6          7.35        104.36       213.10 o
 -15   9   6       3672.74       4330.56       436.71 o
 -13   9   6         21.88         75.42        84.05 o
 -11   9   6          3.13        -20.78        78.25 o
  -9   9   6       1276.87        956.64       127.17 o
  -7   9   6         19.13         35.46        67.08 o
  -5   9   6          0.43         -1.63        55.88 o
  -3   9   6        149.41        236.13        61.57 o
  -1   9   6          3.84        -37.51        52.90 o
   1   9   6         13.12        -28.86        50.09 o
   3   9   6       2495.94       2530.30       154.90 o
   5   9   6         26.47         82.10        62.81 o
   7   9   6         42.56         20.64        64.11 o
   9   9   6      20370.73      20589.68       437.87 o
  11   9   6          5.69         67.97        80.96 o
  13   9   6         11.11        -70.49        80.08 o
  15   9   6      17011.84      18094.20       604.91 o
  17   9   6          0.22        358.67       190.85 o
 -14  10   6          4.12        -58.07       170.66 o
 -12  10   6      15762.12      14557.24       624.59 o
 -10  10   6         43.51        215.50        97.03 o
  -8  10   6          4.25          8.32        93.55 o
  -6  10   6      57147.98      57514.35       718.68 o
  -4  10   6         51.48         64.82        63.65 o
  -2  10   6         20.51        -33.27        54.68 o
   0  10   6      43965.59      44018.09       569.34 o
   2  10   6          9.32        -56.00        56.00 o
   4  10   6         11.43        130.50        79.66 o
   6  10   6      27580.87      27685.25       526.56 o
   8  10   6          4.95         33.09        92.58 o
  10  10   6          3.56         69.55        84.92 o
  12  10   6        512.02        402.88       124.12 o
  14  10   6          7.22        -99.70       118.18 o
 -13  11   6          8.51        -74.81       192.61 o
 -11  11   6         13.96         79.08       178.74 o
  -9  11   6      15613.61      15216.23       694.75 o
  -7  11   6         26.41        -38.97       100.79 o
  -5  11   6          4.08        -69.90        85.89 o
  -3  11   6       3497.48       3548.29       204.43 o
  -1  11   6          0.63        -66.05        66.05 o
   1  11   6          5.91         84.58        73.52 o
   3  11   6       3225.57       3591.63       219.96 o
   5  11   6         44.77        -59.87        81.92 o
   7  11   6          8.87         84.57        92.41 o
   9  11   6        552.24        212.79       127.16 o
  11  11   6         25.73         56.77       130.42 o
  13  11   6          5.81         18.86       138.82 o
 -10  12   6         14.12       -168.68       168.68 o
  -8  12   6         16.52        133.64       206.19 o
  -6  12   6       3777.42       3602.71       449.80 o
  -4  12   6          9.25        -18.36       111.97 o
  -2  12   6          7.47         15.67        95.89 o
   0  12   6       4286.75       4149.66       296.74 o
   2  12   6         49.21       -108.27       108.27 o
   4  12   6         13.67       -110.51       110.51 o
   6  12   6      17104.94      17113.30       668.37 o
   8  12   6          7.52        -86.43       165.94 o
  10  12   6          4.66         55.25       135.56 o
  -5  13   6          4.47        219.38       195.97 o
  -3  13   6      15723.14      17355.44      1138.42 o
  -1  13   6          7.34       -118.28       118.28 o
   1  13   6          1.51       -131.43       137.94 o
   3  13   6      31454.11      33559.89       976.08 o
   5  13   6          0.23       -125.56       143.89 o
 -23   1   7         13.39       -101.52       101.52 o
 -21   1   7          4.02        106.63       102.44 o
 -19   1   7      35450.66      34050.31       534.79 o
 -17   1   7         15.80         -0.14        62.53 o
 -15   1   7          2.75        -20.64        43.27 o
 -13   1   7      78161.66      79570.84       798.17 o
 -11   1   7         13.99        -25.13        30.23 o
  -9   1   7         18.35         -5.05        25.16 o
  -7   1   7     192332.22     196222.25      1292.38 o
  -5   1   7         45.95         78.82        24.58 o
  -3   1   7         34.43         54.66        23.20 o
  -1   1   7          0.80        195.19        49.15 o
   1   1   7          7.76         -9.04        13.94 o
   3   1   7         32.89        -21.41        21.41 o
   5   1   7      17201.17      22522.83       240.12 o
   7   1   7         40.62         35.85        25.77 o
   9   1   7         54.16        134.03        32.66 o
  11   1   7     113584.31     108468.41       860.86 o
  13   1   7         88.93        181.99        44.65 o
  15   1   7         17.97         37.85        54.13 o
  17   1   7      14497.20      15359.98       329.51 o
  19   1   7         62.19         53.21        81.90 o
  21   1   7         15.91         -1.46       118.37 o
  23   1   7      12595.53      12808.02      1725.47 o
 -22   2   7       9090.14       9636.11       449.75 o
 -20   2   7         36.41         -9.11        82.38 o
 -18   2   7         38.17        186.81        66.59 o
 -16   2   7      17169.28      18256.18       342.73 o
 -14   2   7         33.48        -14.69        45.20 o
 -12   2   7         49.22        -32.38        32.38 o
 -10   2   7      67406.05      69618.98       575.12 o
  -8   2   7         31.61         58.77        21.76 o
  -6   2   7         52.01         86.49        21.69 o
  -4   2   7      15446.28      22224.52       240.31 o
  -2   2   7         33.07         55.25        21.50 o
   0   2   7         26.22         34.90        21.17 o
   2   2   7         41.17         26.52        29.34 o
   4   2   7         53.65         12.42        25.54 o
   6   2   7         50.38         55.19        23.53 o
   8   2   7      20362.08      20506.36       228.41 o
  10   2   7         49.94         76.04        31.00 o
  12   2   7          7.59         65.75        58.48 o
  14   2   7      41408.73      46593.73       599.62 o
  16   2   7        148.00        230.77        62.24 o
  18   2   7         59.75         51.33        64.21 o
  20   2   7        461.19         65.01       110.92 o
  22   2   7         67.57         31.11       184.43 o
 -21   3   7         36.20         21.58        93.65 o
 -19   3   7       2106.00       2398.53       163.27 o
 -17   3   7         66.72         16.43        55.86 o
 -15   3   7        103.87         22.91        50.35 o
 -13   3   7       1345.18       1263.14        97.69 o
 -11   3   7         33.79         57.42        34.90 o
  -9   3   7         44.20        108.32        28.29 o
  -7   3   7      19300.64      20030.46       224.56 o
  -5   3   7         70.78        114.28        25.39 o
  -3   3   7         15.25         11.01        22.27 o
  -1   3   7      17288.77      22173.37       248.13 o
   1   3   7         55.22         98.13        24.74 o
   3   3   7         17.69          7.45        17.61 o
   5   3   7     190444.88     200059.69      1371.47 o
   7   3   7         97.59         74.14        24.25 o
   9   3   7         33.47         86.28        39.73 o
  11   3   7       1531.91       1029.93        79.22 o
  13   3   7         58.99          6.51        45.32 o
  15   3   7         39.30        -20.86        53.18 o
  17   3   7      42875.97      44236.91       578.17 o
  19   3   7         78.46         22.94        71.97 o
  21   3   7         35.04         49.56       117.58 o
 -22   4   7      12189.01      12272.19       515.17 o
 -20   4   7         46.02        179.22       111.01 o
 -18   4   7         37.15        -35.46        62.77 o
 -16   4   7      13954.75      14139.10       305.18 o
 -14   4   7         22.28         54.68        43.83 o
 -12   4   7         13.35          8.62        38.80 o
 -10   4   7       1457.62       1165.92        86.65 o
  -8   4   7        105.57        145.77        30.05 o
  -6   4   7         58.66         88.21        25.95 o
  -4   4   7          9.55         41.28        24.30 o
  -2   4   7         43.37        100.96        23.09 o
   0   4   7         39.43         60.55        23.42 o
   2   4   7     193138.34     200887.30      1325.55 o
   4   4   7        160.81        151.29        30.54 o
   6   4   7          8.00        -25.49        25.49 o
   8   4   7      68457.14      70959.56       623.11 o
  10   4   7         52.15        -15.77        34.57 o
  12   4   7         25.74         24.62        38.12 o
  14   4   7      26107.42      25844.31       409.64 o
  16   4   7         78.50        -52.25        52.25 o
  18   4   7         36.42        -58.66        67.35 o
  20   4   7      19566.76      20233.01       704.29 o
  22   4   7         65.48       -135.19       135.19 o
 -21   5   7          8.40        121.31       146.74 o
 -19   5   7      38949.77      41478.73       907.36 o
 -17   5   7         14.16        -22.88        69.40 o
 -15   5   7         17.59         13.01        57.47 o
 -13   5   7      25339.46      26449.29       417.06 o
 -11   5   7         77.09         -5.70        45.08 o
  -9   5   7         45.75         57.25        41.21 o
  -7   5   7     115116.34     110219.20       861.41 o
  -5   5   7          1.79        -23.95        23.95 o
  -3   5   7         42.66         62.37        23.87 o
  -1   5   7      20774.08      19665.72       246.13 o
   1   5   7         85.07        114.72        30.09 o
   3   5   7          9.91         24.86        26.53 o
   5   5   7         16.89        212.04        55.14 o
   7   5   7         24.59         37.07        33.50 o
   9   5   7         25.74        -41.00        50.81 o
  11   5   7       1370.14       1047.77        87.91 o
  13   5   7         45.02         89.24        49.36 o
  15   5   7          1.98        -37.73        56.18 o
  17   5   7       2237.82       2451.93       182.89 o
  19   5   7         65.42         29.93        81.53 o
  21   5   7         25.94         78.22       201.59 o
 -20   6   7         23.17        367.78       194.95 o
 -18   6   7          9.15        -89.44        89.44 o
 -16   6   7       2360.51       2723.98       218.86 o
 -14   6   7         28.46          8.18        61.85 o
 -12   6   7         45.70        -29.42        49.58 o
 -10   6   7      42521.18      46415.17       577.03 o
  -8   6   7         29.52         83.40        45.26 o
  -6   6   7          0.32        -11.40        30.53 o
  -4   6   7     115096.88     108407.80       854.97 o
  -2   6   7         63.73        165.84        35.35 o
   0   6   7         42.50         49.78        31.53 o
   2   6   7      68672.84      69267.39       828.88 o
   4   6   7         23.10         -9.82        36.57 o
   6   6   7         17.23        187.75        50.46 o
   8   6   7      82464.34      80285.34       833.73 o
  10   6   7         18.80          9.89        50.11 o
  12   6   7        102.04         99.50        61.35 o
  14   6   7      15065.60      14769.70       415.00 o
  16   6   7         11.38        -33.49        88.14 o
  18   6   7          3.66         60.71       113.11 o
  20   6   7      20506.20      20839.90       956.80 o
 -19   7   7      19897.17      20568.14      1135.67 o
 -17   7   7        111.71         -9.53       126.43 o
 -15   7   7         21.24          3.35        88.69 o
 -13   7   7      42611.53      43676.61       679.92 o
 -11   7   7        182.02         93.15        64.29 o
  -9   7   7         32.54         37.75        54.20 o
  -7   7   7          5.10         47.82        49.06 o
  -5   7   7         69.25        141.93        46.97 o
  -3   7   7          7.24        -34.77        34.77 o
  -1   7   7       1496.52       1121.01        78.94 o
   1   7   7         43.53         98.04        47.44 o
   3   7   7         29.40        -24.99        44.05 o
   5   7   7      82011.00      79162.05       953.23 o
   7   7   7         31.60         29.45        51.69 o
   9   7   7         59.36         74.93        59.13 o
  11   7   7      17722.36      18731.91       386.66 o
  13   7   7         29.15         12.18        65.73 o
  15   7   7         93.04         -2.41        95.86 o
  17   7   7      39726.74      38914.38       880.71 o
  19   7   7          7.83       -176.36       176.36 o
 -18   8   7         11.60        271.81       191.03 o
 -16   8   7      19160.15      19632.43       542.86 o
 -14   8   7         39.59        -53.80        84.68 o
 -12   8   7         77.31        -19.11        68.29 o
 -10   8   7      15313.17      15372.83       356.87 o
  -8   8   7         10.75        -32.23        58.15 o
  -6   8   7         22.93         82.57        51.22 o
  -4   8   7      42481.28      46267.50       527.11 o
  -2   8   7         57.94        -42.35        42.35 o
   0   8   7         24.30        120.43        52.55 o
   2   8   7       1439.75        917.71        92.05 o
   4   8   7         23.16        -16.02        49.12 o
   6   8   7         46.38         50.53        54.35 o
   8   8   7         15.63         98.56        65.98 o
  10   8   7         20.93         38.69        63.35 o
  12   8   7         86.31        -70.01        70.01 o
  14   8   7       2410.32       2917.12       263.05 o
  16   8   7         51.31        186.47       154.09 o
  18   8   7          9.42        277.95       176.75 o
 -17   9   7         12.09         46.17       202.36 o
 -15   9   7         35.85         72.10       135.36 o
 -13   9   7        639.85        214.25        96.10 o
 -11   9   7          3.01        -43.90        77.84 o
  -9   9   7          2.51        203.81        87.13 o
  -7   9   7      15045.45      14731.35       379.49 o
  -5   9   7        185.86         71.90        56.80 o
  -3   9   7         47.36        148.70        58.16 o
  -1   9   7      26399.85      26403.66       419.05 o
   1   9   7         43.32         93.92        55.52 o
   3   9   7         96.15         63.57        53.74 o
   5   9   7      17949.27      19219.43       405.71 o
   7   9   7         16.74        -33.62        61.69 o
   9   9   7         45.88         20.69        71.53 o
  11   9   7      36594.21      35487.59       610.32 o
  13   9   7         48.13        -41.18        88.80 o
  15   9   7         34.93        -40.02       113.97 o
  17   9   7      13033.95      12989.19      1827.19 o
 -14  10   7         79.53        246.75       167.67 o
 -12  10   7          8.24         42.91       125.39 o
 -10  10   7         12.50        168.00        93.48 o
  -8  10   7         48.76        256.47        98.29 o
  -6  10   7         68.25          8.71       106.23 o
  -4  10   7      43178.62      44354.70       636.43 o
  -2  10   7         66.08         -3.34        63.31 o
   0  10   7          1.60         74.49        55.84 o
   2  10   7      14913.82      13632.55       376.68 o
   4  10   7         34.84        -68.94        68.94 o
   6  10   7         74.22         49.26        74.89 o
   8  10   7      36627.18      36925.84       741.26 o
  10  10   7          0.39        -43.47        79.11 o
  12  10   7          9.42        -50.53       107.79 o
  14  10   7       9532.05      10125.88       526.24 o
 -13  11   7      13060.76      13793.45      1347.50 o
 -11  11   7          3.32        156.76       151.16 o
  -9  11   7         14.50       -130.46       130.46 o
  -7  11   7        427.95        468.86       153.73 o
  -5  11   7         75.02         48.14        95.38 o
  -3  11   7         36.72        -63.81        72.33 o
  -1  11   7       2366.87       2574.09       163.17 o
   1  11   7         14.36         90.03        71.59 o
   3  11   7         80.19        -74.05        74.05 o
   5  11   7       2327.15       2435.86       190.14 o
   7  11   7         50.50        -90.45        90.45 o
   9  11   7          7.67        -80.96       116.68 o
  11  11   7         36.97         41.81       126.77 o
  13  11   7          1.67       -124.32       124.32 o
 -10  12   7      12987.67      13274.47      1054.18 o
  -8  12   7         80.92        183.18       197.01 o
  -6  12   7         36.18        210.67       168.19 o
  -4  12   7      19708.06      20349.76       707.65 o
  -2  12   7         83.28       -106.56       106.56 o
   0  12   7          4.58        -86.83        86.83 o
   2  12   7      40009.66      39414.16       919.89 o
   4  12   7         43.05         20.69       121.02 o
   6  12   7         27.40        -31.45       119.83 o
   8  12   7       9523.01       9355.74       526.88 o
  10  12   7          2.01       -123.66       123.66 o
  -5  13   7         55.70        113.45       182.96 o
  -3  13   7         22.44       -148.97       148.97 o
  -1  13   7      20468.12      19859.26       913.82 o
   1  13   7          6.20         -7.98       132.81 o
   3  13   7          8.04       -124.32       124.32 o
   5  13   7      12935.15      12328.32       739.40 o
 -22   0   8         58.32        -52.11       143.00 o
 -20   0   8         48.24         32.55       107.13 o
 -18   0   8          3.45       -135.32       135.32 o
 -16   0   8         28.51         79.59        96.40 o
 -14   0   8       7721.82       8658.66       546.54 o
 -12   0   8          4.80        -49.21        59.37 o
 -10   0   8        177.83        143.45        48.34 o
  -8   0   8       2698.48       2515.48       127.43 o
  -6   0   8         11.15         -5.82        21.26 o
  -4   0   8         25.38         95.20        46.07 o
  -2   0   8      80449.48      70165.45       793.47 o
   0   0   8          2.84          0.25        18.04 o
   2   0   8        173.48        189.29        38.90 o
   4   0   8     271153.62     269541.16      3173.13 o
   6   0   8         32.30         47.05        28.08 o
   8   0   8         99.40        216.38        43.97 o
  10   0   8       1532.82       1805.69       122.12 o
  12   0   8          3.32        -44.77        44.77 o
  14   0   8         57.51         29.45        55.95 o
  16   0   8      73469.91      72827.27      1362.58 o
  18   0   8         95.33        -96.46        96.46 o
  20   0   8          7.00         20.98       135.59 o
  22   0   8      72653.69      77090.84      2287.40 o
 -23   1   8       1581.40       1263.25       277.28 o
 -21   1   8          1.43        209.78       110.18 o
 -19   1   8         25.50        -51.45        64.94 o
 -17   1   8      11756.33      12051.72       388.02 o
 -15   1   8         28.70         33.93        46.45 o
 -13   1   8          6.07         17.52        41.95 o
 -11   1   8       3631.16       3289.04       123.48 o
  -9   1   8         36.87         -1.36        28.86 o
  -7   1   8        264.84        220.13        29.24 o
  -5   1   8     257050.97     262696.81      1795.45 o
  -3   1   8         21.78         42.43        25.41 o
  -1   1   8        208.93        140.84        25.34 o
   1   1   8      82298.03      70440.30       757.09 o
   3   1   8          6.44         -3.33        19.86 o
   5   1   8        111.68         77.85        21.76 o
   7   1   8      19876.64      18794.75       309.71 o
   9   1   8         86.03         82.52        25.88 o
  11   1   8         30.53         14.31        33.43 o
  13   1   8       1878.47       2080.66       124.22 o
  15   1   8         23.77          5.17        51.33 o
  17   1   8          2.15         20.61        69.89 o
  19   1   8       9018.60       9038.76       386.31 o
  21   1   8         13.68        -87.09       189.93 o
  23   1   8          1.75        100.34       187.25 o
 -22   2   8         16.92        -98.41        98.41 o
 -20   2   8       4349.53       4028.10       257.13 o
 -18   2   8         36.02         29.09        59.02 o
 -16   2   8          6.05         -8.08        49.63 o
 -14   2   8      17676.26      16890.87       328.95 o
 -12   2   8          9.98         21.15        36.83 o
 -10   2   8         57.10        141.05        37.81 o
  -8   2   8      62289.13      60860.10       483.00 o
  -6   2   8         85.48        113.24        22.20 o
  -4   2   8         73.14         65.37        20.64 o
  -2   2   8     272376.38     270677.91      2108.49 o
   0   2   8          8.21         18.90        25.37 o
   2   2   8         38.40        -10.66        27.04 o
   4   2   8     258655.38     263796.88      2004.47 o
   6   2   8        158.25        111.31        26.12 o
   8   2   8         71.29         68.64        27.56 o
  10   2   8        309.84        311.57        46.11 o
  12   2   8         90.49         58.27        45.07 o
  14   2   8         42.54         80.77        50.64 o
  16   2   8        111.77         90.94        59.95 o
  18   2   8         16.83         79.99        66.42 o
  20   2   8          2.96        -27.90        98.84 o
  22   2   8       1001.83        940.91       270.72 o
 -21   3   8          1.13        123.11       112.91 o
 -19   3   8         77.20         69.58        70.77 o
 -17   3   8        259.39        125.14        58.99 o
 -15   3   8          5.43        -19.94        49.85 o
 -13   3   8         35.25         71.29        43.04 o
 -11   3   8       2695.16       2222.87       121.26 o
  -9   3   8         28.95         64.72        29.03 o
  -7   3   8         62.33         65.20        25.02 o
  -5   3   8      18926.17      18729.52       232.28 o
  -3   3   8         32.38         47.12        21.74 o
  -1   3   8         86.89         82.37        23.64 o
   1   3   8     259062.88     260400.30      1864.21 o
   3   3   8         17.18        -13.41        25.38 o
   5   3   8        224.03        304.45        31.32 o
   7   3   8      63142.23      62724.12       528.06 o
   9   3   8         56.62         39.06        33.34 o
  11   3   8         71.06         72.99        37.86 o
  13   3   8      82258.25      78091.02       804.78 o
  15   3   8          0.58         53.70        54.86 o
  17   3   8          2.73        -23.06        59.24 o
  19   3   8      68710.32      73366.22       839.54 o
  21   3   8         21.73        -84.70       119.81 o
 -22   4   8         23.15         81.27       108.84 o
 -20   4   8       4547.78       4812.45       458.95 o
 -18   4   8         10.41         39.62        65.53 o
 -16   4   8          9.88         16.60        55.70 o
 -14   4   8       2087.41       1937.34       123.64 o
 -12   4   8         29.23         34.49        40.05 o
 -10   4   8         57.33        140.23        36.69 o
  -8   4   8        232.06        464.11        79.26 o
  -6   4   8        131.63        132.51        26.83 o
  -4   4   8        126.08        182.57        29.32 o
  -2   4   8      19669.05      18716.22       219.71 o
   0   4   8        153.75        131.58        25.30 o
   2   4   8        252.60        251.71        35.59 o
   4   4   8       2448.16       2787.32       100.95 o
   6   4   8         13.67         19.87        29.12 o
   8   4   8         79.45        166.58        48.35 o
  10   4   8       2962.06       2514.51       127.43 o
  12   4   8         44.61        -19.44        38.04 o
  14   4   8          8.97         40.57        54.41 o
  16   4   8       2976.28       3014.06       182.06 o
  18   4   8          7.07        -13.41        73.72 o
  20   4   8          4.71        -27.69       108.31 o
  22   4   8       2185.27       2144.09       299.12 o
 -21   5   8         44.02       -191.20       191.20 o
 -19   5   8         14.61        204.98       124.43 o
 -17   5   8      15369.94      17223.39       562.93 o
 -15   5   8         20.82         83.81        61.76 o
 -13   5   8          1.45        -38.43        58.00 o
 -11   5   8      80675.94      79764.91       795.79 o
  -9   5   8         11.02        129.37        45.04 o
  -7   5   8          6.81          5.81        39.61 o
  -5   5   8       1491.67       1792.56        96.09 o
  -3   5   8         85.45        248.49        32.79 o
  -1   5   8         61.78         82.77        30.83 o
   1   5   8      63212.21      61590.27       517.05 o
   3   5   8         16.90        -29.14        29.14 o
   5   5   8        120.51        199.90        38.95 o
   7   5   8       3826.90       3403.26       142.18 o
   9   5   8         28.39         55.90        40.01 o
  11   5   8         45.80         56.01        45.24 o
  13   5   8       1912.01       2518.14       167.16 o
  15   5   8          9.05        -53.78        53.78 o
  17   5   8          4.92        -24.39        68.12 o
  19   5   8        137.84        153.12        94.41 o
  21   5   8          5.71        156.85       132.39 o
 -20   6   8        133.33        442.07       192.61 o
 -18   6   8          7.91         -3.42       119.77 o
 -16   6   8         14.66         41.61        76.28 o
 -14   6   8       3118.22       2819.41       175.73 o
 -12   6   8         26.06         26.36        54.78 o
 -10   6   8          0.45         29.00        49.99 o
  -8   6   8       2164.61       2189.79       129.05 o
  -6   6   8          3.95         32.48        34.97 o
  -4   6   8         26.40         -3.49        30.35 o
  -2   6   8        255.13        192.02        53.82 o
   0   6   8         51.98         41.71        35.01 o
   2   6   8         68.34        130.49        40.74 o
   4   6   8       3982.80       3423.31       149.81 o
   6   6   8          0.21         58.98        55.86 o
   8   6   8          8.29         -7.93        47.68 o
  10   6   8      18169.27      17294.16       351.41 o
  12   6   8          4.17         32.22        54.33 o
  14   6   8          2.56         75.33        80.48 o
  16   6   8      15262.85      16945.22       469.85 o
  18   6   8          3.08         30.09       154.29 o
  20   6   8          7.72        196.53       159.40 o
 -19   7   8         35.95         63.25       196.62 o
 -17   7   8        172.29         57.37       154.80 o
 -15   7   8          8.31        -85.64        85.64 o
 -13   7   8         21.32        -19.06       126.37 o
 -11   7   8        145.43         60.10        71.28 o
  -9   7   8         30.47        100.92        59.72 o
  -7   7   8         56.53        104.20        62.23 o
  -5   7   8       2063.11       2151.20       121.02 o
  -3   7   8         74.34        157.87        45.27 o
  -1   7   8         73.11         63.09        43.29 o
   1   7   8       2835.19       2165.76       158.38 o
   3   7   8         22.09         -2.29        42.84 o
   5   7   8          8.45         -7.54        46.85 o
   7   7   8       7435.51       9010.16       303.04 o
   9   7   8         23.67         16.11        56.93 o
  11   7   8         15.02        -37.63        60.25 o
  13   7   8        235.58        221.92       122.00 o
  15   7   8         15.20          8.24        89.20 o
  17   7   8         10.37         21.54       132.62 o
  19   7   8        200.35        239.50       200.23 o
 -18   8   8          7.91        -71.02       154.09 o
 -16   8   8          8.58       -155.00       155.00 o
 -14   8   8      68680.87      72756.95      1063.01 o
 -12   8   8         39.12         54.79        75.02 o
 -10   8   8          3.82         -7.17        61.96 o
  -8   8   8      74512.42      72587.08       865.78 o
  -6   8   8         30.52        -12.28        55.96 o
  -4   8   8         33.27        -34.02        44.06 o
  -2   8   8      82955.34      77257.00       791.93 o
   0   8   8         34.95         -2.49        49.31 o
   2   8   8         36.18         41.72        51.00 o
   4   8   8      18165.07      16906.42       331.76 o
   6   8   8         22.67         54.14        59.97 o
   8   8   8          1.64         17.83        59.00 o
  10   8   8      12614.01      12459.96       359.74 o
  12   8   8         26.93         40.04        73.89 o
  14   8   8         18.45        -49.65        71.24 o
  16   8   8       4517.29       4882.96       464.28 o
  18   8   8         34.90       -153.53       164.07 o
 -17   9   8       2477.38       1959.73       388.87 o
 -15   9   8         19.45         15.64       131.77 o
 -13   9   8          0.31         14.78        97.40 o
 -11   9   8       9360.17      10472.75       367.46 o
  -9   9   8         83.89         43.37        77.36 o
  -7   9   8          2.70        -65.66        66.92 o
  -5   9   8        140.78        -14.52        64.41 o
  -3   9   8          0.74         70.74        65.18 o
  -1   9   8          7.52        -15.96        52.25 o
   1   9   8       2107.67       2241.35       163.44 o
   3   9   8          4.53        116.82        61.04 o
   5   9   8         13.58         -5.56        60.88 o
   7   9   8      12312.77      13041.41       380.40 o
   9   9   8          2.53        -63.84        63.84 o
  11   9   8         17.73         64.96        75.68 o
  13   9   8       4050.20       4824.43       292.29 o
  15   9   8          1.13         36.00       117.04 o
  17   9   8          1.27        185.36       182.96 o
 -14  10   8       1075.69       1254.28       228.68 o
 -12  10   8         10.26         64.41       139.20 o
 -10  10   8          6.24         71.75        95.04 o
  -8  10   8       9210.25       9229.15       676.23 o
  -6  10   8         21.19        158.38        97.63 o
  -4  10   8          2.60        -38.50        67.22 o
  -2  10   8       3026.08       2780.37       166.42 o
   0  10   8         10.13        -41.52        59.79 o
   2  10   8          3.23        162.12        64.26 o
   4  10   8        256.89        -18.55        72.27 o
   6  10   8         34.52         50.81        75.30 o
   8  10   8         20.28        -18.85        78.45 o
  10  10   8         52.86         84.29        96.06 o
  12  10   8         11.57         30.50       107.15 o
  14  10   8         24.03        -12.20       124.48 o
 -13  11   8          1.12        169.22       359.39 o
 -11  11   8      73783.85      73416.99      1516.49 o
  -9  11   8         12.68       -171.13       171.13 o
  -7  11   8          2.35       -124.33       124.33 o
  -5  11   8      69753.76      71317.18      1105.70 o
  -3  11   8          8.72         42.21        78.30 o
  -1  11   8          4.06        -62.67        84.64 o
   1  11   8      15543.92      16722.51       354.59 o
   3  11   8         15.82        -77.65        77.65 o
   5  11   8         22.32          0.72        82.78 o
   7  11   8       4202.83       4147.65       341.67 o
   9  11   8          9.20         58.48       122.78 o
  11  11   8          0.01         38.12       120.22 o
  13  11   8       1827.04       1972.80       277.45 o
 -10  12   8          1.39       -121.84       196.28 o
  -8  12   8       1088.07        374.96       328.74 o
  -6  12   8         20.53       -162.41       162.41 o
  -4  12   8          5.65         -6.11       146.61 o
  -2  12   8        174.36         96.26       111.71 o
   0  12   8          2.49        -21.71       102.18 o
   2  12   8         12.50        -71.38       129.65 o
   4  12   8       4281.59       4480.14       375.40 o
   6  12   8          0.92        115.60       124.87 o
   8  12   8         25.37        -76.05       128.60 o
  10  12   8       1687.00       1357.33       235.57 o
  -5  13   8       2183.31       1278.82       281.76 o
  11 -11  -9          5.43        232.54       250.71 o
  10 -10  -9         11.13         25.50       218.58 o
   9  -9  -9          3.12         46.28       113.06 o
   8  -8  -9         16.28         41.45        92.71 o
   7  -7  -9          0.01         -4.88        75.43 o
   6  -6  -9          0.25        -51.02        51.02 o
   5  -5  -9          0.39        -19.54        39.61 o
   4  -4  -9          0.14         48.06        34.39 o
   3  -3  -9         59.70         48.13        33.88 o
   2  -2  -9          8.63         16.65        27.67 o
   1  -1  -9         59.82         76.15        36.35 o
  -1   1  -9         84.11         50.54        34.75 o
  -2   2  -9          0.56        -24.31        24.31 o
  -3   3  -9         55.33         65.46        50.73 o
  -4   4  -9          0.63        -34.51        37.86 o
  -5   5  -9          7.99         24.63        42.74 o
  -6   6  -9          0.64         61.21        54.01 o
  -7   7  -9          0.00          9.20        59.94 o
  -8   8  -9          0.71         68.65        82.49 o
  -9   9  -9          0.30        -83.18        83.18 o
 -10  10  -9         18.96        -49.77       184.34 o
 -11  11  -9          0.62       -133.36       133.36 o
  -3  13   8          6.10        111.66       157.63 o
  -1  13   8          9.92        -40.20       136.49 o
   1  13   8        195.39        263.56       160.70 o
   3  13   8         43.33         36.74       138.68 o
   5  13   8          1.01        155.71       142.69 o
 -23   1   9          2.76         20.58       109.81 o
 -21   1   9       1175.71       1063.49       160.67 o
 -19   1   9         25.16        -56.25        56.25 o
 -17   1   9          1.93        -24.63        52.90 o
 -15   1   9       8951.20       9770.92       262.59 o
 -13   1   9         30.72         50.39        40.97 o
 -11   1   9         84.11        111.96        36.78 o
  -9   1   9      11048.40      11996.64       183.93 o
  -7   1   9         59.80        125.84        31.34 o
  -5   1   9        174.96        133.60        24.78 o
  -3   1   9      20605.90      21193.91       257.36 o
  -1   1   9         46.54         84.52        25.44 o
   1   1   9        149.55         99.66        28.46 o
   3   1   9      21155.43      21690.08       263.44 o
   5   1   9         91.76        108.96        26.40 o
   7   1   9        125.12        175.31        29.22 o
   9   1   9       8636.32       8466.58       164.10 o
  11   1   9          9.05         75.62        39.09 o
  13   1   9         17.24          6.41        41.05 o
  15   1   9      22028.24      20855.72       364.67 o
  17   1   9         60.36        -30.70        69.86 o
  19   1   9         16.76         48.49        89.75 o
  21   1   9      11316.06      11987.98      1096.95 o
  23   1   9         13.16       -103.61       312.18 o
 -22   2   9         18.30        -46.07       108.02 o
 -20   2   9         44.74        112.37        89.37 o
 -18   2   9      16495.95      17011.53       356.72 o
 -16   2   9         34.44         16.55        50.87 o
 -14   2   9         71.97         42.82        46.36 o
 -12   2   9      10368.99      11170.53       214.20 o
 -10   2   9         41.43         61.18        32.76 o
  -8   2   9         33.29         40.74        27.64 o
  -6   2   9      31072.75      32494.26       281.59 o
  -4   2   9         93.14        100.88        27.87 o
  -2   2   9          6.71          6.01        17.99 o
   0   2   9      20888.84      20790.85       306.48 o
   2   2   9          0.99         13.35        24.19 o
   4   2   9        104.99        172.15        33.42 o
   6   2   9      32814.22      33751.06       326.89 o
   8   2   9         16.76          2.00        28.67 o
  10   2   9         40.02         61.58        38.41 o
  12   2   9      35980.48      39397.00       517.04 o
  14   2   9         62.14        -16.52        47.35 o
  16   2   9         23.99         31.52        57.19 o
  18   2   9      48287.67      50864.45       769.25 o
  20   2   9         64.37        -56.82       105.68 o
  22   2   9          7.92        120.25       162.69 o
 -21   3   9      12993.67      14211.82       521.15 o
 -19   3   9         41.53        -64.89        64.89 o
 -17   3   9        123.83         -9.08        62.01 o
 -15   3   9       7420.43       8473.30       300.29 o
 -13   3   9          4.06        -39.34        39.34 o
 -11   3   9         31.07          6.77        37.29 o
  -9   3   9         43.12         53.76        30.27 o
  -7   3   9         64.62         58.16        25.57 o
  -5   3   9        105.40        115.09        26.22 o
  -3   3   9         46.44         55.99        27.10 o
  -1   3   9         94.53         98.79        23.61 o
   1   3   9        107.45        130.79        26.65 o
   3   3   9         98.37          7.00        25.16 o
   5   3   9        156.27        154.12        35.40 o
   7   3   9          9.61         17.63        34.37 o
   9   3   9         23.37         67.71        46.17 o
  11   3   9         36.09         41.28        41.09 o
  13   3   9         13.01        -22.30        47.07 o
  15   3   9       7850.03       7485.56       283.81 o
  17   3   9         86.43        -60.80        60.80 o
  19   3   9         81.33        -72.30        72.30 o
  21   3   9       6759.45       6107.87       425.07 o
 -22   4   9         23.12       -112.13       112.13 o
 -20   4   9         25.66        -63.79        92.86 o
 -18   4   9         21.19         54.97        66.25 o
 -16   4   9         11.72        -52.99        52.99 o
 -14   4   9          8.64         45.34        46.52 o
 -12   4   9      12521.77      13950.02       249.90 o
 -10   4   9         73.96        -34.49        34.49 o
  -8   4   9        122.64        135.56        34.65 o
  -6   4   9       8892.72       8531.58       135.02 o
  -4   4   9          0.11        -21.70        21.70 o
  -2   4   9        100.76        137.30        28.21 o
   0   4   9      33396.02      33482.55       340.45 o
   2   4   9        145.05        144.16        36.86 o
   4   4   9          1.11        -17.45        25.56 o
   6   4   9      12270.70      12551.45       192.73 o
   8   4   9         59.46        116.98        40.64 o
  10   4   9         28.92         22.49        38.64 o
  12   4   9      13719.74      13846.79       266.49 o
  14   4   9         39.22        -16.33        52.88 o
  16   4   9         13.22        -61.26        63.11 o
  18   4   9       4531.41       3958.70       204.86 o
  20   4   9         71.35       -100.96       107.73 o
  22   4   9         42.42       -141.43       141.43 o
 -21   5   9      10131.85      10894.68       681.07 o
 -19   5   9         11.75       -127.33       127.33 o
 -17   5   9         23.71         21.78        86.83 o
 -15   5   9      37205.02      38008.52       583.26 o
 -13   5   9         34.54         70.73        77.05 o
 -11   5   9         12.05        -28.59        46.65 o
  -9   5   9      36065.89      38059.91       459.63 o
  -7   5   9         51.47         -0.53        32.26 o
  -5   5   9          0.30        -26.71        26.71 o
  -3   5   9       8660.50       8175.51       160.03 o
  -1   5   9         17.01          4.09        27.46 o
   1   5   9          8.31          3.17        28.18 o
   3   5   9      12032.95      12674.74       195.71 o
   5   5   9         14.21         -3.70        30.33 o
   7   5   9         90.67        105.27        40.86 o
   9   5   9      11837.09      10853.25       213.15 o
  11   5   9          2.62        -39.29        39.29 o
  13   5   9         28.51         -1.97        55.17 o
  15   5   9      38392.62      37732.04       541.89 o
  17   5   9          7.35        -47.86        79.55 o
  19   5   9          6.98        -29.24       103.88 o
  21   5   9      20889.78      20495.85       599.97 o
 -20   6   9         30.71         90.75       166.63 o
 -18   6   9      19892.88      20385.50       909.42 o
 -16   6   9          5.42        -21.34        78.51 o
 -14   6   9         17.25        -37.50        62.36 o
 -12   6   9       7655.53       7261.64       269.30 o
 -10   6   9         70.05        -13.50        48.86 o
  -8   6   9         29.68        -10.74        42.10 o
  -6   6   9          0.20         33.37        36.46 o
  -4   6   9          7.33         48.63        31.65 o
  -2   6   9         35.89        121.00        37.09 o
   0   6   9         28.60         22.86        37.98 o
   2   6   9         52.45         51.19        36.78 o
   4   6   9         99.51         58.15        39.54 o
   6   6   9          1.13        306.90       132.81 o
   8   6   9         15.07         21.04        47.11 o
  10   6   9         52.46         75.40        51.03 o
  12   6   9       7490.38       8224.65       253.23 o
  14   6   9         34.07        -10.63        71.17 o
  16   6   9         35.02        126.09        97.83 o
  18   6   9      19488.77      19694.53       836.59 o
  20   6   9          4.47       -111.67       141.68 o
 -19   7   9         12.03         93.34       186.93 o
 -17   7   9         17.02        195.14       182.16 o
 -15   7   9       4357.59       4588.48       275.02 o
 -13   7   9        104.29        123.74        84.28 o
 -11   7   9         57.48        -48.80        59.27 o
  -9   7   9      21597.95      21719.79       395.44 o
  -7   7   9          0.01         -6.76        44.70 o
  -5   7   9         14.16          6.28        41.62 o
  -3   7   9      36113.09      39132.78       475.15 o
  -1   7   9         36.59         38.94        45.35 o
   1   7   9         34.53         30.98        43.67 o
   3   7   9      11817.19      10838.30       234.61 o
   5   7   9         19.37         70.06        53.00 o
   7   7   9          0.01         63.32        52.39 o
   9   7   9       9782.02      10316.25       334.41 o
  11   7   9         40.07          4.25        56.02 o
  13   7   9         88.17         27.54        68.24 o
  15   7   9         13.90          7.46        95.15 o
  17   7   9          6.96        212.47       173.42 o
  19   7   9          8.54          2.78       268.02 o
 -18   8   9      20637.45      19597.28      1006.99 o
 -16   8   9         69.22        -83.40       126.58 o
 -14   8   9         64.66        -54.56        83.36 o
 -12   8   9      47239.79      48465.48       800.79 o
 -10   8   9         31.49          8.03        65.67 o
  -8   8   9         12.67        -22.81        62.05 o
  -6   8   9      21881.45      21455.91       375.66 o
  -4   8   9         63.98        -49.47        49.47 o
  -2   8   9         14.75         25.47        53.10 o
   0   8   9      13541.25      13358.93       273.99 o
   2   8   9          2.48        -43.49        46.47 o
   4   8   9         51.10        -36.49        50.07 o
   6   8   9       9816.14      10400.69       338.79 o
   8   8   9          1.26         -8.05        58.11 o
  10   8   9         44.93         -2.25        64.99 o
  12   8   9      17257.46      16523.29       396.31 o
  14   8   9         36.87        -34.00        78.59 o
  16   8   9         31.12        152.09       157.89 o
  18   8   9      10096.53      11134.23       729.57 o
 -17   9   9         26.75       -131.53       131.53 o
 -15   9   9       6840.99       6204.25       439.68 o
 -13   9   9         29.11        -27.37       100.63 o
 -11   9   9          6.48        -33.05        76.30 o
  -9   9   9          2.43        110.10        76.19 o
  -7   9   9         59.30        -71.82        71.82 o
  -5   9   9         30.76        -62.77        62.77 o
  -3   9   9       7829.97       6827.73       260.86 o
  -1   9   9         38.65         31.69        64.03 o
   1   9   9         25.40        -42.69        53.87 o
   3   9   9       7588.46       9410.25       444.69 o
   5   9   9         43.03        -24.01        71.16 o
   7   9   9         35.02        102.06        72.74 o
   9   9   9          0.54        -20.61        76.27 o
  11   9   9         25.96        -21.03        73.05 o
  13   9   9        128.77          2.50       106.57 o
  15   9   9      12835.05      12111.44       548.38 o
  17   9   9         24.51       -147.28       162.97 o
 -14  10   9         26.20       -136.14       136.14 o
 -12  10   9      11771.78      11992.48       919.04 o
 -10  10   9          8.66        166.93       111.19 o
  -8  10   9         14.03        -45.77       100.73 o
  -6  10   9      48003.79      50823.18       932.85 o
  -4  10   9        107.16        -28.87        74.93 o
  -2  10   9         16.96         82.78        90.27 o
   0  10   9      38120.32      37623.58       548.25 o
   2  10   9         27.58         -9.11        60.55 o
   4  10   9         82.01         80.70        74.10 o
   6  10   9      17223.55      17178.71       418.16 o
   8  10   9         21.09         21.40        73.34 o
  10  10   9         33.71          8.55       104.21 o
  12  10   9       1280.24       1695.16       249.47 o
  14  10   9          7.02        -21.24       124.48 o
 -13  11   9         11.09        -53.27       188.23 o
 -11  11   9          4.23       -204.87       204.87 o
  -9  11   9      11131.10      11657.91       749.30 o
  -7  11   9         60.11        126.76       150.31 o
  -5  11   9         84.02        119.62       114.87 o
  -3  11   9       4289.00       4914.67       249.15 o
  -1  11   9          6.76          5.03        76.79 o
   1  11   9         30.26        -65.40        65.40 o
   3  11   9         12.45        144.82        85.39 o
   5  11   9         39.02        163.44        92.93 o
   7  11   9        110.67        -73.14        96.94 o
   9  11   9       1248.58       1988.08       295.61 o
  11  11   9          1.11       -113.59       127.71 o
  13  11   9          2.28         20.03       136.94 o
 -10  12   9         14.24          1.78       203.24 o
  -8  12   9         10.16       -170.52       179.45 o
  -6  12   9       6769.54       5928.85       544.93 o
  -4  12   9         82.26       -176.76       176.76 o
  -2  12   9          8.59        105.36       128.90 o
   0  12   9      19633.68      19451.00       612.45 o
   2  12   9          7.30         70.36       122.03 o
   4  12   9         31.15        405.51       139.47 o
   6  12   9      12823.16      12652.60       598.53 o
   8  12   9          6.62         26.39       126.93 o
  10  12   9          2.49       -121.08       127.77 o
  -5  13   9         43.56       -123.77       195.42 o
  -3  13   9      20815.30      19310.26      1287.36 o
  -1  13   9          5.47         82.08       137.48 o
   1  13   9          7.93       -164.36       164.36 o
   3  13   9      10012.47      10149.85       552.89 o
   5  13   9         23.52        145.00       137.83 o
 -22   0  10      94210.02      92995.59      1982.74 o
 -20   0  10          8.09         46.48       115.10 o
 -18   0  10         30.22        -74.11        81.83 o
 -16   0  10     138839.00     137286.69      1829.82 o
 -14   0  10         28.13          7.94        62.00 o
 -12   0  10         21.87          3.99        53.82 o
 -10   0  10        512.26        283.56        95.06 o
  -8   0  10         70.56         87.51        45.63 o
  -6   0  10        177.02        141.39        41.39 o
  -4   0  10       5787.49       5645.57       173.82 o
  -2   0  10         49.76         36.50        22.42 o
   0   0  10          0.02         -6.24        30.64 o
   2   0  10     104022.26     114560.41      1312.91 o
   4   0  10         19.59         26.00        37.68 o
   6   0  10         15.79         19.99        33.42 o
   8   0  10     115325.38     113310.21      1336.94 o
  10   0  10        103.12         75.57        51.89 o
  12   0  10         17.89        -51.40        60.38 o
  14   0  10     245274.66     245029.92      2958.88 o
  16   0  10         58.65        -94.70        94.70 o
  18   0  10          8.22         37.23       116.80 o
  20   0  10      83232.19      86302.46      1982.09 o
  22   0  10         31.71         59.15       240.46 o
 -21   1  10          2.48         38.39        95.33 o
 -19   1  10       1084.96        782.98       111.43 o
 -17   1  10         11.64        -12.08        58.48 o
 -15   1  10         18.81         46.61        47.15 o
 -13   1  10      41326.39      40099.93       487.22 o
 -11   1  10         20.57         21.34        35.81 o
  -9   1  10        137.86        106.55        34.89 o
  -7   1  10      97080.51      95048.58       771.00 o
  -5   1  10         45.89         49.44        20.97 o
  -3   1  10         71.45         68.24        21.28 o
  -1   1  10     104675.33     116602.66       853.56 o
   1   1  10          5.33         41.75        22.19 o
   3   1  10         37.81         92.77        23.03 o
   5   1  10      75450.98      84154.76       606.86 o
   7   1  10         65.49        203.13        32.01 o
   9   1  10         15.07         -8.09        31.17 o
  11   1  10       4269.89       4150.78       184.29 o
  13   1  10         10.47         19.34        44.91 o
  15   1  10         21.72        -31.91        62.46 o
  17   1  10       9227.72      10649.71       375.91 o
  19   1  10         35.20         83.28        89.65 o
  21   1  10         16.07        -63.17       150.36 o
 -22   2  10        166.52        284.39       120.98 o
 -20   2  10          2.11        110.70       101.60 o
 -18   2  10         30.57         94.97        74.62 o
 -16   2  10       8757.14       8787.54       291.08 o
 -14   2  10         12.10          3.48        47.62 o
 -12   2  10         24.05         46.19        37.29 o
 -10   2  10      15498.61      16010.43       238.01 o
  -8   2  10         38.47         70.62        30.85 o
  -6   2  10        124.39        156.73        29.99 o
  -4   2  10      75119.49      82170.36       601.13 o
  -2   2  10         15.37        -19.10        19.10 o
   0   2  10         45.89         43.97        23.00 o
   2   2  10       5203.66       5897.15       129.76 o
   4   2  10         53.88         64.32        27.43 o
   6   2  10        138.42        112.22        31.34 o
   8   2  10      52747.02      55159.55       513.25 o
  10   2  10        106.49        125.62        43.76 o
  12   2  10         39.37         25.61        46.10 o
  11 -11 -11          2.21         89.37       228.79 o
  10 -10 -11          2.42        -93.02       210.71 o
   9  -9 -11          3.47        144.05       148.45 o
   8  -8 -11          0.32        -15.41       105.90 o
   7  -7 -11          7.26        -67.71        67.71 o
   6  -6 -11         74.03        333.26        96.75 o
   5  -5 -11          0.30        100.78        70.96 o
   4  -4 -11         50.97         85.94        42.55 o
   3  -3 -11          3.10        -27.74        32.90 o
   2  -2 -11          0.56         65.57        31.76 o
   1  -1 -11          0.03        -21.74        31.71 o
  -1   1 -11          3.61        -19.63        19.63 o
  -2   2 -11         58.62         72.79        35.28 o
  -3   3 -11          9.30         45.70        45.09 o
  -4   4 -11         24.34         98.80        50.04 o
  -5   5 -11          2.82        -24.44        49.44 o
  -6   6 -11          5.98        -34.41        53.88 o
  -7   7 -11         16.15        302.00       158.76 o
  -8   8 -11          0.97        -42.34        74.96 o
  -9   9 -11          4.85        -99.96       179.39 o
 -10  10 -11          6.94         49.73       123.75 o
 -11  11 -11          1.11        -97.51       136.38 o
  14   2  10      33249.25      34271.05       480.59 o
  16   2  10         26.52        133.63        73.25 o
  18   2  10         10.61        -51.72        80.78 o
  20   2  10       3771.33       2888.78       323.67 o
  22   2  10         16.29         62.19       168.86 o
 -21   3  10          0.07       -102.34       102.34 o
 -19   3  10      94763.75      91756.27      1400.59 o
 -17   3  10         20.79          5.84        62.31 o
 -15   3  10          8.15         76.17        52.60 o
 -13   3  10     115062.08     116285.29      1049.16 o
 -11   3  10         40.46          8.73        38.17 o
  -9   3  10          7.10         30.86        32.90 o
  -7   3  10      54656.47      54980.34       475.62 o
  -5   3  10        163.41        128.25        27.47 o
  -3   3  10         18.04         38.14        23.64 o
  -1   3  10      75628.72      80915.85       601.90 o
   1   3  10         56.27         69.80        23.38 o
   3   3  10        129.40        189.62        36.62 o
   5   3  10      99339.40      98338.03       811.43 o
   7   3  10         83.91        126.12        39.14 o
   9   3  10         83.62         32.87        62.85 o
  11   3  10     255635.53     253404.75      1895.27 o
  13   3  10         74.89         37.41        57.19 o
  15   3  10          1.78          2.79        65.14 o
  17   3  10     103225.57      99622.98      1047.60 o
  19   3  10         43.21        -65.31        78.59 o
  21   3  10         22.33        -92.09       132.76 o
 -20   4  10         39.81        205.59       115.22 o
 -18   4  10          1.68        118.18        76.34 o
 -16   4  10      36654.39      35657.84       522.32 o
 -14   4  10         11.52         21.89        45.66 o
 -12   4  10          6.51         28.82        42.95 o
 -10   4  10     256875.66     251164.08      2047.18 o
  -8   4  10         12.62        102.80        35.25 o
  -6   4  10         14.14         10.58        30.53 o
  -4   4  10     115004.92     115831.55       804.20 o
  -2   4  10         74.74        177.75        31.87 o
   0   4  10        114.65         72.38        29.32 o
   2   4  10      98670.05      97747.09       803.09 o
   4   4  10         49.07         39.37        30.44 o
   6   4  10         70.05         71.84        36.90 o
   8   4  10      14728.20      16556.40       269.93 o
  10   4  10         11.39        -13.06        37.58 o
  12   4  10          6.47        -21.29        43.88 o
  14   4  10        370.12        280.75        74.30 o
  16   4  10          0.21        -30.06        62.80 o
  18   4  10         14.67          0.36        73.44 o
  20   4  10          9.99         69.68       126.16 o
 -21   5  10          1.70        153.83       150.60 o
 -19   5  10        622.95        586.15       257.57 o
 -17   5  10         11.31        108.54        89.24 o
 -15   5  10         18.93         41.43        65.64 o
 -13   5  10        378.00         98.90        62.11 o
 -11   5  10         37.48        111.05        57.31 o
  -9   5  10          1.71         63.29        45.07 o
  -7   5  10       4265.42       4147.97       168.04 o
  -5   5  10         91.13        112.64        35.04 o
  -3   5  10         17.06          7.25        25.83 o
  -1   5  10      53450.14      54027.95       597.46 o
   1   5  10         74.59         49.05        39.72 o
   3   5  10         84.13         75.39        37.06 o
   5   5  10        389.82        508.64        56.96 o
   7   5  10          5.87         -5.26        41.63 o
   9   5  10         13.99         76.89        44.22 o
  11   5  10     115407.57     120240.56       970.30 o
  13   5  10          9.75        132.59        58.54 o
  15   5  10         12.35        -26.53        58.40 o
  17   5  10      15510.93      14151.84       396.83 o
  19   5  10         14.84         51.32       108.60 o
  21   5  10         62.77        123.63       139.79 o
 -20   6  10          9.76         94.01       155.62 o
 -18   6  10         13.27       -103.90       227.69 o
 -16   6  10      15514.39      13886.03       435.89 o
 -14   6  10          4.96        -42.74        63.56 o
 -12   6  10          1.68        -35.14        57.49 o
 -10   6  10      34023.15      32336.16       527.48 o
  -8   6  10         15.03        -16.45        40.93 o
  -6   6  10         14.91         -0.07        36.77 o
  -4   6  10       4088.01       4326.48       139.55 o
  -2   6  10         87.77        169.87        36.97 o
   0   6  10         67.42         56.14        40.88 o
   2   6  10      15276.14      16540.38       254.45 o
   4   6  10          6.44         23.90        40.49 o
   6   6  10         13.84         29.03        43.47 o
   8   6  10      43162.32      40139.66       566.19 o
  10   6  10         28.68         94.24        54.44 o
  12   6  10          3.06        -49.15        49.15 o
  14   6  10      36209.14      35160.97       627.13 o
  16   6  10         20.59        134.48        87.17 o
  18   6  10          1.77         51.80       148.28 o
  20   6  10      52869.22      50685.76      1213.26 o
 -19   7  10      54209.30      50772.35      1372.49 o
 -17   7  10          0.20         47.64       147.93 o
 -15   7  10         24.44          6.54        88.30 o
 -13   7  10     105688.04     100816.38      1204.69 o
 -11   7  10         29.71         -2.36        62.76 o
  -9   7  10          6.53         30.86        58.65 o
  -7   7  10     247087.62     242438.72      1917.32 o
  -5   7  10         13.31        -25.68        48.13 o
  -3   7  10         30.63          3.69        42.15 o
  -1   7  10     256591.50     253868.50      2076.18 o
   1   7  10          8.93         34.64        43.19 o
   3   7  10         11.49         92.72        48.30 o
   5   7  10      42976.85      40332.80       570.45 o
   7   7  10          0.28         10.73        59.02 o
   9   7  10         40.61        144.15        67.42 o
  11   7  10       8279.60       8611.47       311.40 o
  13   7  10         23.51        -61.46        61.46 o
  15   7  10         12.20         33.39        91.43 o
  17   7  10        548.17        490.76       247.58 o
  19   7  10         15.04        172.19       160.27 o
 -18   8  10         12.78       -104.79       157.89 o
 -16   8  10          5.89       -127.61       205.21 o
 -14   8  10         59.84         76.54        93.50 o
 -12   8  10         15.89         87.49        89.95 o
 -10   8  10       9069.67      10104.33       478.39 o
  -8   8  10         74.52        105.76        62.98 o
  -6   8  10         18.37        -49.23        64.94 o
  -4   8  10      33810.48      33776.48       558.12 o
  -2   8  10         73.05         40.96        56.49 o
   0   8  10          6.28        -38.77        49.96 o
   2   8  10     116460.63     114565.61      1070.60 o
   4   8  10         22.48        -47.34        47.34 o
   6   8  10         34.28         29.21        60.79 o
   8   8  10     145300.30     142428.61      1520.40 o
  10   8  10          8.38          7.84        66.75 o
  12   8  10         67.06        137.43        78.91 o
  14   8  10      97050.03      98373.20      1255.77 o
  16   8  10         29.60        143.73       157.17 o
  18   8  10         63.27        187.31       183.77 o
 -15   9  10         10.78        -71.16       139.49 o
 -13   9  10       4003.57       3520.09       297.60 o
 -11   9  10         67.18        177.79        89.77 o
  -9   9  10          6.62        -60.77        75.95 o
  -7   9  10       9244.57      10432.04       443.19 o
  -5   9  10         26.87         97.62        75.38 o
  -3   9  10          1.71         19.86        61.62 o
  -1   9  10        361.93        268.34        75.38 o
   1   9  10         11.97         44.92        56.62 o
   3   9  10          3.06        -19.38        55.96 o
   5   9  10       8529.44       9019.26       328.34 o
   7   9  10         10.49        -84.52        84.52 o
   9   9  10         47.60        -59.05        64.42 o
  11   9  10        919.74        534.18       105.48 o
  13   9  10          1.67       -101.44       101.44 o
  15   9  10         24.11         85.15       120.48 o
 -14  10  10         16.05         36.88       164.69 o
 -12  10  10         17.29        200.58       175.46 o
 -10  10  10      84117.23      82775.65      1438.99 o
  -8  10  10         30.91       -128.43       139.79 o
  -6  10  10         13.63        -68.97        87.54 o
  -4  10  10     103953.63      98319.38      1221.34 o
  -2  10  10          0.16        -66.87        66.87 o
   0  10  10         14.56         44.08        68.60 o
   2  10  10      36247.68      35340.95       532.27 o
   4  10  10         26.38         15.92        82.11 o
   6  10  10         62.02        -24.57        69.58 o
   8  10  10        901.71        439.21       101.22 o
  10  10  10          2.32        -87.24        87.24 o
  12  10  10          2.80        -79.89       111.04 o
  14  10  10        261.96        198.33       144.01 o
 -11  11  10         39.04        102.42       197.44 o
  -9  11  10         19.31       -163.07       163.07 o
  -7  11  10       3779.01       3492.22       701.89 o
  -5  11  10         52.69        141.33       119.54 o
  -3  11  10         17.12        -35.66        93.74 o
  -1  11  10      15678.06      14768.09       410.04 o
   1  11  10         17.89         26.62        76.13 o
   3  11  10          9.91         59.80        80.48 o
   5  11  10      97838.63      94984.06      1599.18 o
   7  11  10          1.30         49.75       110.44 o
   9  11  10          2.45       -106.53       106.75 o
  11  11  10      98798.05      95295.24      1624.47 o
  -8  12  10         14.84       -126.36       177.42 o
  -6  12  10         21.55         58.73       182.05 o
  -4  12  10          8.33        -10.08       175.87 o
  -2  12  10         11.55       -110.56       133.13 o
   0  12  10          1.44         11.28       121.11 o
   2  12  10        534.36        603.79       181.47 o
   4  12  10         36.38         -7.70       129.74 o
   6  12  10         18.76         27.93       123.79 o
   8  12  10        238.48        230.45       190.93 o
  -3  13  10         53.85        211.61       165.40 o
  -1  13  10      53446.27      50406.13      1095.61 o
   1  13  10         13.55       -147.00       147.00 o
   3  13  10         49.56         -5.03       156.27 o
 -21   1  11          5.68        -54.73        93.84 o
 -19   1  11          3.59        -65.18        93.89 o
 -17   1  11      83518.97      83636.46       921.64 o
 -15   1  11         11.55          9.33        47.34 o
 -13   1  11         87.17         87.55        45.63 o
 -11   1  11     197457.88     188047.75      1441.27 o
  -9   1  11         50.63         86.26        37.34 o
  -7   1  11         24.14         39.49        31.52 o
  -5   1  11       7840.26       6150.40       117.52 o
  -3   1  11          7.43         50.67        20.34 o
  -1   1  11          0.03        -17.04        18.59 o
   1   1  11          6.42         75.51        37.28 o
   3   1  11         63.57         60.64        21.66 o
   5   1  11         52.39        106.16        23.67 o
   7   1  11      98987.28     102790.84       768.78 o
   9   1  11         29.35        -15.96        31.00 o
  11   1  11         21.17         10.24        44.79 o
  13   1  11      41655.85      43343.51       616.59 o
  15   1  11         36.66        -60.16        60.16 o
  17   1  11          8.12        -30.00        80.28 o
  19   1  11      15302.94      16409.01       516.27 o
  21   1  11         34.76        239.18       169.14 o
 -22   2  11         33.26        -16.97       151.06 o
 -20   2  11      17886.64      16738.85       540.82 o
 -18   2  11         41.79         89.76        66.46 o
 -16   2  11        185.80        132.11        58.48 o
 -14   2  11     113719.69     108408.80      1104.38 o
 -12   2  11         23.01         12.92        46.46 o
 -10   2  11         78.65         36.39        37.85 o
  -8   2  11      51946.21      51487.27       527.77 o
  -6   2  11         23.77         66.85        27.71 o
  -4   2  11         85.47         72.04        21.84 o
  -2   2  11          0.43         13.48        39.59 o
   0   2  11         50.78         64.78        22.09 o
   2   2  11        104.21         73.08        26.36 o
   4   2  11       7905.61       6357.73       153.61 o
   6   2  11         97.02         66.00        34.46 o
   8   2  11          6.38        -22.22        31.28 o
  10   2  11      43797.64      44977.35       548.83 o
  12   2  11         31.48        -22.54        44.90 o
  14   2  11         47.45        -44.99        52.70 o
  16   2  11      18746.60      18129.62       409.53 o
  18   2  11         83.11        116.01        90.89 o
  20   2  11         95.76        -98.44       117.20 o
  22   2  11       1750.08       2128.63       478.14 o
 -21   3  11         14.58         10.34       104.63 o
 -19   3  11         96.07         60.19        88.62 o
 -17   3  11       8362.61       8114.13       471.31 o
 -15   3  11          4.71         14.69        54.09 o
 -13   3  11         37.23          9.81        46.15 o
 -11   3  11       1941.48       2266.43       159.67 o
  -9   3  11        130.31        143.35        41.54 o
  -7   3  11         20.49         16.98        27.75 o
  -5   3  11      94540.70     100539.96       745.26 o
  -3   3  11          2.41          7.54        22.99 o
  -1   3  11         61.08         31.51        23.05 o
   1   3  11       7554.24       6418.70       125.74 o
   3   3  11         16.55          0.64        27.70 o
   5   3  11         20.91         15.98        32.98 o
   7   3  11      51978.46      51256.68       499.23 o
   9   3  11         15.89         75.50        41.71 o
  11   3  11          4.97         -2.11        43.16 o
  13   3  11      29663.43      31387.38       458.11 o
  15   3  11         91.89        187.54        67.77 o
  17   3  11         37.32        -40.69        75.15 o
  19   3  11       9202.04       9533.25       444.07 o
  21   3  11         72.47         91.01       146.39 o
 -20   4  11      42655.81      43743.61      1030.47 o
 -18   4  11         38.99          9.58        74.59 o
 -16   4  11         31.36         -5.83        57.39 o
 -14   4  11      57006.26      58444.63       668.40 o
 -12   4  11         13.62        -12.46        44.21 o
 -10   4  11         13.02        -15.81        44.84 o
  -8   4  11      44632.32      43981.36       478.82 o
  -6   4  11         32.94         43.39        30.62 o
  -4   4  11         39.64        110.81        28.07 o
  -2   4  11      99926.61     100609.29       747.20 o
   0   4  11         83.57         92.64        30.39 o
   2   4  11         25.68         32.75        32.32 o
   4   4  11         43.28         55.10        33.10 o
   6   4  11        146.74        160.23        41.14 o
   8   4  11         64.24         54.27        45.33 o
  10   4  11       2035.61       2011.89       123.28 o
  12   4  11         30.27        -49.49        49.49 o
  14   4  11          0.03        -54.56        54.56 o
  16   4  11        189.53         87.76        70.68 o
  18   4  11         60.86        107.66        82.12 o
  20   4  11         30.26        -50.23       131.28 o
 -19   5  11         83.91         95.98       204.44 o
 -17   5  11      54527.56      52083.52       895.60 o
 -15   5  11          2.78        -24.64        71.90 o
 -13   5  11         14.31         19.52        58.99 o
 -11   5  11      31005.20      30787.33       483.04 o
  -9   5  11         40.11        -35.57        46.38 o
  -7   5  11         16.35         36.39        37.71 o
  -5   5  11          0.23         98.67        57.26 o
  -3   5  11         25.67         38.48        34.10 o
  -1   5  11          7.29         32.68        34.97 o
   1   5  11      52819.45      52035.72       522.20 o
   3   5  11        123.48         90.19        42.01 o
   5   5  11          5.01        -35.59        41.53 o
   7   5  11     200900.22     200279.02      1611.16 o
   9   5  11         27.38         32.87        44.52 o
  11   5  11         30.42         20.74        47.25 o
  13   5  11      56752.25      58282.29       696.52 o
  15   5  11          0.54        -40.05        60.73 o
  17   5  11          8.76        -45.27        95.21 o
  19   5  11      42290.44      44295.06       884.32 o
 -20   6  11        147.21        265.86       189.54 o
 -18   6  11          6.09        356.00       176.60 o
 -16   6  11          3.47        -57.17        95.35 o
 -14   6  11        187.64        126.25        75.41 o
 -12   6  11        145.00        258.26        67.71 o
 -10   6  11         32.65         53.59        55.68 o
  -8   6  11      42990.38      44245.78       525.50 o
  -6   6  11         57.59        359.97        51.47 o
  -4   6  11         19.43         34.50        37.84 o
  -2   6  11      44147.50      44802.55       483.00 o
   0   6  11         18.55        123.09        44.43 o
   2   6  11         80.65        135.81        47.15 o
   4   6  11     201715.62     199557.38      1530.81 o
   6   6  11         10.64         54.66        46.53 o
   8   6  11         80.19         76.33        50.19 o
  10   6  11     116172.14     113406.28      1072.94 o
  12   6  11         31.96        116.76        57.12 o
  14   6  11         68.07        -23.63        71.73 o
  16   6  11      53920.35      54102.46       855.38 o
  18   6  11          3.23        -44.29       148.94 o
  20   6  11          2.92        -37.99       163.73 o
 -19   7  11          0.48        -74.17       158.28 o
 -17   7  11      42879.44      43872.73      1080.69 o
 -15   7  11         71.61         56.14        90.69 o
 -13   7  11         33.87        -70.52        70.52 o
 -11   7  11      19305.42      18732.68       411.31 o
  -9   7  11         25.03         29.94        55.31 o
  -7   7  11          5.65        -45.66        45.66 o
  -5   7  11      42830.80      43905.15       598.31 o
  -3   7  11         30.34        -45.02        45.02 o
  -1   7  11          5.77        -48.93        48.93 o
   1   7  11       1945.80       2089.80       135.44 o
   3   7  11         29.08        -17.39        46.31 o
   5   7  11         96.79        131.40        61.40 o
   7   7  11         28.71        154.73        75.92 o
   9   7  11          9.75         61.63        62.72 o
  11   7  11         57.89        150.31        68.09 o
  13   7  11       8341.09       8468.41       394.16 o
  15   7  11         34.48        -23.91        95.02 o
  17   7  11         34.32        -26.24       202.26 o
  19   7  11        131.94        105.40       189.06 o
 -16   8  11         19.44       -127.22       127.22 o
 -14   8  11       9258.58       9419.00       403.69 o
 -12   8  11         91.55         71.70        90.59 o
 -10   8  11         12.95        -14.37        75.23 o
  -8   8  11          0.25         56.34       115.96 o
  -6   8  11         37.42         70.66        70.83 o
  -4   8  11         43.69         76.79        67.34 o
  -2   8  11      30220.32      30560.37       465.13 o
   0   8  11         23.64         25.51        52.56 o
   2   8  11         37.31         33.72        56.81 o
   4   8  11     116479.30     109752.72      1173.33 o
   6   8  11         11.30         -4.61        56.87 o
   8   8  11          1.73        -29.22        61.17 o
  10   8  11      85116.21      86227.87      1036.55 o
  12   8  11         46.73        117.50        76.46 o
  14   8  11         60.78        -39.12       104.32 o
  16   8  11      43328.79      44497.54      1280.63 o
 -15   9  11         52.21        -53.09       137.31 o
 -13   9  11         45.96        142.10       180.58 o
 -11   9  11      15179.98      16312.26       529.19 o
  -9   9  11          2.70        155.83       110.53 o
  -7   9  11          6.49        -27.24        87.01 o
  -5   9  11      19289.95      18691.07       427.45 o
  -3   9  11        115.39        232.15        83.56 o
  -1   9  11          0.02         52.61        66.04 o
   1   9  11      57948.95      56844.47       716.93 o
   3   9  11         26.26         60.99        65.72 o
   5   9  11         64.97        181.68        74.43 o
   7   9  11      85866.82      86639.35      1053.98 o
   9   9  11          8.62          6.81        73.24 o
  11   9  11        106.20         90.64        79.16 o
  13   9  11      18358.73      17310.59       580.86 o
  15   9  11         11.10        184.03       152.12 o
 -14  10  11       1910.87       1556.99       263.56 o
 -12  10  11          1.75       -176.22       176.22 o
 -10  10  11          1.88        109.43       173.84 o
  -8  10  11      15795.06      16516.66       572.19 o
  -6  10  11         98.21         43.43       110.26 o
  -4  10  11         41.04         43.38        81.69 o
  -2  10  11        167.55         -2.06        74.02 o
   0  10  11          0.48         85.08        72.40 o
   2  10  11         56.15         20.93        72.09 o
   4  10  11       8580.73       7897.62       322.01 o
   6  10  11         46.94        -29.91        71.01 o
   8  10  11         83.16         35.20        79.24 o
  10  10  11         12.34        -29.57       105.33 o
  12  10  11          8.49         33.77       132.75 o
  14  10  11         11.49        124.49       138.15 o
 -11  11  11          1.72       -210.71       210.71 o
  -9  11  11         27.06       -164.78       165.45 o
  -7  11  11         89.55       -103.43       149.46 o
  -5  11  11       9439.74       9101.73       547.14 o
  -3  11  11         71.42        -88.42        88.42 o
  -1  11  11          7.02        -21.89        82.98 o
   1  11  11      54732.74      53059.23       952.09 o
   3  11  11         33.33        -10.93        91.33 o
   5  11  11         72.87       -116.12       116.12 o
   7  11  11      18347.81      17684.73       870.58 o
   9  11  11          7.79        151.69       127.77 o
  11  11  11          1.97        -66.10       114.91 o
  -8  12  11       1794.10       1363.67       297.97 o
  -6  12  11         70.83         47.57       169.15 o
  -4  12  11         29.85         61.06       187.91 o
  -2  12  11      43167.78      47096.44      1144.15 o
   0  12  11          4.12         67.50       138.90 o
   2  12  11         43.86       -170.28       170.28 o
   4  12  11      43929.00      43196.47      1284.78 o
   6  12  11         12.08         26.23       145.31 o
   8  12  11         13.17        191.51       131.84 o
  -1  13  11          2.33       -148.21       148.21 o
   1  13  11        153.35        332.44       177.38 o
 -22   0  12          2.42        272.25       197.64 o
 -20   0  12         19.68        -74.46       181.50 o
 -18   0  12          7.86       -113.52       113.52 o
 -16   0  12         49.31         76.23        94.30 o
 -14   0  12         10.82         -7.32        75.81 o
 -12   0  12      78610.12      80756.87      1283.70 o
 -10   0  12         18.37          8.09        52.51 o
  -8   0  12         82.86         89.64        48.19 o
  -6   0  12     386082.81     402618.00      3874.19 o
  -4   0  12         36.31         43.70        27.85 o
  -2   0  12         10.57          0.32        31.77 o
   0   0  12    1321042.12    1383296.38     12604.79 o
   2   0  12        134.33        134.81        41.17 o
   4   0  12        121.00        178.88        39.05 o
   6   0  12     335398.38     348194.25      2965.02 o
   8   0  12        256.70        365.88        55.54 o
  10   0  12         43.06         37.50        70.43 o
  12   0  12      91027.95      95142.50      1391.58 o
  14   0  12         32.69         26.59        85.03 o
  16   0  12          3.20        -14.88       131.05 o
  18   0  12      19448.21      17918.36       686.21 o
  20   0  12         18.19        284.56       257.12 o
  22   0  12         13.94        204.04       276.07 o
 -21   1  12       4379.55       5112.75       714.05 o
 -19   1  12         13.76        -92.36        92.36 o
 -17   1  12         21.83         -1.01        64.34 o
 -15   1  12        124.57         22.26        56.04 o
 -13   1  12         41.42         54.72        52.54 o
 -11   1  12         57.05         36.33        39.59 o
  -9   1  12       6470.65       5889.36       173.15 o
  -7   1  12        136.47        139.39        37.72 o
  -5   1  12        157.17        177.78        34.30 o
  -3   1  12       4979.92       5456.75       121.13 o
  -1   1  12        148.07        143.79        27.38 o
   1   1  12          0.20        -14.94        19.54 o
   3   1  12       5211.25       5553.87       108.22 o
   5   1  12         12.51         70.85        28.01 o
   7   1  12          7.03        -21.95        28.23 o
   9   1  12       8925.25       9458.45       191.17 o
  11   1  12         38.17         29.78        51.85 o
  13   1  12         16.52        -51.67        51.67 o
  15   1  12       9102.52       9651.16       345.87 o
  17   1  12         40.20        -59.82        72.64 o
  19   1  12          2.91        104.27       123.86 o
  21   1  12         70.76         79.55       168.10 o
 -22   2  12          3.84       -105.39       124.22 o
 -20   2  12         10.13         64.62       116.30 o
 -18   2  12        150.29        274.57        80.66 o
 -16   2  12         12.77        -17.13        63.03 o
 -14   2  12         16.34        -48.52        48.52 o
 -12   2  12      11540.37      12665.71       265.61 o
 -10   2  12         16.53          3.68        35.66 o
  -8   2  12        155.78        204.12        41.85 o
  -6   2  12      15819.69      14672.57       208.28 o
  -4   2  12         16.91        -11.58        22.73 o
  -2   2  12        144.72        157.22        27.94 o
   0   2  12       5234.46       5436.47       120.77 o
   2   2  12          1.41         64.18        25.38 o
   4   2  12        166.03        126.49        35.60 o
   6   2  12      16534.84      15794.38       236.14 o
   8   2  12         50.65         55.32        37.05 o
  10   2  12        115.22         61.62        39.18 o
  12   2  12      11225.90      11047.34       311.03 o
  14   2  12         30.58        -56.37        56.37 o
  16   2  12          3.70        -74.66        81.36 o
  18   2  12       2602.31       2516.27       193.70 o
  20   2  12         17.33         38.28       132.78 o
  22   2  12          5.33       -158.47       158.47 o
 -21   3  12       1040.23        677.96       176.06 o
 -19   3  12         18.15         65.78       100.84 o
 -17   3  12          2.17         24.57        94.32 o
 -15   3  12       5483.74       5713.95       253.34 o
 -13   3  12         17.11        -14.17        50.61 o
 -11   3  12          0.23        -10.73        42.52 o
  -9   3  12      91011.54      93075.27       848.91 o
  -7   3  12         30.90        119.66        34.79 o
  -5   3  12          6.19         52.86        28.50 o
  -3   3  12     337801.19     346939.97      2123.08 o
  -1   3  12         12.13         34.21        25.26 o
   1   3  12        140.78        262.88        36.39 o
   3   3  12     401009.38     413769.91      2619.92 o
   5   3  12        127.42        106.06        35.98 o
   7   3  12        109.85        119.88        41.65 o
   9   3  12      95068.83      95561.89       838.95 o
  11   3  12        116.98         87.88        51.43 o
  13   3  12         26.97          7.19        51.25 o
  15   3  12      24167.97      24154.09       445.51 o
  17   3  12         14.39         10.75        82.74 o
  19   3  12         23.85        -38.20       118.32 o
  21   3  12      10515.96      10545.40       571.50 o
 -20   4  12          0.41        -24.87       128.21 o
 -18   4  12       6864.22       7951.80       454.76 o
 -16   4  12         27.15        -31.28        65.34 o
 -14   4  12          3.66        -19.41        49.46 o
 -12   4  12       4778.98       5417.28       201.83 o
 -10   4  12         55.50         94.83        47.02 o
  -8   4  12          2.39         22.90        39.71 o
  -6   4  12       9435.62       9199.88       165.54 o
  -4   4  12        244.81        345.17        38.82 o
  -2   4  12          6.98         -6.60        25.69 o
   0   4  12      16551.78      15199.58       218.79 o
   2   4  12        147.10        174.08        37.96 o
   4   4  12         48.20        116.59        39.10 o
   6   4  12       6873.97       6073.36       176.88 o
   8   4  12          4.38         51.69        46.12 o
  10   4  12         10.08         28.54        44.12 o
  12   4  12       4524.74       4918.77       206.15 o
  14   4  12         27.24         -1.80        55.53 o
  16   4  12          5.47          7.23        72.17 o
  18   4  12        709.72        969.80       146.17 o
  20   4  12         36.29        -80.61       125.89 o
 -19   5  12          0.60        303.89       161.10 o
 -17   5  12         15.01        104.73       118.27 o
 -15   5  12       1750.39       1623.81       143.51 o
 -13   5  12          8.13         10.30        59.06 o
 -11   5  12          8.19        117.59        58.08 o
  -9   5  12      11488.35      10928.63       255.36 o
  -7   5  12         24.19         15.55        36.76 o
  -5   5  12         46.75         34.07        37.33 o
  -3   5  12       9340.48       9453.66       177.84 o
  -1   5  12         50.75        146.27        39.73 o
   1   5  12        115.48        179.01        43.27 o
   3   5  12       7048.38       6372.50       230.07 o
   5   5  12          5.57          3.23        44.44 o
   7   5  12         34.87         12.06        47.95 o
   9   5  12      12954.03      12998.69       259.18 o
  11   5  12         12.63         -8.50        46.16 o
  13   5  12         18.20        -58.14        58.14 o
  15   5  12       1891.12       1870.78       165.84 o
  17   5  12          1.14        -32.14        80.73 o
  19   5  12          2.36         56.92       114.58 o
 -18   6  12       2090.74       2800.43       352.17 o
 -16   6  12          1.42        -71.79        79.35 o
 -14   6  12          7.35        153.68        77.94 o
 -12   6  12      22716.72      24012.48       467.54 o
 -10   6  12         39.76         30.29        58.82 o
  -8   6  12         10.50          8.17        46.01 o
  -6   6  12      90954.88      92872.51       796.70 o
  -4   6  12         35.89         68.97        46.02 o
  -2   6  12         90.51         59.15        44.53 o
   0   6  12      94798.70      92163.13       903.44 o
   2   6  12          3.41         40.62        40.21 o
   4   6  12         29.45         65.68        43.15 o
   6   6  12      80767.32      83304.77       874.62 o
   8   6  12         22.44         48.83        58.24 o
  10   6  12          2.42         98.65        65.79 o
  12   6  12       6016.30       5937.67       233.19 o
  14   6  12         28.25         26.77        74.53 o
  16   6  12          1.72        -24.90        90.86 o
  18   6  12       2419.70       1935.82       290.27 o
 -17   7  12          2.52       -174.66       174.66 o
 -15   7  12        703.60        722.34       153.64 o
 -13   7  12         29.27        -16.01        79.01 o
 -11   7  12          0.78        -34.98        63.77 o
  -9   7  12       9395.60       9539.34       307.07 o
  -7   7  12         41.98         -1.01        50.26 o
  -5   7  12         14.34        -39.67        52.97 o
  -3   7  12      11470.43      11590.77       299.17 o
  -1   7  12        103.64         81.08        52.17 o
   1   7  12          7.84        110.18        52.31 o
   3   7  12      13002.07      12654.07       274.43 o
   5   7  12         17.46         82.09        65.10 o
   7   7  12         18.70         68.14        64.55 o
   9   7  12        102.59         87.40        64.75 o
  11   7  12         15.73        -12.13        70.00 o
  13   7  12          4.17        -65.70        65.70 o
  15   7  12       7288.04       8026.80       506.56 o
  17   7  12         11.16         85.24       162.40 o
 -16   8  12         46.53       -122.95       122.95 o
 -14   8  12         26.14         36.35       116.53 o
 -12   8  12       2535.24       2046.57       189.79 o
 -10   8  12         65.81         12.39       121.01 o
  -8   8  12          4.10         39.01        78.11 o
  -6   8  12       9390.92      10364.29       360.21 o
  -4   8  12         39.28        175.10        71.47 o
  -2   8  12         21.99         14.86        58.40 o
   0   8  12       4723.77       4914.74       274.69 o
   2   8  12         10.32         33.04        55.94 o
   4   8  12          2.70         78.48        64.30 o
   6   8  12        120.11        120.02        73.27 o
   8   8  12          2.71        -15.70        57.58 o
  10   8  12         29.39        -54.36        67.31 o
  12   8  12        204.95        280.34        95.85 o
  14   8  12         14.61        -84.91       110.44 o
  16   8  12          0.32       -159.02       159.02 o
 -15   9  12       9905.00      10065.72       575.66 o
 -13   9  12         30.21         96.73       163.27 o
 -11   9  12          7.66        -38.33       116.00 o
  -9   9  12      19156.86      18536.24       522.50 o
  -7   9  12         51.67         59.24        94.23 o
  -5   9  12          2.93         16.76        75.75 o
  -3   9  12      24148.89      24675.33       498.08 o
  -1   9  12         23.78         70.75        66.08 o
   1   9  12         14.99         31.50        67.98 o
   3   9  12       5799.25       6027.85       286.31 o
   5   9  12         15.54          8.93        65.56 o
   7   9  12         28.63        -44.20        75.50 o
   9   9  12          6.55         35.59        77.74 o
  11   9  12          9.41         85.04        88.93 o
  13   9  12         23.20       -115.35       115.35 o
  15   9  12        957.76       1009.57       295.00 o
 -14  10  12          8.66       -126.64       177.31 o
 -12  10  12         87.24        -26.16       195.91 o
 -10  10  12         14.16       -141.74       185.11 o
  -8  10  12          3.23        -31.06       117.59 o
  -6  10  12       2578.02       2394.04       290.36 o
  -4  10  12         15.14        228.79       100.94 o
  -2  10  12          6.93         55.86        78.93 o
   0  10  12       1889.21       1440.41       134.25 o
   2  10  12         32.69        -19.82        86.93 o
   4  10  12          3.53        -11.83        79.03 o
  11 -11 -13         33.47       -228.79       228.79 o
  10 -10 -13          1.87       -110.67       219.05 o
   9  -9 -13         36.13       -116.32       116.32 o
   8  -8 -13          0.70         38.30       129.98 o
   7  -7 -13          0.11         42.73        83.96 o
   6  -6 -13         10.33        -82.01        82.01 o
   5  -5 -13         30.78        352.99        90.46 o
   4  -4 -13         13.21         67.60        48.99 o
   3  -3 -13         42.63         41.43        38.13 o
   2  -2 -13         16.37        -32.68        32.68 o
   1  -1 -13          1.81        -19.62        26.09 o
  -1   1 -13         88.76        156.77        42.02 o
  -2   2 -13         10.58        -35.75        35.75 o
  -3   3 -13          3.51          6.22        43.35 o
  -4   4 -13         43.15         44.24        55.24 o
  -5   5 -13          0.01         30.92        58.63 o
  -6   6 -13          0.08        -55.03        55.03 o
  -7   7 -13          4.76          5.51        75.81 o
  -8   8 -13         14.14         98.60        91.13 o
  -9   9 -13          0.15         25.78       105.47 o
 -10  10 -13          6.91        263.60       181.50 o
 -11  11 -13          0.59         80.96       173.47 o
   6  10  12        190.19        146.85        96.42 o
   8  10  12         11.96        131.50        96.96 o
  10  10  12         33.56        -22.36       108.41 o
  12  10  12       4964.12       5291.17       426.12 o
  14  10  12         14.52         20.14       144.14 o
 -11  11  12         17.92       -206.70       206.70 o
  -9  11  12         84.67         41.86       191.16 o
  -7  11  12         21.78        125.74       170.06 o
  -5  11  12         28.79        131.13       151.42 o
  -3  11  12        748.61        615.09       137.52 o
  -1  11  12          0.92         55.29        96.49 o
   1  11  12          1.49        -84.74        84.74 o
   3  11  12       7189.94       8086.23       465.45 o
   5  11  12         18.47       -124.44       124.44 o
   7  11  12         18.81       -143.30       194.29 o
   9  11  12       4829.87       5985.49       777.39 o
  11  11  12          0.04        -58.18       179.01 o
  -8  12  12          6.57       -155.04       205.87 o
  -6  12  12      10391.99      11871.75       770.97 o
  -4  12  12         46.39       -149.07       149.07 o
  -2  12  12          2.70       -139.75       139.75 o
   0  12  12       2266.25       2034.52       295.72 o
   2  12  12          8.91        -68.14       132.88 o
   4  12  12          0.25        -13.92       142.73 o
   6  12  12       1073.22        629.06       193.36 o
   8  12  12         12.75       -133.42       133.42 o
 -21   1  13          8.46         21.85       118.61 o
 -19   1  13       3550.66       4464.65       345.16 o
 -17   1  13         40.31         22.98        71.18 o
 -15   1  13         41.68        115.82        62.68 o
 -13   1  13       9628.52      10490.27       266.13 o
 -11   1  13         22.47         30.39        41.64 o
  -9   1  13         26.11        -10.68        37.32 o
  -7   1  13      26362.53      25202.15       312.16 o
  -5   1  13         26.41         87.96        30.71 o
  -3   1  13          0.11         17.12        22.36 o
  -1   1  13          1.41         31.27        18.39 o
   1   1  13        157.83        131.26        27.53 o
   3   1  13         15.36          4.61        22.81 o
   5   1  13       2890.23       3299.66       110.01 o
   7   1  13         66.84         46.48        30.79 o
   9   1  13         13.45         76.33        43.21 o
  11   1  13      19890.66      21090.08       391.17 o
  13   1  13         29.31         69.21        65.02 o
  15   1  13          8.31         29.53        66.99 o
  17   1  13       1221.36       1587.80       156.94 o
  19   1  13         44.81        -22.98       137.31 o
  21   1  13         21.41         19.68       208.26 o
 -20   2  13         51.87       -124.44       124.44 o
 -18   2  13         26.48         36.44        77.30 o
 -16   2  13        317.04        301.46        78.68 o
 -14   2  13         12.33         43.31        52.29 o
 -12   2  13         64.62        -10.84        46.22 o
 -10   2  13      43281.47      41878.23       471.99 o
  -8   2  13        108.67        164.66        39.74 o
  -6   2  13         62.71         51.20        31.15 o
  -4   2  13       3125.73       3543.49       140.28 o
  -2   2  13         12.73         22.47        25.42 o
   0   2  13         11.98         33.37        20.16 o
   2   2  13         18.80          7.62        25.42 o
   4   2  13        103.21        101.54        40.27 o
   6   2  13          9.00         36.70        31.04 o
   8   2  13      15645.23      14196.57       231.15 o
  10   2  13         76.76         43.53        43.36 o
  12   2  13          4.57        -56.03        56.03 o
  14   2  13       5278.91       4461.34       230.52 o
  16   2  13         85.29        -29.46        74.83 o
  18   2  13         38.22         99.12        91.49 o
  20   2  13        165.28        209.45       153.44 o
 -21   3  13         77.04          4.19       130.22 o
 -19   3  13        218.53         92.97       180.56 o
 -17   3  13          9.31        -69.42        69.42 o
 -15   3  13         80.65        -60.04        60.04 o
 -13   3  13        177.75        326.18        64.43 o
 -11   3  13         31.86         71.83        46.32 o
  -9   3  13          0.43        -36.92        36.92 o
  -7   3  13      16268.46      14101.47       218.97 o
  -5   3  13         19.86         14.85        28.25 o
  -3   3  13         33.16         21.32        26.64 o
  -1   3  13       2736.03       3275.19        97.98 o
   1   3  13         80.29        124.73        36.74 o
   3   3  13          6.24        -31.94        31.94 o
   5   3  13      26771.28      26787.68       312.05 o
   7   3  13         58.03        157.31        44.85 o
   9   3  13          0.20        -37.43        37.43 o
  11   3  13       2640.94       2404.54       138.03 o
  13   3  13         52.06        158.72        59.71 o
  15   3  13         69.77        133.63        75.55 o
  17   3  13       7946.29       7277.29       324.50 o
  19   3  13        115.36       -114.40       114.40 o
  21   3  13        103.89       -136.31       136.31 o
 -20   4  13         88.85        -55.86       148.63 o
 -18   4  13         75.53        -30.69       102.63 o
 -16   4  13      16500.45      17588.29       497.16 o
 -14   4  13          4.04        132.16        62.63 o
 -12   4  13         46.97         29.20        50.33 o
 -10   4  13       2741.98       2805.58       136.42 o
  -8   4  13         32.33          9.25        36.80 o
  -6   4  13         39.43        -11.41        33.18 o
  -4   4  13         10.27          2.70        28.06 o
  -2   4  13         52.00         21.34        29.81 o
   0   4  13         10.18         38.66        32.68 o
   2   4  13      26155.46      26489.89       397.64 o
   4   4  13         76.72         48.22        36.48 o
   6   4  13         27.12         -9.41        39.02 o
   8   4  13      44124.30      44363.34       485.96 o
  10   4  13          2.54         13.22        45.75 o
  12   4  13         20.92         21.07        57.35 o
  14   4  13      17600.50      18539.26       363.32 o
  16   4  13         68.26         73.83        80.72 o
  18   4  13         32.10        -25.59       101.43 o
  20   4  13       9717.01       9920.94       541.79 o
 -19   5  13       7518.40      10009.51      1050.35 o
 -17   5  13         19.37         -9.88       114.67 o
 -15   5  13          7.00         20.03        73.44 o
 -13   5  13      17760.17      18998.44       426.79 o
 -11   5  13         60.42         34.64        55.48 o
  -9   5  13         26.62         60.60        46.74 o
  -7   5  13      19989.43      21059.06       343.20 o
  -5   5  13         23.95        147.79        40.88 o
  -3   5  13         10.65        -25.62        38.25 o
  -1   5  13      15478.22      13885.59       273.26 o
   1   5  13         46.32        110.34        45.12 o
   3   5  13         27.61         66.73        43.51 o
   5   5  13          0.02         75.65        48.72 o
   7   5  13         35.62        131.48        56.63 o
   9   5  13         79.03        -48.37        48.37 o
  11   5  13        176.19        310.05        63.73 o
  13   5  13          7.21         32.22        63.85 o
  15   5  13         32.84        -10.65        77.88 o
  17   5  13         33.14        -38.10       104.13 o
  19   5  13         12.89        -26.15       127.13 o
 -18   6  13          4.25        160.61       161.13 o
 -16   6  13         22.56        -11.78        96.79 o
 -14   6  13         76.48        107.35        75.50 o
 -12   6  13         29.98        -17.26        62.20 o
 -10   6  13       5338.70       4758.27       241.06 o
  -8   6  13         45.45         29.00        55.83 o
  -6   6  13          8.04        -34.94        43.05 o
  -4   6  13      20232.22      21913.75       339.61 o
  -2   6  13         62.65        -40.93        40.93 o
   0   6  13          0.23        -29.32        38.61 o
   2   6  13      44837.03      43899.14       499.00 o
   4   6  13         33.59        114.42        48.63 o
   6   6  13          0.15        -49.33        49.33 o
   8   6  13      10394.42      10744.50       289.58 o
  10   6  13          6.34         -0.68        58.10 o
  12   6  13         62.59         62.38        64.36 o
  14   6  13      18283.61      18955.13       455.81 o
  16   6  13          2.06        116.13       113.90 o
  18   6  13          7.55        -35.13       132.05 o
 -17   7  13          3.17        138.34       147.42 o
 -15   7  13         26.27       -106.07       106.07 o
 -13   7  13       7854.38       7711.27       514.45 o
 -11   7  13         29.43        -33.07        66.99 o
  -9   7  13         21.50          4.05        62.50 o
  -7   7  13          0.08        101.66        60.28 o
  -5   7  13         37.16         57.59        59.99 o
  -3   7  13          4.44         43.63        59.45 o
  -1   7  13       2661.72       2498.10       163.29 o
   1   7  13          2.50        -47.23        47.23 o
   3   7  13         86.31         34.58        56.35 o
   5   7  13      10417.96      10176.52       318.32 o
   7   7  13          8.46         43.31        62.82 o
   9   7  13          6.00         21.47        82.18 o
  11   7  13        398.37        222.07        89.32 o
  13   7  13         57.13        112.72        83.27 o
  15   7  13         48.52       -128.93       128.93 o
  17   7  13       8154.11       9367.14       643.50 o
 -16   8  13       9131.41      10351.06       659.64 o
 -14   8  13         66.90        -44.68       114.67 o
 -12   8  13         43.80        -80.93        80.93 o
 -10   8  13       1263.27       1395.17       190.11 o
  -8   8  13          0.55         -8.58        85.56 o
  -6   8  13          9.19        125.46        72.78 o
  -4   8  13       5328.42       4622.38       243.77 o
  -2   8  13         55.86         77.78        65.48 o
   0   8  13         25.90        -10.46        55.35 o
   2   8  13        191.64        414.18        79.37 o
   4   8  13          8.14        187.52        72.13 o
   6   8  13          5.93        -14.90        63.27 o
   8   8  13         25.15         72.02        74.32 o
  10   8  13         24.31        -73.90        73.90 o
  12   8  13         67.20         80.86        83.87 o
  14   8  13        324.65         73.27       155.00 o
  16   8  13         64.99       -206.70       206.70 o
 -15   9  13         37.75         88.48       155.11 o
 -13   9  13        240.95        123.87       187.75 o
 -11   9  13         43.38       -108.20       144.88 o
  -9   9  13         28.10        -19.89       170.43 o
  -7   9  13       1296.94       1771.92       194.60 o
  -5   9  13         76.50          2.11        74.43 o
  -3   9  13         62.47         -4.93        73.14 o
  -1   9  13      17964.28      18354.74       474.42 o
   1   9  13          6.77         26.56        64.77 o
   3   9  13         60.56         43.15        73.29 o
   5   9  13        413.75        312.77        95.68 o
   7   9  13         30.97          6.88        75.26 o
   9   9  13          0.27        -58.11        77.45 o
  11   9  13       4357.68       3977.25       315.17 o
  13   9  13         22.40        -63.50       129.59 o
  15   9  13         52.05       -151.16       161.76 o
 -12  10  13         14.01        111.50       228.26 o
 -10  10  13          1.45         84.70       201.35 o
  -8  10  13         51.23        -79.41       157.75 o
  -6  10  13         46.93         18.50       108.50 o
  -4  10  13       7879.03       7322.21       368.02 o
  -2  10  13         82.75        150.47        92.39 o
   0  10  13         27.82        -29.90        72.51 o
   2  10  13      18280.53      17919.97       425.55 o
   4  10  13         45.82        -25.44        82.09 o
   6  10  13         57.72        100.63        92.75 o
   8  10  13       4272.70       4200.22       367.89 o
  10  10  13         12.28       -120.64       120.64 o
  12  10  13         13.96       -180.45       183.38 o
 -11  11  13         26.04       -152.82       552.05 o
  -9  11  13         17.07       -196.62       310.06 o
  -7  11  13        183.80        419.58       203.73 o
  -5  11  13        114.75        -11.79       139.43 o
  -3  11  13         29.77        -65.63       106.78 o
  -1  11  13         32.78         41.21       104.84 o
   1  11  13          2.02        -25.32       114.21 o
   3  11  13         50.19         -4.72       166.84 o
   5  11  13        309.51        122.82       148.45 o
   7  11  13         26.44         89.31       132.17 o
   9  11  13         11.40       -116.89       116.89 o
  11  11  13          1.06          0.60       170.28 o
  -6  12  13         92.61       -168.44       168.44 o
  -4  12  13       9825.64      10089.25       611.04 o
  -2  12  13         11.19         44.03       151.42 o
   0  12  13          6.45        161.32       154.04 o
   2  12  13       8113.03       8564.54       751.33 o
   4  12  13         74.39         77.85       142.19 o
   6  12  13         57.86        139.63       157.24 o
 -20   0  14       8678.32       7790.85       786.89 o
 -18   0  14         19.37          7.41        97.31 o
 -16   0  14         28.97         85.52        95.89 o
 -14   0  14        196.47        516.47       117.47 o
 -12   0  14         37.71        154.67        76.82 o
 -10   0  14         24.58        -16.57        60.88 o
  -8   0  14      12903.43      13020.18       311.87 o
  -6   0  14          3.63        -32.44        38.29 o
  -4   0  14        100.83         23.24        41.71 o
  -2   0  14     271735.62     273810.62      2462.69 o
   0   0  14         23.26         63.41        40.08 o
   2   0  14         11.43        -27.68        27.68 o
   4   0  14     311664.72     310004.09      2633.78 o
   6   0  14         40.18        -13.18        44.34 o
   8   0  14         24.97         25.53        50.90 o
  10   0  14      15517.32      15576.20       438.31 o
  12   0  14         50.81        148.26        91.47 o
  14   0  14         15.94        -30.24        77.63 o
  16   0  14      19353.12      17157.32       653.30 o
  18   0  14          6.44        -85.05       137.57 o
  20   0  14         11.69        -22.49       198.66 o
 -21   1  14          8.11        -22.04       116.07 o
 -19   1  14         32.24         45.37       102.67 o
 -17   1  14       6811.44       6504.45       289.45 o
 -15   1  14         10.45        -42.61        55.72 o
 -13   1  14         25.48         -7.84        50.60 o
 -11   1  14      59394.20      57332.48       599.68 o
  -9   1  14         51.52        102.28        40.99 o
  -7   1  14        176.87        238.23        42.48 o
  -5   1  14     135405.62     130491.64       973.45 o
  -3   1  14         23.17         42.00        23.60 o
  -1   1  14         14.00         17.99        21.28 o
   1   1  14     275355.53     272538.66      1754.95 o
   3   1  14         31.99         25.94        27.54 o
   5   1  14         52.01        101.84        34.41 o
   7   1  14      96279.44      93435.79       740.24 o
   9   1  14        179.25        190.11        53.40 o
  11   1  14        101.77         25.64        61.38 o
  13   1  14      30448.73      31861.62       533.99 o
  15   1  14         33.46         71.93        67.31 o
  17   1  14          0.03        -24.25        73.66 o
  19   1  14      35067.03      37403.56      1311.69 o
  21   1  14         17.71        -28.81       152.74 o
 -20   2  14      21562.73      22396.44       707.47 o
 -18   2  14         46.12         84.85       107.76 o
 -16   2  14         18.71         37.38        67.79 o
 -14   2  14      39677.72      38336.25       537.35 o
 -12   2  14         31.61        -55.05        55.05 o
 -10   2  14         67.60         67.54        44.80 o
  -8   2  14      52674.69      53036.99       516.03 o
  -6   2  14         21.19          9.02        30.07 o
  -4   2  14         85.63         96.56        31.21 o
  -2   2  14     313797.81     307276.41      1968.78 o
   0   2  14         31.76          7.46        26.85 o
   2   2  14         85.67         38.40        29.39 o
   4   2  14     135427.31     135331.64       948.20 o
   6   2  14          3.59         33.87        33.50 o
   8   2  14         55.54         87.48        41.96 o
  10   2  14      22499.23      21549.62       350.70 o
  12   2  14         15.87        -52.22        52.22 o
  14   2  14         11.69         14.73        64.45 o
  16   2  14      27363.06      28567.85       549.27 o
  18   2  14         68.37         18.96        95.93 o
  20   2  14          2.22        -87.02       126.97 o
 -21   3  14         27.84        132.92       140.90 o
 -19   3  14         15.94         86.21       119.23 o
 -17   3  14      17185.01      19068.60       406.54 o
 -15   3  14         41.91         -2.48        60.11 o
 -13   3  14          1.54        -47.94        47.94 o
 -11   3  14      26459.78      25805.53       405.49 o
  -9   3  14         21.50         34.79        38.10 o
  -7   3  14         22.54         41.87        39.04 o
  10 -10 -15         29.25        108.59       208.34 o
   9  -9 -15          2.23        119.89       166.19 o
   8  -8 -15          5.79         57.63       129.98 o
   7  -7 -15          0.01        159.60       100.30 o
   6  -6 -15          3.92        -76.47        76.47 o
   5  -5 -15         49.50         34.73        77.67 o
   4  -4 -15          2.60        -17.04        55.52 o
   3  -3 -15         12.51         88.69        52.90 o
   2  -2 -15         52.88         27.94        48.57 o
   1  -1 -15          0.51        -17.22        28.89 o
  -1   1 -15         10.26         -4.46        36.15 o
  -2   2 -15        207.98        397.72        68.18 o
  -3   3 -15         49.00         -3.29        43.15 o
  -4   4 -15         23.14        -36.03        48.62 o
  -5   5 -15        106.38        164.64        91.31 o
  -6   6 -15          0.10         -6.32        63.55 o
  -7   7 -15          0.00        115.11        87.34 o
  -8   8 -15         12.03        -13.43        90.69 o
  -9   9 -15          0.37        144.00       123.95 o
 -10  10 -15          1.48        126.04       188.97 o
  -5   3  14      95971.19      94131.09       762.96 o
  -3   3  14         37.83         57.28        32.74 o
  -1   3  14         66.76         96.34        32.73 o
   1   3  14     136248.00     133550.91       966.39 o
   3   3  14          4.36         -2.59        33.17 o
   5   3  14        127.51        138.28        41.72 o
   7   3  14      54675.51      55211.08       548.07 o
   9   3  14         28.97         54.62        43.86 o
  11   3  14         98.40        204.08        60.60 o
  13   3  14        122.87        190.38       123.62 o
  15   3  14          5.62         52.48        75.06 o
  17   3  14          1.45        -44.79        86.19 o
  19   3  14         81.03       -103.43       103.43 o
  21   3  14          8.09        -35.84       142.57 o
 -20   4  14       6201.05       6392.06       513.03 o
 -18   4  14          8.09       -112.69       112.69 o
 -16   4  14         49.04        -66.97        66.97 o
 -14   4  14      38150.91      35253.14       501.03 o
 -12   4  14         10.90         97.15        56.70 o
 -10   4  14         28.76         65.56        42.38 o
  -8   4  14      21054.03      21342.18       297.28 o
  -6   4  14         75.17        161.42        45.48 o
  -4   4  14         21.59        -29.88        29.88 o
  -2   4  14      96849.20      93739.57       765.00 o
   0   4  14          3.19        -29.44        29.44 o
   2   4  14        115.13        195.12        39.76 o
   4   4  14      12461.01      13278.67       215.72 o
   6   4  14         62.50         66.05        41.84 o
   8   4  14         59.22         11.61        42.07 o
  10   4  14      27312.26      27059.20       376.64 o
  12   4  14        126.49        119.25        60.28 o
  14   4  14         33.48         20.26        65.34 o
  16   4  14      12755.36      14782.57       464.07 o
  18   4  14         13.11         29.78       133.05 o
  20   4  14         25.81         74.37       148.31 o
 -19   5  14          2.32         -8.98       205.32 o
 -17   5  14       6003.98       7435.84       537.15 o
 -15   5  14          9.11         23.52        74.27 o
 -13   5  14          2.16          7.37        63.30 o
 -11   5  14        158.87        153.05        62.48 o
  -9   5  14         24.12         12.66        49.22 o
  -7   5  14         87.11         73.39        46.67 o
  -5   5  14      14735.66      14585.14       264.32 o
  -3   5  14        168.38        122.66        48.99 o
  -1   5  14         50.10         -7.06        42.08 o
   1   5  14      53628.40      53128.45       604.93 o
   3   5  14         67.75         49.62        43.51 o
   5   5  14         40.17         41.04        46.53 o
   7   5  14      57712.88      57194.29       715.24 o
   9   5  14          8.97        -45.76        45.76 o
  11   5  14          0.63         26.87        54.68 o
  13   5  14      38153.41      35423.30       607.58 o
  15   5  14          7.48        -30.14        79.20 o
  17   5  14          1.39       -104.05       104.05 o
  19   5  14      39563.71      42737.49      1159.44 o
 -18   6  14          2.55         37.12       155.24 o
 -16   6  14          8.05        -28.23       119.80 o
 -14   6  14      12269.84      13529.60       368.83 o
 -12   6  14          5.23         40.45        72.28 o
 -10   6  14         14.28          0.08        59.90 o
  -8   6  14      30641.50      31920.98       446.90 o
  -6   6  14         58.37          7.64        49.02 o
  -4   6  14        103.92         62.87        48.78 o
  -2   6  14      22123.63      21522.98       354.03 o
   0   6  14         23.12         53.12        43.34 o
   2   6  14         50.65         15.79        45.81 o
   4   6  14      58023.43      57362.56       609.89 o
   6   6  14          3.84        -31.31        53.31 o
   8   6  14          7.19         53.77        58.03 o
  10   6  14      39815.95      39512.53       571.76 o
  12   6  14         34.05        -61.85        61.85 o
  14   6  14         24.96         78.07        82.53 o
  16   6  14       6109.07       6001.05       479.06 o
  18   6  14          7.08        -48.47       145.24 o
 -17   7  14      39473.39      42755.67      1795.47 o
 -15   7  14         52.72        135.85       116.47 o
 -13   7  14         16.35         50.13        81.98 o
 -11   7  14      26467.45      27471.09       496.62 o
  -9   7  14         81.78        189.03        85.36 o
  -7   7  14         16.08        -15.04        62.35 o
  -5   7  14      30413.61      32264.21       463.16 o
  -3   7  14         19.38         -6.87        52.38 o
  -1   7  14         76.61         36.62        57.05 o
   1   7  14      27214.86      26575.65       423.70 o
   3   7  14         10.82         47.47        54.73 o
   5   7  14          9.10          8.16        61.24 o
   7   7  14        196.74        238.16       111.84 o
   9   7  14         27.77        -13.52        66.99 o
  11   7  14          3.31        -47.72        72.36 o
  13   7  14      18574.99      19340.58       622.03 o
  15   7  14         15.28       -133.71       133.71 o
  17   7  14         11.51        164.30       182.30 o
 -16   8  14         42.07         16.08       139.49 o
 -14   8  14        100.36        365.14       145.95 o
 -12   8  14         18.79          9.18       110.26 o
 -10   8  14         21.52        -86.26       100.88 o
  -8   8  14      19127.23      16414.68       559.57 o
  -6   8  14         41.01         79.23        72.77 o
  -4   8  14         11.33        -40.87        63.69 o
  -2   8  14        145.71        -11.85        66.63 o
   0   8  14        101.90         63.98        56.76 o
   2   8  14          0.52        -55.80        55.80 o
   4   8  14      39430.85      38784.12       633.26 o
   6   8  14         22.10         43.30        87.18 o
   8   8  14         23.60        -70.66        70.66 o
  10   8  14       6314.23       6863.54       315.90 o
  12   8  14         43.98          5.77        84.34 o
  14   8  14         11.49         53.62       176.30 o
  16   8  14       6321.17       7657.37       588.60 o
 -15   9  14         11.15        178.51       188.24 o
 -13   9  14          3.01        -60.11       168.82 o
 -11   9  14      35694.67      33995.04      1083.48 o
  -9   9  14          7.91        -49.86       115.56 o
  -7   9  14          0.03        255.01       116.24 o
  -5   9  14      27491.27      27400.83       538.98 o
  -3   9  14          5.40        -13.86        75.02 o
  -1   9  14         26.88        -64.55        69.07 o
   1   9  14      38531.16      36990.41       561.54 o
   3   9  14         38.30         28.85        72.42 o
   5   9  14          2.58         54.11        76.09 o
   7   9  14       6420.16       7013.13       554.03 o
   9   9  14         16.67        191.21        88.20 o
  11   9  14          2.21        108.88       121.84 o
  13   9  14      23275.80      21591.07       727.69 o
  15   9  14         22.13         48.77       184.58 o
 -12  10  14         35.48        385.05       254.01 o
 -10  10  14         14.89       -168.74       170.12 o
  -8  10  14      35381.91      35320.25      1392.83 o
  -6  10  14         58.80        -10.82        97.58 o
  -4  10  14          1.67        -45.93        85.07 o
  -2  10  14      12660.09      15066.73       581.01 o
   0  10  14          9.34         40.63        84.90 o
   2  10  14         31.13        -25.25        82.92 o
   4  10  14      18298.62      18587.58       457.61 o
   6  10  14         52.35       -101.55       101.55 o
   8  10  14          2.42        -13.56       126.80 o
  10  10  14       9301.57      11106.84       609.23 o
  12  10  14         13.81       -105.57       137.65 o
  -9  11  14         20.96        279.23       277.45 o
  -7  11  14          2.48        153.31       179.45 o
  -5  11  14        101.79        109.34       151.15 o
  -3  11  14         16.83        218.61       159.36 o
  -1  11  14          1.31        -32.51       141.95 o
   1  11  14       5887.56       5561.90       447.69 o
   3  11  14         14.03       -112.78       112.78 o
   5  11  14         11.10        195.31       152.97 o
   7  11  14      22621.01      22916.81       937.79 o
   9  11  14         13.30         -9.31       138.39 o
  -6  12  14         10.40          2.19       167.80 o
  -4  12  14         33.14         63.33       165.00 o
  -2  12  14      40468.84      42737.16      1094.61 o
   0  12  14          6.39        227.77       152.78 o
   2  12  14          9.22        -77.10       153.79 o
   4  12  14       6368.25       5517.62       441.78 o
   6  12  14         28.21         16.62       142.85 o
 -21   1  15       1503.73        928.28       211.78 o
 -19   1  15         44.03         63.52       117.89 o
 -17   1  15         31.55        138.44        75.91 o
 -15   1  15        677.52        414.09        92.89 o
 -13   1  15          9.58        -52.27        52.27 o
 -11   1  15         44.24        -40.36        40.36 o
  -9   1  15       2704.35       2579.61       124.29 o
  -7   1  15         14.17          7.30        35.01 o
  -5   1  15         20.16          6.59        30.70 o
  -3   1  15      49556.43      51519.23       485.94 o
  -1   1  15          0.40        -18.66        20.62 o
   1   1  15         18.24         -0.38        23.26 o
   3   1  15      49984.58      51127.88       448.21 o
   5   1  15         84.56         95.50        33.31 o
   7   1  15         26.06         42.95        36.73 o
   9   1  15        127.27        279.40        83.28 o
  11   1  15         62.72         66.44        62.09 o
  13   1  15          0.11        -56.66        56.66 o
  15   1  15        459.55        211.15       119.95 o
  17   1  15         52.00         67.75        83.20 o
  19   1  15          7.45        183.87       158.68 o
  21   1  15      16288.39      16370.01       812.00 o
 -20   2  15         21.75         26.78       120.63 o
 -18   2  15      13085.96      13784.22       510.62 o
 -16   2  15          8.78         26.40        70.96 o
 -14   2  15         40.75        -51.62        57.96 o
 -12   2  15         13.05        105.74        53.35 o
 -10   2  15         16.43        -36.29        40.11 o
  -8   2  15         20.59        -10.94        38.53 o
  -6   2  15       8917.71       6867.94       164.77 o
  -4   2  15         62.17         56.94        32.12 o
  -2   2  15         41.14         37.34        29.52 o
   0   2  15      49581.77      50945.82       451.60 o
   2   2  15        369.77        328.12        53.13 o
   4   2  15         25.53         18.12        31.74 o
   6   2  15       8886.80       7141.34       165.26 o
   8   2  15        158.38         94.83        53.76 o
  10   2  15         32.38        120.02        65.91 o
  12   2  15         92.40         68.98        62.72 o
  14   2  15         55.09        -69.24        69.24 o
  16   2  15         39.11        -29.08        77.44 o
  18   2  15      17975.54      18766.21       632.46 o
  20   2  15         54.74        -47.73       138.64 o
 -19   3  15         42.97        149.61       121.74 o
 -17   3  15         30.00        -13.08        70.62 o
 -15   3  15       1491.28        875.53       104.88 o
 -13   3  15         34.64         91.64        56.67 o
 -11   3  15         14.84         27.41        46.58 o
  -9   3  15      21899.63      21071.66       300.53 o
  -7   3  15        107.25        203.19        44.26 o
  -5   3  15        104.87         65.40        36.04 o
  -3   3  15          9.73        121.86        70.66 o
  -1   3  15         89.77         62.04        34.73 o
   1   3  15         27.82         85.81        35.68 o
   3   3  15         87.12          6.48        48.58 o
   5   3  15         14.60        -19.14        36.09 o
   7   3  15         14.93         -6.35        42.06 o
   9   3  15      21901.90      22504.79       357.94 o
  11   3  15         43.09        -24.77        55.99 o
  13   3  15          0.83          1.23        70.50 o
  15   3  15        738.45        749.27       119.14 o
  17   3  15         89.44        119.18        90.44 o
  19   3  15         40.57        -35.21       126.58 o
 -20   4  15         51.84        103.47       159.93 o
 -18   4  15        506.95        624.85       179.36 o
 -16   4  15         16.03        -14.88        87.16 o
 -14   4  15         27.38         53.50        64.12 o
 -12   4  15       4693.25       5371.75       206.15 o
 -10   4  15         53.85        -48.81        49.63 o
  -8   4  15         26.45         50.45        40.50 o
  -6   4  15        324.75        169.96        44.97 o
  -4   4  15          2.02         91.74        40.70 o
  -2   4  15         25.66         65.17        36.78 o
   0   4  15       8626.03       7264.37       168.71 o
   2   4  15         11.42        -29.34        33.83 o
   4   4  15         41.13        -36.57        36.57 o
   6   4  15       2567.74       3097.28       217.98 o
   8   4  15          8.61        -23.11        41.02 o
  10   4  15         32.40        -12.78        50.50 o
  12   4  15       5250.52       5243.69       219.59 o
  14   4  15         46.10        -70.60        70.60 o
  16   4  15          1.91        -45.52        79.32 o
  18   4  15       3193.82       2287.68       261.47 o
  20   4  15         23.48       -127.54       201.81 o
 -19   5  15         15.27       -147.93       147.93 o
 -17   5  15         19.36       -114.97       114.97 o
 -15   5  15      17471.22      18089.00       414.35 o
 -13   5  15         48.85         31.40        67.94 o
 -11   5  15         12.36        -41.38        57.48 o
  -9   5  15         59.81         91.20        49.95 o
  -7   5  15         91.11         53.06        49.39 o
  -5   5  15         38.51        -12.70        49.50 o
  -3   5  15        132.87        132.78        49.50 o
  -1   5  15        133.90        123.25        50.92 o
   1   5  15         13.04         38.25        41.83 o
   3   5  15       2495.98       2618.68       129.14 o
   5   5  15        189.15        200.99        56.50 o
   7   5  15         10.91        -52.15        52.15 o
   9   5  15         19.94         49.46        56.14 o
  11   5  15         25.76         -8.93        58.74 o
  13   5  15         44.58        -67.60        70.29 o
  15   5  15      19016.74      18549.89       437.63 o
  17   5  15          1.65         -1.79       128.38 o
  19   5  15         14.30        174.25       139.87 o
 -18   6  15      19010.34      18356.92      1228.99 o
 -16   6  15          1.93        -50.55       118.49 o
 -14   6  15          9.93         36.34        78.47 o
 -12   6  15        842.52       1084.43       129.83 o
 -10   6  15         53.45         -7.61        60.42 o
  -8   6  15         21.96        -26.44        60.13 o
  -6   6  15          3.05        -23.84        55.14 o
  -4   6  15         77.49         80.49        50.93 o
  -2   6  15         32.67        -37.42        48.26 o
   0   6  15      22374.85      21616.70       345.85 o
   2   6  15          7.88        -14.04        46.72 o
   4   6  15         12.85         28.15        48.40 o
   6   6  15          0.18          9.76        56.06 o
   8   6  15          6.90         15.87        62.71 o
  10   6  15         69.52         29.81        61.57 o
  12   6  15       1478.33       1214.62       122.00 o
  14   6  15          1.07         39.66        87.36 o
  16   6  15         21.56         57.54       134.10 o
  18   6  15      19203.06      18462.05       727.31 o
 -17   7  15         17.01        250.36       134.50 o
 -15   7  15       2867.53       2553.68       329.49 o
 -13   7  15         61.28         40.18        82.54 o
 -11   7  15         36.68        103.47       127.16 o
  -9   7  15        372.35        384.99        98.47 o
  -7   7  15          0.01         42.35        66.82 o
  -5   7  15          0.13        -43.44        53.31 o
  -3   7  15         81.50         97.28        57.39 o
  -1   7  15         41.25         76.86        58.63 o
   1   7  15         31.06         12.58        56.03 o
   3   7  15         16.92         86.08        59.36 o
   5   7  15          8.86        -41.08        62.73 o
   7   7  15          0.00        -46.30        84.41 o
   9   7  15        553.12        469.41       130.01 o
  11   7  15         15.33        -70.36        70.36 o
  13   7  15         84.21        -79.57        87.93 o
  15   7  15        673.85        702.78       237.21 o
  17   7  15          5.32        206.82       188.23 o
 -16   8  15         19.41        152.78       176.83 o
 -14   8  15         52.67        203.11       150.63 o
 -12   8  15      17924.57      18814.81       784.07 o
 -10   8  15         49.60        155.71       115.45 o
  -8   8  15          4.51         87.50       110.51 o
  -6   8  15        427.79        338.13       107.56 o
  -4   8  15         47.36        -48.27        81.46 o
  -2   8  15          0.99         15.92        70.58 o
   0   8  15       5168.09       4817.11       241.43 o
  10 -10 -17         12.07        -12.91       219.31 o
   9  -9 -17         11.27        255.65       219.05 o
   8  -8 -17          5.25        -28.70       123.24 o
   7  -7 -17          0.02        -34.72       114.50 o
   6  -6 -17          1.11        -92.43       124.53 o
   5  -5 -17         15.87        -67.71        67.71 o
   4  -4 -17          3.58         -5.63        59.09 o
   3  -3 -17         28.40         66.32        57.29 o
   2  -2 -17         35.40         28.46        51.35 o
   1  -1 -17          7.40         66.64        47.77 o
  -1   1 -17          0.71         79.05        58.02 o
  -2   2 -17          6.72        -11.48        39.39 o
  -3   3 -17         96.74        167.86        62.98 o
  -4   4 -17         26.22         -4.92        50.76 o
  -5   5 -17         26.80         97.11        67.82 o
  -6   6 -17        110.64         69.54       111.61 o
  -7   7 -17         26.91         16.96        91.13 o
  -8   8 -17          7.81        -56.24       101.42 o
  -9   9 -17          8.43        200.75       287.37 o
 -10  10 -17          0.04        287.37       317.62 o
   2   8  15         29.66        -19.58        61.51 o
   4   8  15         61.59         16.56        68.23 o
   6   8  15        577.30        448.96        97.17 o
   8   8  15         21.39         35.05        74.29 o
  10   8  15         60.08        -81.01        82.60 o
  12   8  15      14197.70      14551.67       528.50 o
  14   8  15         43.41        220.75       172.27 o
  16   8  15         83.09        365.31       193.05 o
 -13   9  15         40.47       -145.97       165.23 o
 -11   9  15          9.01         47.78       165.02 o
  -9   9  15          1.74       -149.90       179.01 o
  -7   9  15         60.03        180.71       133.40 o
  -5   9  15         42.35         87.35        84.19 o
  -3   9  15        769.44        878.74       126.68 o
  -1   9  15         54.88         38.64        79.41 o
   1   9  15         41.08        -54.53        68.49 o
   3   9  15       1475.73       1485.10       153.47 o
   5   9  15         14.94        -75.46        75.46 o
   7   9  15         49.55        -73.09        81.71 o
   9   9  15          0.66        108.73       103.47 o
  11   9  15         25.62       -122.75       122.75 o
  13   9  15         47.19        170.25       134.10 o
 -12  10  15      15647.66      16681.63      3474.26 o
 -10  10  15         22.76       -101.38       195.91 o
  -8  10  15          9.35        -45.37       224.59 o
  -6  10  15      17835.94      18511.08       682.37 o
  -4  10  15         92.88         92.11        91.79 o
  -2  10  15          2.42        -45.55        85.03 o
   0  10  15      18834.53      18315.64       446.34 o
   2  10  15          0.88        -84.90        84.90 o
   4  10  15         74.81        -52.72        87.20 o
   6  10  15      14108.03      14817.76      1056.85 o
   8  10  15         28.64       -109.61       109.61 o
  10  10  15          2.64        163.09       256.66 o
  12  10  15       1466.79        845.49       240.16 o
  -9  11  15      16379.18      16247.27      3262.46 o
  -7  11  15         57.64       -174.92       174.92 o
  -5  11  15         52.02        -98.69       130.22 o
  -3  11  15       3092.52       2953.97       327.52 o
  -1  11  15          1.93         10.55       143.22 o
   1  11  15         18.65        119.98       161.76 o
   3  11  15        644.95        553.96       166.97 o
   5  11  15         44.87        -38.91       144.40 o
   7  11  15         36.86        117.89       137.52 o
   9  11  15       1483.40       1681.30       260.40 o
  -4  12  15         25.24        -89.61       155.00 o
  -2  12  15         17.09       -141.34       141.34 o
   0  12  15      19533.67      18167.72       806.46 o
   2  12  15          6.59       -141.52       155.73 o
   4  12  15         73.84         36.51       279.43 o
 -20   0  16         10.14       -302.50       302.50 o
 -18   0  16         22.87        -15.12       362.99 o
 -16   0  16       3993.17       3703.73       317.83 o
 -14   0  16         18.93        161.45        93.69 o
 -12   0  16         60.89          4.73        70.89 o
 -10   0  16      52007.08      53887.71       813.34 o
  -8   0  16         33.52        125.54        66.96 o
  -6   0  16        204.50        174.17        61.68 o
  -4   0  16       1942.56       1468.19       108.35 o
  -2   0  16         83.64          5.23        46.17 o
   0   0  16          0.00         63.91        43.14 o
   2   0  16      14183.61      13619.50       261.21 o
   4   0  16         92.70        173.45        53.17 o
   6   0  16         25.32         58.18        55.04 o
   8   0  16       8835.08       6928.39       348.10 o
  10   0  16        163.88        203.59        81.13 o
  12   0  16         34.42        -63.54        63.54 o
  14   0  16       5082.27       5607.07       357.92 o
  16   0  16         28.10         47.08       115.58 o
  18   0  16         15.84       -226.08       423.49 o
  20   0  16      11438.33      11661.19      1301.60 o
 -21   1  16          1.94        -86.08       126.73 o
 -19   1  16      12157.66      12529.50       597.49 o
 -17   1  16         12.96        -72.19        72.19 o
 -15   1  16         22.60          9.72        62.38 o
 -13   1  16      12579.81      12129.51       336.85 o
 -11   1  16         56.49         -5.28        43.19 o
  -9   1  16         36.31        -15.13        40.32 o
  -7   1  16       1157.73       1328.48       113.36 o
  -5   1  16         18.63         56.96        35.07 o
  -3   1  16         53.90         32.52        31.25 o
  -1   1  16      14407.81      13446.39       172.23 o
   1   1  16         47.88        118.94        35.61 o
   3   1  16         44.42         37.56        32.69 o
   5   1  16       3047.74       3176.74       169.64 o
   7   1  16         83.88        143.97        42.96 o
   9   1  16         47.48         69.80        51.24 o
  11   1  16      91893.75      93815.02      1051.78 o
  13   1  16         10.94         96.79        66.09 o
  15   1  16          0.31         -5.41        76.01 o
  17   1  16      40551.84      44235.19       742.91 o
  19   1  16         38.28        128.22       157.28 o
  21   1  16         59.21        390.21       188.84 o
 -20   2  16         74.37        -14.75       196.37 o
 -18   2  16          5.54          9.71        98.54 o
 -16   2  16      24258.56      25572.74       503.17 o
 -14   2  16         83.10         41.38        74.38 o
 -12   2  16         17.36         37.41        50.88 o
 -10   2  16      38367.58      38573.07       448.71 o
  -8   2  16         83.55         48.19        39.90 o
  -6   2  16         71.14         77.98        35.70 o
  -4   2  16       3024.48       3103.16       135.50 o
  -2   2  16         98.65        130.69        37.36 o
   0   2  16         45.78         12.81        32.79 o
   2   2  16       1471.54       1655.79        83.44 o
   4   2  16         14.68         11.77        33.07 o
   6   2  16         85.43        162.98        42.07 o
   8   2  16      49062.42      50100.12       607.15 o
  10   2  16         18.92        -36.39        66.46 o
  12   2  16         51.87         92.56        69.54 o
  14   2  16      52395.59      54601.02       783.32 o
  16   2  16         17.30         41.34        82.34 o
  18   2  16          2.42        -84.95       118.34 o
  20   2  16      24141.49      24589.34       759.27 o
 -19   3  16       1431.73       1163.76       204.59 o
 -17   3  16         52.67        120.09        95.07 o
 -15   3  16          0.91        -60.92        60.92 o
 -13   3  16      25470.60      26459.24       522.14 o
 -11   3  16         12.69        148.37        54.14 o
  -9   3  16         23.01         73.03        43.77 o
  -7   3  16      48853.21      50540.69       511.07 o
  -5   3  16          0.08        102.78        40.14 o
  -3   3  16         31.09         82.60        38.82 o
  -1   3  16       2931.05       3063.65       120.01 o
   1   3  16         13.03        -34.03        34.03 o
   3   3  16         79.24        194.02        43.75 o
   5   3  16       1345.25       1247.85        97.97 o
   7   3  16         59.86         46.23        42.67 o
   9   3  16         74.48         64.01        49.89 o
  11   3  16       2446.09       2004.97       153.55 o
  13   3  16         31.22        -60.79        60.79 o
  15   3  16         26.32        -65.07        76.97 o
  17   3  16       6816.07       8222.59       744.43 o
  19   3  16         14.79        -68.52       130.87 o
 -20   4  16         10.13         43.83       167.19 o
 -18   4  16          0.92       -125.69       125.69 o
 -16   4  16        486.71        485.30       108.40 o
 -14   4  16          0.98        110.03        66.38 o
 -12   4  16          8.70         -0.73        54.37 o
 -10   4  16       1989.29       2043.91       114.94 o
  -8   4  16         35.72         33.25        41.21 o
  -6   4  16         24.69        -15.31        41.01 o
  -4   4  16       8688.04       7420.04       298.35 o
  -2   4  16         65.26         92.27        40.42 o
   0   4  16         90.42        112.65        41.75 o
   2   4  16       1267.58       1384.11        90.83 o
   4   4  16         34.09        136.54        43.45 o
   6   4  16         57.43         39.18        53.45 o
   8   4  16      40502.82      39531.91       475.31 o
  10   4  16         94.65        180.15        57.30 o
  12   4  16         12.29         77.85        68.60 o
  14   4  16      44426.25      43491.80       740.90 o
  16   4  16          5.05        142.27        97.28 o
  18   4  16         24.37        457.10       155.01 o
  20   4  16      40027.80      41481.25      1009.17 o
 -19   5  16      37008.26      37075.91      1123.95 o
 -17   5  16         25.81        153.68       135.45 o
 -15   5  16          3.48        -69.79        71.58 o
 -13   5  16      44161.01      43276.91       649.30 o
 -11   5  16         13.44         71.04        67.55 o
  -9   5  16         16.93         56.48        54.31 o
  -7   5  16      94826.00      93646.89      1022.55 o
  -5   5  16        175.25        114.25        57.20 o
  -3   5  16         42.46          5.39        43.64 o
  -1   5  16      49651.52      49448.38       592.75 o
   1   5  16         57.81         62.68        45.80 o
   3   5  16         45.82          7.02        43.44 o
   5   5  16      54350.37      54920.30       661.11 o
   7   5  16          5.63        -15.69        52.85 o
   9   5  16         11.61         78.13        59.28 o
  11   5  16      25950.32      27290.66       446.74 o
  13   5  16         40.81         44.95        82.11 o
  15   5  16          5.63         29.54        86.67 o
  17   5  16      19261.27      18887.83       665.14 o
  19   5  16          7.09        155.36       170.14 o
 -18   6  16          7.74         98.16       149.46 o
 -16   6  16      19116.00      17094.70       664.57 o
 -14   6  16         22.07        124.37        90.18 o
 -12   6  16          7.17          9.80        71.47 o
 -10   6  16      53553.42      53371.26      1264.95 o
  -8   6  16         13.45         -4.40        61.35 o
  -6   6  16         30.48         50.60        60.03 o
  -4   6  16      93449.80      92094.49       901.82 o
  -2   6  16         18.72         33.50        51.42 o
   0   6  16         61.55         92.95        66.19 o
   2   6  16      40407.10      39090.16       483.04 o
   4   6  16          6.34         44.40        51.76 o
   6   6  16          4.41        -50.07        50.07 o
   8   6  16      12418.38      12767.63       322.32 o
  10   6  16         25.26        -59.66        59.66 o
  12   6  16          0.26        -20.59        70.07 o
  14   6  16        422.23        311.56       101.70 o
  16   6  16         23.75        311.99       166.05 o
  18   6  16          8.21        189.55       167.93 o
 -17   7  16         35.69       -123.79       123.79 o
 -15   7  16         12.98        154.37       118.91 o
 -13   7  16       6986.70       7959.88       521.59 o
 -11   7  16         36.15        -83.63        83.63 o
  -9   7  16         19.18        -75.45        75.45 o
  -7   7  16       5083.92       5774.02       298.74 o
  -5   7  16         13.19        -12.04        64.39 o
  -3   7  16         47.03         25.22        57.18 o
  -1   7  16       2291.65       1960.71       134.59 o
   1   7  16         78.64         98.13        63.68 o
   3   7  16         12.51        -13.15        57.07 o
   5   7  16      12710.24      12399.96       350.71 o
   7   7  16         31.08        -56.10        62.39 o
   9   7  16         26.36       -103.81       105.56 o
  11   7  16      25289.02      26313.38       620.77 o
  13   7  16         44.00        -46.85       111.73 o
  15   7  16         39.13        188.96       167.80 o
  17   7  16      37432.30      37690.61      1200.79 o
 -16   8  16      39971.23      37936.29      1035.29 o
 -14   8  16         14.21       -122.78       157.00 o
 -12   8  16          0.09        276.57       154.07 o
 -10   8  16      42006.76      42447.97       937.51 o
  -8   8  16         35.72         58.35        99.15 o
  -6   8  16          0.40        -37.93        89.47 o
  -4   8  16      53631.66      53091.08       780.02 o
  -2   8  16         27.98        -24.34        68.16 o
   0   8  16         11.85        -62.39        62.39 o
   2   8  16      26333.14      26712.37       451.69 o
   4   8  16         27.57         28.39        68.10 o
   6   8  16         28.94        -72.83        72.83 o
   8   8  16       4190.99       4486.05       256.58 o
  10   8  16         20.42        212.53        89.83 o
  12   8  16          3.57         13.17       117.96 o
  14   8  16       1216.98       1703.86       341.00 o
  16   8  16          2.29        -13.30       171.58 o
 -13   9  16      24265.73      24070.39       941.72 o
 -11   9  16         28.70       -150.23       150.23 o
  -9   9  16         17.39        -32.41       186.93 o
  -7   9  16      41646.09      44273.48       975.49 o
  -5   9  16         22.08        -89.48        93.01 o
  -3   9  16         23.00        -10.51        93.89 o
  -1   9  16      45033.70      42938.13       704.98 o
   1   9  16         32.02         45.67        80.22 o
   3   9  16          0.33        -71.31        71.31 o
   5   9  16      25513.54      25656.89       536.07 o
   7   9  16         16.09        -49.09        85.51 o
   9   9  16         31.29         15.14       114.24 o
  11   9  16      12583.62      12097.69       626.58 o
  13   9  16         64.37        118.08       143.39 o
 -12  10  16          1.65         28.04       217.49 o
 -10  10  16      12082.92      11700.54       950.89 o
  -8  10  16         40.11        -45.37       232.38 o
  -6  10  16          1.90        -16.85       145.47 o
  -4  10  16       7099.51       7839.13       372.16 o
  -2  10  16          4.29        191.73        97.69 o
   0  10  16          5.10        -39.75        80.00 o
   2  10  16        437.12        355.75       181.55 o
   4  10  16         55.01        -36.47        92.40 o
   6  10  16          4.50         74.63       114.51 o
   8  10  16      12731.43      13325.52       667.60 o
  10  10  16          0.50         -7.89       128.16 o
  12  10  16         14.10        -31.69       216.12 o
  -9  11  16         46.22        -21.04       235.01 o
  -7  11  16      24502.65      22803.20      1156.53 o
  -5  11  16         13.83        107.80       156.75 o
  -3  11  16         23.63         60.15       150.63 o
  -1  11  16      19365.31      16701.95       711.28 o
   1  11  16         28.67         90.84       159.93 o
   3  11  16         30.75        117.70       176.58 o
   5  11  16       1250.84        961.11       207.54 o
   7  11  16         77.95         68.63       150.27 o
   9  11  16         11.71         32.38       150.78 o
  -4  12  16      40671.76      38909.86      1350.07 o
  -2  12  16          9.10         32.26       162.93 o
   0  12  16          9.27        179.21       182.48 o
   2  12  16      38078.41      34869.61      1609.70 o
   4  12  16          2.90       -185.71       194.29 o
 -19   1  17         15.32       -112.70       112.70 o
 -17   1  17      41238.42      42263.46       711.91 o
 -15   1  17          1.16         48.50        70.41 o
 -13   1  17         18.86        -51.43        51.43 o
 -11   1  17      58164.32      57061.18       620.22 o
  -9   1  17         32.74         90.43        47.50 o
  -7   1  17          6.04         16.83        38.01 o
  -5   1  17      57145.29      56307.31       529.66 o
  -3   1  17         22.46        -15.17        29.85 o
  -1   1  17          5.76        -29.33        29.33 o
   1   1  17          1.27          1.27        29.53 o
   3   1  17         18.64         16.94        30.82 o
   5   1  17         25.74         40.49        38.82 o
   7   1  17         87.19        139.46        46.61 o
   9   1  17          0.42        152.01        60.73 o
  11   1  17          8.18         43.28        63.84 o
  13   1  17       2187.89       2568.25       306.50 o
  15   1  17          9.05        100.16        82.98 o
  17   1  17         39.10        -69.50        98.53 o
  19   1  17       1042.76       1085.35       247.77 o
 -20   2  17      19161.53      23188.60       741.56 o
 -18   2  17          9.50        -34.63       122.95 o
 -16   2  17         42.87        -70.74        70.74 o
 -14   2  17      18227.24      19406.56       378.89 o
 -12   2  17         22.41         51.73        53.11 o
 -10   2  17         29.53        -10.41        41.16 o
  -8   2  17       6906.33       5620.52       178.22 o
  -6   2  17         26.35        -33.18        33.18 o
  -4   2  17         73.60         48.23        38.19 o
  -2   2  17         27.54        -27.84        56.32 o
   0   2  17         23.27         59.35        33.50 o
   2   2  17         11.95        -31.71        31.93 o
   4   2  17      56335.38      57401.50       530.46 o
   6   2  17         24.62          4.29        38.90 o
   8   2  17         20.69         50.25        51.39 o
  10   2  17       1696.97       1872.29       144.99 o
  12   2  17         78.22         76.20        71.24 o
  14   2  17          7.70        -31.15        71.36 o
  16   2  17      20623.12      22962.24       504.73 o
  18   2  17         31.67        -10.23       116.95 o
  20   2  17         19.36        266.24       188.58 o
 -19   3  17         44.65       -116.17       116.17 o
 -17   3  17        977.64        869.85       244.27 o
 -15   3  17         62.68         78.65        67.83 o
 -13   3  17         87.17         64.68        58.39 o
 -11   3  17        774.21        810.81        88.20 o
  -9   3  17         44.62         24.86        44.00 o
  -7   3  17         23.01         -3.50        39.64 o
  -5   3  17        151.96        169.27        68.06 o
  -3   3  17         22.09         -9.95        54.34 o
  -1   3  17         22.42         79.20        38.75 o
   1   3  17      57633.44      56942.21       544.40 o
   3   3  17        172.00        223.29        52.74 o
   5   3  17         15.67         22.07        36.13 o
   7   3  17       6916.50       6027.78       200.85 o
   9   3  17        140.43         90.67        58.62 o
  11   3  17          5.83        -59.37        59.37 o
  13   3  17      11320.34      12460.01       394.94 o
  15   3  17         62.54         93.68        96.14 o
  17   3  17         34.99        -51.67       116.97 o
  19   3  17       7027.09       7016.24       502.80 o
 -18   4  17         26.03        -66.83       130.40 o
 -16   4  17         95.20        -91.14        98.98 o
 -14   4  17      25597.59      24761.00       473.33 o
 -12   4  17         59.17         60.87        63.17 o
 -10   4  17          5.02        -42.20        42.20 o
  -8   4  17       1834.34       2224.63       116.53 o
  -6   4  17         43.07         75.63        47.51 o
  -4   4  17          2.79         25.54        44.81 o
  -2   4  17         95.02         92.03        43.18 o
   0   4  17         22.67        -37.27        41.67 o
   2   4  17         12.39        -36.09        36.09 o
   4   4  17         46.61         28.33        40.83 o
   6   4  17          4.59         47.17        46.66 o
   8   4  17         23.58         51.68        50.30 o
  10   4  17        740.87        751.37       112.36 o
  12   4  17         25.61         56.49        69.28 o
  14   4  17          0.74        -85.35        85.35 o
  16   4  17       6286.74       5501.57       318.15 o
  18   4  17         38.77       -124.32       124.78 o
 -17   5  17      35217.19      36606.74      1073.30 o
 -15   5  17         13.95         61.86        89.12 o
 -13   5  17          1.71        -63.02        63.02 o
 -11   5  17      11109.31      11603.43       333.99 o
  -9   5  17        166.73        108.42        62.29 o
  -7   5  17         22.11        124.92        62.71 o
  -5   5  17         12.34         24.08        56.69 o
  -3   5  17          0.48        -23.36        49.81 o
  -1   5  17         16.67        -15.44        46.99 o
   1   5  17       6713.48       6475.91       291.49 o
   3   5  17          3.91        -44.68        44.68 o
   5   5  17         47.65         95.84        60.47 o
   7   5  17      59479.21      57850.13       705.94 o
   9   5  17          7.23         35.39        60.02 o
  11   5  17         66.33         31.74        63.56 o
  13   5  17      25113.27      26119.66       623.23 o
  15   5  17         18.57       -131.51       131.51 o
  17   5  17          1.11        156.44       158.68 o
 -18   6  17          3.10       -156.05       156.05 o
 -16   6  17          9.56        123.82       129.82 o
 -14   6  17       6558.77       6168.66       325.07 o
 -12   6  17         31.23         77.71        79.75 o
 -10   6  17         34.39         82.75        81.64 o
  -8   6  17       2167.31       2234.07       185.81 o
  -6   6  17          0.86        -20.52        62.73 o
  -4   6  17          8.71         32.36        57.40 o
  -2   6  17       1868.43       2329.91       171.97 o
   0   6  17        109.50          7.20        51.47 o
   2   6  17         29.35         61.90        49.83 o
   4   6  17      60186.11      59085.18       649.58 o
   6   6  17        196.69        275.13        76.95 o
   8   6  17          4.38        -21.64        61.55 o
  10   6  17      18965.00      20320.76       387.61 o
  12   6  17         46.06        -59.60        73.78 o
  14   6  17         57.95       -104.50       104.50 o
  16   6  17      36316.45      35766.69      1147.60 o
  18   6  17         10.11        210.59       171.46 o
 -15   7  17         49.07         80.18       128.37 o
 -13   7  17         22.05        -96.20        96.20 o
 -11   7  17      21418.88      23892.01       564.34 o
  -9   7  17         22.45          4.05        97.68 o
  -7   7  17          0.01        -62.82        65.35 o
  -5   7  17       2270.48       2525.76       174.73 o
  -3   7  17         98.72         61.05        64.90 o
  -1   7  17          6.51         53.30        59.28 o
   1   7  17        782.63        844.08       110.11 o
   3   7  17          9.07        -55.22        55.22 o
   5   7  17          5.17        -15.56        69.27 o
   7   7  17         47.85          3.31        72.42 o
   9   7  17         12.57        -47.35        73.15 o
  11   7  17         89.65        122.09        80.42 o
  13   7  17        880.03       1635.40       233.66 o
  15   7  17         24.04         37.43       212.02 o
 -14   8  17       7465.02       7993.00       620.06 o
 -12   8  17         35.17        118.87       171.62 o
 -10   8  17         44.06        -64.63       167.47 o
  -8   8  17          4.08        111.69       116.09 o
  -6   8  17         11.01        118.60       100.31 o
  -4   8  17          9.25          1.15        83.35 o
  -2   8  17      11347.56      10660.81       364.25 o
   0   8  17         31.95        -30.80        71.61 o
   2   8  17         73.87         18.37        79.40 o
   4   8  17      19134.06      20095.14       444.12 o
   6   8  17         10.18        -12.53        72.31 o
   8   8  17         13.88        129.72        86.87 o
  10   8  17      42834.52      43988.59       757.41 o
  12   8  17         55.80         29.55       135.80 o
  14   8  17         78.91        169.40       166.62 o
 -13   9  17         22.06         -9.35       194.74 o
 -11   9  17       1212.78       1575.53       427.25 o
  -9   9  17          8.76        -16.35       294.93 o
  -7   9  17         44.55         11.83       129.19 o
  -5   9  17      21497.59      22959.31       605.51 o
  -3   9  17         57.36         12.58        85.03 o
  -1   9  17          0.95       -110.28       124.04 o
   1   9  17      25948.09      24782.16       513.11 o
   3   9  17         57.65        -19.56        87.49 o
   5   9  17         84.85        -83.21        83.21 o
   7   9  17      43333.49      43340.32       744.28 o
   9   9  17         14.99         -2.52       124.61 o
  11   9  17          8.54         87.06       143.39 o
  13   9  17      21218.41      24002.85       796.03 o
 -10  10  17          9.39         79.68       214.39 o
  -8  10  17       1109.80       1089.79       620.16 o
  -6  10  17         37.72       -144.48       144.48 o
  -4  10  17         34.62        202.09       110.06 o
  -2  10  17       6369.63       5937.06       327.50 o
   0  10  17         19.27        -47.90        93.74 o
   2  10  17         70.31         93.81       129.37 o
   4  10  17        959.97       1136.43       209.59 o
   6  10  17         45.81       -127.66       127.66 o
   8  10  17         10.70       -112.70       112.70 o
  10  10  17          0.07        303.20       443.37 o
  -7  11  17         23.45       -226.87       226.87 o
  -5  11  17       7251.08       7020.43       487.76 o
  -3  11  17         49.53         51.45       141.38 o
  -1  11  17          0.92        144.72       143.39 o
   1  11  17      36916.38      35677.09      1121.35 o
   3  11  17         22.26        136.64       152.27 o
   5  11  17         76.04       -113.27       189.93 o
   7  11  17      21292.47      21897.62       790.21 o
   0  12  17          8.25        129.92       184.10 o
 -20   0  18         24.13        112.79       186.93 o
 -18   0  18       1081.03        480.42       223.84 o
 -16   0  18         36.95          7.96       111.39 o
 -14   0  18         20.92         30.03        95.83 o
 -12   0  18      76818.52      76693.68      1144.88 o
 -10   0  18          9.31        -51.10        61.95 o
  -8   0  18         52.33         91.58        66.43 o
  -6   0  18       8458.75       7907.70       247.93 o
  -4   0  18         40.74         10.01        42.71 o
  -2   0  18         18.62          9.24        54.15 o
   0   0  18     156362.39     152302.84      3104.01 o
   2   0  18         64.43         62.86        48.99 o
   4   0  18         13.82         52.82        53.09 o
   6   0  18      27557.63      29145.64       681.55 o
   8   0  18          2.92         24.88        65.50 o
  10   0  18         49.72        -74.96        74.96 o
  12   0  18     120886.22     122092.12      1769.99 o
  14   0  18         40.14         53.52       110.30 o
  16   0  18         10.56       -125.20       125.20 o
  18   0  18      18050.25      17738.83      2165.19 o
  20   0  18         48.43        304.31       363.00 o
 -19   1  18         14.21         -4.03       122.27 o
 -17   1  18          3.73        125.90       114.43 o
 -15   1  18         54.26         24.26        69.61 o
 -13   1  18         86.96         31.69        56.87 o
 -11   1  18         76.87         79.24        52.91 o
  -9   1  18      10164.41      10063.36       221.55 o
  -7   1  18          9.96         11.15        37.65 o
  -5   1  18         89.27        180.69        41.91 o
  -3   1  18      46714.80      47769.41       470.09 o
  -1   1  18         71.49         42.87        39.02 o
   1   1  18         11.25         -4.56        35.24 o
   3   1  18      47351.85      47475.25       553.83 o
   5   1  18         70.68        186.62        50.44 o
   7   1  18         58.49         44.64        42.93 o
   9   1  18      12640.65      13108.75       317.64 o
  11   1  18        105.49        223.03        74.20 o
  13   1  18         14.41        -52.57        67.29 o
  15   1  18        898.89        827.41       131.14 o
  17   1  18         46.30        173.25       136.97 o
  19   1  18         11.64       -133.26       133.26 o
 -20   2  18          1.09         20.04       130.66 o
 -18   2  18       3242.09       3282.28       317.09 o
 -16   2  18         56.50         81.65        75.88 o
 -14   2  18         24.23        -24.78        59.20 o
 -12   2  18       2985.68       3015.51       145.53 o
 -10   2  18         96.90        121.88        47.86 o
  -8   2  18         28.15         95.86        45.70 o
  -6   2  18      29639.68      31398.27       375.72 o
  -4   2  18         28.00        101.13        47.71 o
  -2   2  18         17.23        -37.46        37.46 o
   0   2  18      48029.57      48111.12       500.61 o
   2   2  18          2.74        -11.32        39.68 o
   4   2  18         78.00        129.98        45.19 o
   6   2  18      30925.28      32250.47       396.67 o
   8   2  18        123.36         71.31        62.30 o
  10   2  18         81.63        113.51        64.09 o
  12   2  18        106.80         56.98        68.97 o
  14   2  18         38.85        -60.79        71.53 o
  16   2  18         11.58        -82.44        82.44 o
  18   2  18        145.39         31.60       122.95 o
  20   2  18         32.35         50.62       237.96 o
 -19   3  18         17.58        140.14       141.04 o
 -17   3  18          6.27         76.73       111.59 o
 -15   3  18      13300.82      13963.02       341.12 o
 -13   3  18          4.19          9.63        59.35 o
 -11   3  18          4.83        -49.18        49.18 o
  -9   3  18      31481.79      31378.98       404.06 o
  -7   3  18         68.81         69.49        47.86 o
  -5   3  18         55.63          2.47        43.88 o
  -3   3  18      27518.18      27005.44       378.27 o
  -1   3  18         66.02         59.13        42.77 o
   1   3  18         81.95        155.16        49.60 o
   3   3  18       8622.77       8096.25       197.83 o
   5   3  18          4.56         -1.59        40.04 o
   7   3  18        137.51        161.08        64.94 o
   9   3  18      32146.90      31848.67       470.37 o
  11   3  18          4.45         62.81        71.97 o
  13   3  18         48.79        180.97        85.16 o
  15   3  18      12234.13      10848.21       401.53 o
  17   3  18         22.82        -49.15       127.61 o
  19   3  18          5.09         52.64       149.04 o
 -18   4  18      16398.54      15784.54       718.34 o
 -16   4  18          8.03        -29.01        97.79 o
 -14   4  18          5.89        -54.12        75.55 o
 -12   4  18       1804.89       1547.82       136.51 o
 -10   4  18         21.65         57.25        50.18 o
  -8   4  18         43.84         66.24        54.69 o
  -6   4  18      13112.31      13260.23       271.94 o
  -4   4  18          2.55         60.72        47.56 o
  -2   4  18         66.98         20.17        45.79 o
   0   4  18      30932.10      31890.73       402.49 o
   2   4  18          5.77        -24.78        41.78 o
   4   4  18         17.73         42.69        44.62 o
   6   4  18      11066.99      10398.11       286.70 o
   8   4  18        126.52        225.33        58.24 o
  10   4  18          3.49         88.28        61.09 o
  12   4  18       1699.49       1869.80       163.62 o
  14   4  18         27.36          4.72        90.51 o
  16   4  18         11.85         26.67       107.10 o
  18   4  18      14299.02      13783.22       635.77 o
 -17   5  18          6.63        -46.74       174.36 o
 -15   5  18       9363.67       8831.75       417.37 o
 -13   5  18          6.42        -72.82        85.45 o
 -11   5  18         18.17        121.64        92.14 o
  -9   5  18        148.94         12.20       101.35 o
  -7   5  18        114.03         63.66        61.67 o
  -5   5  18         40.37        -53.92        53.92 o
  -3   5  18      12989.95      13918.09       319.98 o
  -1   5  18        116.60        216.46        60.65 o
   1   5  18        106.99        167.76        58.96 o
   3   5  18      10986.10      10151.86       246.10 o
   5   5  18          1.68         -2.27        58.16 o
   7   5  18          5.50         24.75        56.67 o
   9   5  18       2857.96       3096.14       171.44 o
  11   5  18         19.42         48.26        76.27 o
  13   5  18          2.48         77.40        99.00 o
  15   5  18       9056.49       9977.29      1017.00 o
  17   5  18          1.85       -137.90       137.90 o
 -16   6  18         23.73        -11.95       138.25 o
 -14   6  18         15.01        117.64       123.14 o
 -12   6  18      11917.23      11325.57       724.96 o
 -10   6  18         24.81        -54.69        80.81 o
  -8   6  18         35.77         35.17        68.01 o
  -6   6  18     123647.50     121032.84      1283.17 o
  -4   6  18        114.99        102.60        64.95 o
  -2   6  18         79.47         12.82        55.19 o
   0   6  18      32640.41      31119.15       473.12 o
   2   6  18        122.62         31.20        57.54 o
   4   6  18          6.49        -46.91        57.68 o
   6   6  18      81825.31      79832.24       898.61 o
   8   6  18         13.39        -63.27        63.27 o
  10   6  18         27.39         78.18        69.19 o
  12   6  18      13637.30      14132.80       456.47 o
  14   6  18          6.26        -22.54       142.85 o
  16   6  18          3.65        -87.06       218.33 o
 -15   7  18      14251.80      13585.92       817.15 o
 -13   7  18         47.10         85.58       137.12 o
 -11   7  18          2.08        -65.93        98.47 o
  -9   7  18       1008.76        818.97       133.48 o
  -7   7  18         45.86         88.42        75.26 o
  -5   7  18         14.29        -57.81        81.46 o
  -3   7  18        134.57        225.39        82.48 o
  -1   7  18          3.49          9.55        57.25 o
   1   7  18          3.79        -43.68        65.43 o
   3   7  18       3008.44       2918.63       164.39 o
   5   7  18         17.19        -12.20        65.03 o
   7   7  18         31.10         25.49        75.42 o
   9   7  18         79.20        201.82        88.71 o
  11   7  18         15.65         20.98        87.70 o
  13   7  18         12.99       -122.08       122.08 o
  15   7  18      16494.15      16628.39       997.94 o
 -14   8  18         10.35       -166.62       166.62 o
 -12   8  18        177.61        300.17       225.14 o
 -10   8  18         68.56          5.51       140.14 o
  -8   8  18          8.43       -102.59       102.59 o
  -6   8  18        960.41        954.34       155.58 o
  -4   8  18         39.96         59.33       108.60 o
  -2   8  18         41.01         17.22        72.08 o
   0   8  18       1749.55       1859.18       160.61 o
   2   8  18         16.72         11.72        74.32 o
   4   8  18         30.06         37.33        90.75 o
   6   8  18         71.93          2.78        80.69 o
   8   8  18         46.64        -35.62        84.82 o
  10   8  18         14.46        104.83       102.19 o
  10 -10 -19         12.99       -175.87       228.26 o
   9  -9 -19          0.32        139.48       240.46 o
   8  -8 -19          3.15       -130.16       130.16 o
   7  -7 -19          1.67        -69.17       115.74 o
   6  -6 -19         29.98         47.11       104.53 o
   5  -5 -19          2.57        -77.11        77.11 o
   4  -4 -19         29.99        208.48       223.52 o
   3  -3 -19         77.69         17.51        54.75 o
   2  -2 -19         80.98        172.49        60.08 o
   1  -1 -19          7.42         29.29        60.04 o
  -1   1 -19          2.24         11.06        67.08 o
  -2   2 -19         26.12          0.70        46.46 o
  -3   3 -19          0.00         24.27        51.78 o
  -4   4 -19          3.17        -33.88        73.28 o
  -5   5 -19          3.43         -4.72        72.20 o
  -6   6 -19         11.45          6.11        75.61 o
  -7   7 -19         14.16         42.65       104.79 o
  -8   8 -19          0.48        -59.16       108.98 o
  -9   9 -19          0.94         -8.90       423.49 o
 -10  10 -19          2.08       -165.43       257.12 o
  12   8  18       3112.10       3712.66       348.75 o
  14   8  18         11.18       -102.87       166.62 o
 -13   9  18         24.28        -25.07       183.77 o
 -11   9  18          7.73        -35.62       152.80 o
  -9   9  18      18282.03      15923.10      1069.21 o
  -7   9  18         59.36        -33.34       166.82 o
  -5   9  18          9.81        123.81       120.91 o
  -3   9  18      12377.13      11502.70       421.97 o
  -1   9  18         22.16         11.25        81.22 o
   1   9  18          2.56         57.56        84.88 o
   3   9  18      13780.22      14082.51       535.95 o
   5   9  18         16.08        -85.64        85.64 o
   7   9  18         11.92        -59.31       106.90 o
   9   9  18       1045.14        679.27       172.67 o
  11   9  18          3.98         -0.10       124.32 o
  13   9  18          0.65         58.61       152.97 o
 -10  10  18         52.62       -217.80       217.80 o
  -8  10  18         12.01        351.99       232.38 o
  -6  10  18        154.18        393.25       206.19 o
  -4  10  18         29.06       -120.20       120.20 o
  -2  10  18         14.85         65.94       110.30 o
   0  10  18       9350.64       8955.52       429.14 o
   2  10  18          8.04        -97.53       130.40 o
   4  10  18         10.23       -141.70       283.88 o
   6  10  18       3290.39       2634.27       425.78 o
   8  10  18          3.53         73.82       142.57 o
  10  10  18         24.81       -136.92       136.92 o
  -7  11  18         34.20        263.04       302.50 o
  -5  11  18          5.95        350.42       214.55 o
  -3  11  18      14454.93      14414.47       831.29 o
  -1  11  18          2.38         86.95       152.74 o
   1  11  18          2.92        260.80       181.71 o
   3  11  18      16698.18      15476.12      1185.55 o
   5  11  18         14.34        -26.69       157.70 o
   7  11  18          0.55        -26.01       147.23 o
 -19   1  19        217.22        610.85       164.29 o
 -17   1  19          1.34          8.36       109.61 o
 -15   1  19         13.35         87.76        97.46 o
 -13   1  19        841.83        674.06        92.91 o
 -11   1  19         55.48          1.43        52.62 o
  -9   1  19         21.69        -22.01        44.80 o
  -7   1  19       6807.92       8078.60       293.43 o
  -5   1  19        110.09        166.97        44.13 o
  -3   1  19         19.21          2.47        42.41 o
  -1   1  19          5.77         41.96        41.01 o
   1   1  19          3.98         14.18        54.70 o
   3   1  19          2.30        -31.68        36.52 o
   5   1  19       2922.31       2699.10       125.92 o
   7   1  19          4.91        -21.29        43.45 o
   9   1  19          0.70         24.45        72.12 o
  11   1  19      14153.05      14152.88       367.57 o
  13   1  19          9.11        172.79        82.42 o
  15   1  19         21.70         93.20        96.00 o
  17   1  19       5278.87       5268.08       400.68 o
  19   1  19         21.66        119.13       158.80 o
 -18   2  19         87.89         36.04       122.38 o
 -16   2  19        547.47        786.18       138.21 o
 -14   2  19         15.28        -12.07        64.87 o
 -12   2  19         85.78        120.99        56.13 o
 -10   2  19        636.11        380.28        63.34 o
  -8   2  19          3.43        106.17        47.57 o
  -6   2  19          1.54         21.95        43.02 o
  -4   2  19       3142.98       2949.55       143.11 o
  -2   2  19         62.99        179.23        49.88 o
   0   2  19          1.97        -37.66        37.66 o
   2   2  19         46.43          8.21        39.88 o
   4   2  19         81.33        206.39        50.65 o
   6   2  19          3.05        -19.61        42.51 o
   8   2  19       9734.83      10873.05       295.42 o
  10   2  19         53.89        -57.13        57.13 o
  12   2  19         19.38         89.92        73.35 o
  14   2  19       7829.97       8554.70       347.08 o
  16   2  19         40.23          8.34       104.66 o
  18   2  19        111.00       -124.67       124.67 o
 -19   3  19        311.60         83.26       136.41 o
 -17   3  19         64.96        -20.89       141.90 o
 -15   3  19         82.06        -17.02        65.85 o
 -13   3  19       1031.96        702.90       101.50 o
 -11   3  19         36.43        118.06        54.30 o
  -9   3  19         27.35          7.93        64.98 o
  -7   3  19       9642.71      10411.62       352.63 o
  -5   3  19          9.89        -46.37        46.49 o
  -3   3  19         60.43         59.60        47.36 o
  -1   3  19       2888.63       2715.59       138.52 o
   1   3  19         86.49        123.89        44.15 o
   3   3  19          0.00        -36.45        36.45 o
   5   3  19       6670.64       6997.44       204.11 o
   7   3  19         65.29        -13.07        55.78 o
   9   3  19         18.23         -3.25        59.39 o
  11   3  19        320.21        474.85       117.91 o
  13   3  19         44.23        -76.52        77.26 o
  15   3  19         14.29         33.15        91.45 o
  17   3  19       3552.96       2644.89       332.56 o
  19   3  19         55.46       -162.23       175.03 o
 -18   4  19         65.00       -179.27       179.27 o
 -16   4  19         37.78         57.80       120.79 o
 -14   4  19         37.94         64.04        74.75 o
 -12   4  19          6.64        -55.21        64.93 o
 -10   4  19        330.11        252.48        80.99 o
  -8   4  19        211.94        151.17        69.06 o
  -6   4  19         13.84          5.87        49.44 o
  -4   4  19         23.33         48.27        58.08 o
  -2   4  19          6.18        -43.30        46.17 o
   0   4  19          2.77          0.12        46.27 o
   2   4  19       7011.17       7398.32       222.21 o
   4   4  19          5.64        -32.35        46.58 o
   6   4  19         18.79          1.42        51.57 o
   8   4  19        710.67        592.86        86.69 o
  10   4  19         31.71         29.43        60.91 o
  12   4  19          3.74        -71.70        71.70 o
  14   4  19       2949.81       2333.86       189.41 o
  16   4  19         23.90         60.65       117.97 o
  18   4  19         26.64        -17.83       131.23 o
 -17   5  19          8.62        158.61       161.10 o
 -15   5  19         61.94       -183.36       183.36 o
 -13   5  19       2684.45       2438.04       271.35 o
 -11   5  19         71.59        -39.51        81.37 o
  -9   5  19          0.06        -13.57        70.22 o
  -7   5  19      14347.01      14049.01       368.21 o
  -5   5  19          2.00          7.40        60.71 o
  -3   5  19          0.88        -56.75        56.75 o
  -1   5  19       9927.79      10740.78       313.32 o
   1   5  19         52.14         87.07        57.84 o
   3   5  19         23.14          1.34        54.78 o
   5   5  19          6.10         11.79        57.98 o
   7   5  19         19.31          8.93        59.43 o
   9   5  19         34.30        -64.53        64.53 o
  11   5  19        960.99        743.29       129.86 o
  13   5  19          3.64        -94.14        94.14 o
  15   5  19         30.08        285.44       180.70 o
  17   5  19       2486.74       2284.13       355.89 o
 -16   6  19       2637.07       2146.22       318.78 o
 -14   6  19         34.15        144.51       218.31 o
 -12   6  19         29.32         36.71        97.15 o
 -10   6  19       8199.49       8679.14       384.30 o
  -8   6  19         13.81        -67.69        72.77 o
  -6   6  19         23.32        -16.73        63.09 o
  -4   6  19      14198.01      14577.19       345.51 o
  -2   6  19         47.46         44.23        68.60 o
   0   6  19         21.00        -52.56        59.56 o
   2   6  19        645.30        818.36       103.36 o
   4   6  19         16.31         26.81        62.44 o
   6   6  19         20.35         26.28        65.36 o
   8   6  19       1126.90        788.41        99.66 o
  10   6  19          7.46        -18.66        69.46 o
  12   6  19         87.26        146.07       104.98 o
  14   6  19         21.36        -84.64       326.53 o
  16   6  19         17.44       -188.59       237.18 o
 -15   7  19         31.43        -71.82       176.83 o
 -13   7  19       3465.49       3211.23       328.84 o
 -11   7  19         56.75         -2.35       116.13 o
  -9   7  19         25.73        -11.01        91.11 o
  -7   7  19          1.30        113.68        79.77 o
  -5   7  19         11.64         79.73        78.01 o
  -3   7  19         15.08        -29.52        70.10 o
  -1   7  19        369.70        210.71        74.43 o
   1   7  19         31.75        -57.87        57.87 o
   3   7  19         42.27         35.26        67.51 o
   5   7  19       1122.50       1013.11       121.53 o
   7   7  19         25.18        -58.55        75.84 o
   9   7  19         34.52          5.88        76.55 o
  11   7  19        754.23        252.00       147.33 o
  13   7  19         41.16       -143.42       143.42 o
  15   7  19         61.98        217.25       228.79 o
 -14   8  19         69.94        -65.03       168.83 o
 -12   8  19          8.22        -83.86       180.19 o
 -10   8  19       5616.92       5084.07       599.21 o
  -8   8  19          2.45         40.42       114.32 o
  -6   8  19         24.80         50.23       103.01 o
  -4   8  19       7970.90       8082.01       561.70 o
  -2   8  19         55.43        -19.04        87.89 o
   0   8  19          4.57        -49.64        70.23 o
   2   8  19        978.72        702.37       130.68 o
   4   8  19          7.79        129.77        97.49 o
   6   8  19         32.09         25.75        90.29 o
   8   8  19          0.86         71.66       106.10 o
  10   8  19         15.43        182.23       154.89 o
  12   8  19         49.54        -29.81       143.39 o
  14   8  19        205.52         76.35       184.42 o
 -11   9  19         18.15        264.68       181.65 o
  -9   9  19          0.25        105.87       217.80 o
  -7   9  19       5382.34       5645.84       514.92 o
  -5   9  19         40.54        -10.79       124.36 o
  -3   9  19         13.25        -54.56       106.76 o
  -1   9  19       2884.31       2459.68       202.54 o
   1   9  19          4.67        169.80        91.90 o
   3   9  19         99.30        -31.46        93.92 o
   5   9  19        758.38        405.52       147.69 o
   7   9  19         12.01         -2.39       119.72 o
   9   9  19          1.67        130.63       148.64 o
  11   9  19        325.01        714.79       195.03 o
 -10  10  19         10.10        286.21       275.61 o
  -8  10  19         21.73        145.53       279.81 o
  -6  10  19         89.46        163.62       227.51 o
  -4  10  19       3671.12       3330.29       502.27 o
  -2  10  19         29.31         56.09       135.10 o
   0  10  19         28.61        -21.11       117.85 o
   2  10  19         26.86        134.17       147.94 o
   4  10  19         51.40       -139.17       139.17 o
   6  10  19         57.47       -113.59       113.59 o
   8  10  19        326.91        204.56       149.42 o
  10  10  19          3.70       -120.44       157.34 o
  -5  11  19         70.38         68.23       215.72 o
  -3  11  19         31.34        -39.18       153.04 o
  -1  11  19       2526.77       2044.56       305.67 o
   1  11  19         13.69         85.08       179.45 o
   3  11  19         63.79        -88.12       155.24 o
   5  11  19        203.72        125.55       185.36 o
 -18   0  20          3.85       -165.51       165.51 o
 -16   0  20         23.54        194.18       249.56 o
 -14   0  20      67711.98      62816.21      1208.21 o
 -12   0  20         43.14         27.67        81.45 o
 -10   0  20        173.39        214.33        81.98 o
  -8   0  20     160547.95     159504.64      1699.06 o
  -6   0  20          1.96         17.20        52.63 o
  -4   0  20        219.27        198.53        63.72 o
  -2   0  20     301169.88     302181.19      3841.19 o
   0   0  20         20.45        -23.05        71.06 o
   2   0  20          3.85         22.58        64.65 o
   4   0  20      85539.62      83660.51      1015.65 o
   6   0  20         36.92         38.80        61.77 o
   8   0  20         44.16        -75.28        75.28 o
  10   0  20      36602.51      36033.48       781.92 o
  12   0  20         76.24        215.02       113.46 o
  14   0  20         52.43       -101.47       119.57 o
  16   0  20       8232.96       9356.22       807.39 o
  18   0  20         92.41       -103.71       181.50 o
 -19   1  20         11.78        -19.97       125.39 o
 -17   1  20       5744.85       6977.14       447.27 o
 -15   1  20         57.33        232.33        81.91 o
 -13   1  20         13.97         -9.35        61.01 o
 -11   1  20      19044.44      18519.38       313.91 o
  -9   1  20         12.32        -33.05        44.82 o
  -7   1  20         58.27        104.96        45.75 o
  -5   1  20      59315.02      62115.13       799.13 o
  -3   1  20         19.18         36.45        39.57 o
  -1   1  20          4.65         15.62        47.58 o
   1   1  20     301497.62     292064.38      2631.91 o
   3   1  20          6.75        -38.72        38.72 o
   5   1  20         51.80         52.79        46.85 o
   7   1  20      67709.46      67947.87       698.60 o
   9   1  20         21.62         44.03        66.57 o
  11   1  20         52.79         -2.19        72.40 o
  13   1  20      28632.06      27965.75       538.46 o
  15   1  20         36.16         91.29        92.25 o
  17   1  20         22.93        -76.53       147.56 o
  19   1  20       8216.12       7562.88       564.39 o
 -18   2  20         11.08         96.86       139.72 o
 -16   2  20          1.37         91.09       108.93 o
 -14   2  20       1482.86       1402.88       120.86 o
 -12   2  20         31.73         -4.61        52.59 o
 -10   2  20         10.07         -4.24        47.70 o
  -8   2  20      16176.01      16058.58       275.10 o
  -6   2  20         63.48        116.54        52.44 o
  -4   2  20         43.33         49.43        47.59 o
  -2   2  20      87268.77      84636.44       818.04 o
   0   2  20          5.82        -44.20        44.20 o
   2   2  20        104.70        125.10        46.00 o
   4   2  20      63462.36      62311.00       615.22 o
   6   2  20         61.65        137.18        49.80 o
   8   2  20        108.33        136.19        59.43 o
  10   2  20      17245.15      17383.57       389.08 o
  12   2  20         77.51         99.55        81.64 o
  14   2  20         37.67        107.35        86.57 o
  16   2  20       5059.63       4712.89       358.84 o
  18   2  20         31.48        118.85       138.36 o
 -17   3  20      36771.23      34224.65      1100.47 o
 -15   3  20          6.41        110.40        92.54 o
 -13   3  20         19.81          5.41        66.71 o
 -11   3  20      44460.30      44043.76       531.18 o
  -9   3  20         44.67         71.19        56.59 o
  -7   3  20         83.23         57.62        52.52 o
  -5   3  20      68180.73      67151.02       720.65 o
  -3   3  20         37.96         10.75        46.01 o
  -1   3  20         57.35          6.70        49.66 o
   1   3  20      62958.80      62153.22       634.27 o
   3   3  20          2.47        -43.24        43.24 o
   5   3  20         45.91        128.87        51.64 o
   7   3  20      15865.48      16362.54       375.97 o
   9   3  20         73.79        -55.27        55.27 o
  11   3  20         22.22         60.84        79.52 o
  13   3  20       9533.17       9376.97       364.53 o
  15   3  20         41.83        -84.70       107.48 o
  17   3  20          1.11        -96.62       136.35 o
 -18   4  20         59.10       -105.87       150.65 o
 -16   4  20          1.65         -2.68       127.07 o
 -14   4  20       5024.71       4551.76       286.05 o
 -12   4  20          7.06        -10.35        78.37 o
 -10   4  20         15.09        -34.50        78.52 o
  -8   4  20      16824.81      16176.11       361.65 o
  -6   4  20         31.25        -55.69        57.87 o
  -4   4  20         44.25        -22.75        48.60 o
  -2   4  20      67787.36      67727.28       726.64 o
   0   4  20         70.32         60.34        57.84 o
   2   4  20         39.81        144.68        53.73 o
   4   4  20     161362.55     159891.73      1179.72 o
   6   4  20          5.91         52.70        56.80 o
   8   4  20          9.25        119.57        65.18 o
  10   4  20      44764.35      44016.57       730.25 o
  12   4  20          7.61        -45.18        80.39 o
  14   4  20          1.78        134.37       101.60 o
  16   4  20      42590.48      41472.99       979.73 o
  18   4  20          5.77       -130.31       130.31 o
 -17   5  20      16489.54      17537.18       882.82 o
 -15   5  20          2.69         93.74       128.49 o
 -13   5  20          0.45        -43.41       108.25 o
   9  -9 -21         17.13         83.55       223.83 o
   8  -8 -21          0.06         96.06       192.49 o
   7  -7 -21          0.60         76.47       127.64 o
   6  -6 -21          4.79         44.47       104.14 o
   5  -5 -21         57.78          9.23        89.08 o
   4  -4 -21          7.84         25.51       135.65 o
   3  -3 -21         43.36         17.05        68.04 o
   2  -2 -21         41.08         14.52        78.54 o
   1  -1 -21          5.10        -61.74        74.12 o
  -1   1 -21         38.85        335.09       158.69 o
  -2   2 -21          7.81        217.63        91.13 o
  -3   3 -21         28.82       -104.18       108.40 o
  -4   4 -21          7.25        -12.36        77.46 o
  -5   5 -21          0.36        110.04       112.73 o
  -6   6 -21          1.74        -39.71        87.93 o
  -7   7 -21          6.21        -10.17       101.52 o
  -8   8 -21          4.72        129.10       204.18 o
  -9   9 -21          0.32       -287.37       287.37 o
 -11   5  20       9161.54      10433.47       486.55 o
  -9   5  20         47.36        -17.33        68.87 o
  -7   5  20         30.26        -65.08        65.08 o
  -5   5  20      36599.98      37216.23       581.80 o
  -3   5  20         27.61        120.95        64.90 o
  -1   5  20        105.67         99.28        70.67 o
   1   5  20      16128.71      16301.26       371.49 o
   3   5  20          5.24         10.87        60.06 o
   5   5  20         14.31         45.13        56.64 o
   7   5  20      19763.21      18673.59       357.51 o
   9   5  20         44.95        197.77        80.19 o
  11   5  20         13.73        -80.11        80.11 o
  13   5  20       5360.52       4438.68       361.64 o
  15   5  20         25.53        216.09       144.26 o
  17   5  20          0.91         75.96       167.90 o
 -16   6  20          2.86         38.46       137.75 o
 -14   6  20      42149.65      43841.02      1088.77 o
 -12   6  20         57.59        -43.45       113.63 o
 -10   6  20          6.76          1.39        89.14 o
  -8   6  20      27494.85      26158.91       501.81 o
  -6   6  20         87.71         36.63        69.58 o
  -4   6  20         49.76        -20.62        68.69 o
  -2   6  20      16712.10      16809.44       403.00 o
   0   6  20         66.49          1.93        58.69 o
   2   6  20          8.72        102.58        76.92 o
   4   6  20      19276.30      18533.28       414.58 o
   6   6  20         23.28        -41.05        64.01 o
   8   6  20          4.16        -61.03        63.73 o
  10   6  20       1515.71       1480.82       147.20 o
  12   6  20         15.23         86.24       135.08 o
  14   6  20          0.16       -152.27       152.27 o
  16   6  20      17008.73      20527.89       977.01 o
 -15   7  20          1.47       -143.50       148.72 o
 -13   7  20          1.22         63.01       141.20 o
 -11   7  20       4981.66       4564.25       578.97 o
  -9   7  20         28.51        -84.92        84.92 o
  -7   7  20         44.75        -78.84        78.84 o
  -5   7  20      27937.83      27805.92       559.91 o
  -3   7  20         76.37         55.45        83.04 o
  -1   7  20         20.10        132.97        76.77 o
   1   7  20      44546.84      44346.21       627.42 o
   3   7  20         36.28          9.16        73.63 o
   5   7  20          5.31         41.63        71.90 o
   7   7  20      66787.62      65703.69       871.91 o
   9   7  20         34.59         31.95        98.70 o
  11   7  20          2.26       -110.29       110.29 o
  13   7  20      37275.34      38320.74      1456.63 o
  15   7  20         45.99        -32.14       213.10 o
 -12   8  20         63.71         42.19       380.70 o
 -10   8  20          8.05        146.20       184.19 o
  -8   8  20       8286.15      10038.61       568.74 o
  -6   8  20         39.38        -71.73       102.42 o
  -4   8  20         31.32        174.73       122.88 o
  -2   8  20       9442.08      10133.09       457.15 o
   0   8  20          7.91       -100.04       100.04 o
   2   8  20         11.05        -74.61        74.61 o
   4   8  20       1495.27       1705.59       182.57 o
   6   8  20         43.15        -34.16        92.27 o
   8   8  20          0.58        -94.09        94.09 o
  10   8  20       6394.19       5916.77       445.52 o
  12   8  20         36.36        101.47       145.47 o
 -11   9  20       7891.63       8103.57      1050.21 o
  -9   9  20        105.71         29.09       211.75 o
  -7   9  20         17.88          6.41       255.17 o
  -5   9  20       4882.48       5201.57       616.64 o
  -3   9  20         51.40        124.08       118.79 o
  -1   9  20          1.39        -44.96        94.65 o
   1   9  20       5171.87       4874.31       309.99 o
   3   9  20         13.93        -25.40       119.54 o
   5   9  20          1.84       -124.30       124.30 o
   7   9  20       6163.66       6140.06       717.67 o
   9   9  20          6.80       -119.56       119.56 o
  11   9  20          7.49        114.11       155.77 o
  -8  10  20       8201.27       9462.94      2209.25 o
  -6  10  20         39.97       -176.58       176.58 o
  -4  10  20          1.35         59.13       182.96 o
  -2  10  20      42903.29      42999.30      1070.68 o
   0  10  20         20.23       -123.93       128.93 o
   2  10  20          0.13        -98.58       169.40 o
   4  10  20      37386.51      34952.98      1208.00 o
   6  10  20         28.47         12.95       168.06 o
   8  10  20          5.88       -130.98       130.98 o
  -3  11  20          4.61         12.00       190.85 o
  -1  11  20          0.76       -137.91       137.91 o
   1  11  20      17087.52      18609.72       888.20 o
   3  11  20         59.10        103.51       181.71 o
 -17   1  21         32.41        -81.80       117.86 o
 -15   1  21        881.68        785.87       130.71 o
 -13   1  21         24.70         55.08        63.09 o
 -11   1  21         11.90        -50.83        50.83 o
  -9   1  21       5798.72       6594.72       224.28 o
  -7   1  21         48.08        167.95        53.20 o
  -5   1  21          4.44         -4.13        49.02 o
  -3   1  21      61038.87      62808.18       813.18 o
  -1   1  21          3.97         63.93        58.46 o
   1   1  21         69.10        434.42        71.82 o
   3   1  21      60569.66      62036.07       747.05 o
   5   1  21         72.50         16.38        45.63 o
   7   1  21         57.91        -11.79        71.65 o
   9   1  21      31570.33      32576.68       544.98 o
  11   1  21          3.60         48.17        72.55 o
  13   1  21         33.19         70.11        81.78 o
  15   1  21       3004.40       3156.53       296.43 o
  17   1  21         37.14         89.88       160.60 o
 -18   2  21       4875.55       4999.41       380.88 o
 -16   2  21         94.89        130.99       114.91 o
 -14   2  21         86.44         57.81        69.09 o
 -12   2  21       5546.10       6435.27       228.61 o
 -10   2  21         42.03        -14.81        50.59 o
  -8   2  21         26.91        -25.43        51.05 o
  -6   2  21         30.70        -40.64        48.40 o
  -4   2  21         14.95         27.71        49.67 o
  -2   2  21         31.95         45.57        49.36 o
   0   2  21      61412.59      62997.79       810.92 o
   2   2  21         13.88        126.27        52.47 o
   4   2  21          8.40        -41.02        45.90 o
   6   2  21         25.42         -2.85        51.89 o
   8   2  21         86.35         44.48        55.05 o
  10   2  21          3.52         10.04        64.62 o
  12   2  21          7.49         25.71        77.40 o
  14   2  21        122.29         89.04        96.32 o
  16   2  21          1.35        180.24       124.19 o
  18   2  21      13325.03      13308.50       649.94 o
 -17   3  21         91.22        149.41       131.02 o
 -15   3  21        794.02        383.90       111.65 o
 -13   3  21         14.75         57.14        70.52 o
 -11   3  21          2.98        -61.38        61.38 o
  -9   3  21       2486.86       1943.20       137.33 o
  -7   3  21         96.09         63.43        55.17 o
  -5   3  21         10.47          4.78        50.64 o
  -3   3  21         33.73         -4.92        49.98 o
  -1   3  21         62.10         17.99        56.67 o
   1   3  21          7.89         12.02        55.02 o
   3   3  21         51.24        -47.94        47.94 o
   5   3  21        174.54        243.47        59.08 o
   7   3  21         19.48        -39.24        54.07 o
   9   3  21       2343.74       1750.88       130.79 o
  11   3  21         57.22        -80.79        80.79 o
  13   3  21          4.49        -56.85        79.61 o
  15   3  21       2325.01       2348.13       255.97 o
  17   3  21         60.72        -59.54       131.49 o
 -16   4  21         34.79        -51.54       121.85 o
 -14   4  21         10.96         60.45       136.13 o
 -12   4  21         28.72        135.45        92.78 o
 -10   4  21         93.77         99.78        78.01 o
  -8   4  21         18.28        -14.21        63.23 o
  -6   4  21      31229.97      33311.85       542.44 o
  -4   4  21          6.10        -50.18        59.21 o
  -2   4  21         48.03         85.20        56.43 o
   0   4  21         31.49         90.25        78.18 o
   2   4  21        141.33        223.69        60.04 o
   4   4  21         12.90         -4.63        53.57 o
   6   4  21       5539.75       6741.32       245.64 o
   8   4  21         87.70         63.18        72.69 o
  10   4  21          3.36        -38.24        69.19 o
  12   4  21         62.65        -86.18        86.18 o
  14   4  21         16.62       -128.52       128.52 o
  16   4  21         22.34        175.12       142.81 o
 -15   5  21       7319.11       6726.89       772.39 o
 -13   5  21          2.19         86.65       149.02 o
 -11   5  21         15.49         45.53        92.49 o
  -9   5  21          1.89        219.74        85.98 o
  -7   5  21         17.52        -61.88        68.75 o
  -5   5  21         44.94        -18.48        69.65 o
  -3   5  21      32408.12      32336.35       536.00 o
  -1   5  21         99.66        -60.99        63.61 o
   1   5  21         24.74         82.19        63.63 o
   3   5  21       5792.25       6615.76       406.52 o
   5   5  21          0.64         37.75        67.55 o
   7   5  21          8.81        -60.59        69.18 o
   9   5  21       5646.63       6052.02       285.30 o
  11   5  21         15.90        -46.03        94.68 o
  13   5  21         10.63       -148.28       148.28 o
  15   5  21       7635.27       7823.18       779.71 o
 -14   6  21         17.30        -59.86       170.10 o
 -12   6  21       2323.81       2361.13       727.07 o
 -10   6  21        154.77         94.58        92.27 o
  -8   6  21         21.53        218.25        89.95 o
  -6   6  21          3.73         13.98        72.23 o
  -4   6  21          4.61         43.05        74.15 o
  -2   6  21          4.21        -28.30        69.67 o
   0   6  21       2272.59       1809.52       158.06 o
   2   6  21         73.43        138.55        68.60 o
   4   6  21         11.29        -58.42        58.42 o
   6   6  21          3.09        -44.21        61.99 o
   8   6  21         19.76        115.42        77.22 o
  10   6  21         96.66        -37.68        85.93 o
  12   6  21        853.30        449.79       175.57 o
  14   6  21         27.13       -152.82       152.82 o
 -13   7  21         51.63       -108.40       149.83 o
 -11   7  21          0.81       -114.12       114.12 o
  -9   7  21       3191.43       3582.59       282.77 o
  -7   7  21          0.47        -46.86        84.42 o
  -5   7  21         33.97        -83.11        83.11 o
  -3   7  21          6.19        -32.23       100.76 o
  -1   7  21         48.03         46.53        82.90 o
   1   7  21          3.64        -66.06        83.56 o
   3   7  21       5670.93       6305.58       337.76 o
   5   7  21         15.99         31.68        85.93 o
   7   7  21         11.05        -27.38        79.23 o
   9   7  21        826.41        560.28       132.05 o
  11   7  21         49.42         69.70       137.80 o
  13   7  21         95.58       -170.50       340.31 o
 -12   8  21      12961.31      14140.07       928.28 o
 -10   8  21          9.07        233.87       188.68 o
  -8   8  21          0.04        136.70       174.54 o
  -6   8  21       3178.01       3498.92       345.42 o
  -4   8  21        156.08        118.03       114.72 o
  -2   8  21          3.72         25.36       105.57 o
   0   8  21         49.74         36.83        93.03 o
   2   8  21         18.17         42.84        90.24 o
   4   8  21        107.21        -15.03        93.72 o
   6   8  21        842.87        610.36       156.62 o
   8   8  21          8.39          4.69       145.00 o
  10   8  21         25.55        127.09       144.79 o
  12   8  21       5167.74       5983.33       449.88 o
  -9   9  21         13.32        227.88       239.03 o
  -7   9  21         28.94        -33.54       156.70 o
  -5   9  21          1.33        -61.12       192.65 o
  -3   9  21       2368.77       1967.56       313.72 o
  -1   9  21         13.17        180.45       133.16 o
   1   9  21         10.84        -23.24       115.73 o
   3   9  21        837.56        836.28       214.95 o
   5   9  21         61.36        103.71       147.94 o
   7   9  21         20.71       -125.65       125.65 o
   9   9  21          0.57        208.18       151.44 o
  -6  10  21      13572.84      13450.16       833.57 o
  -4  10  21         64.40        -91.99       171.17 o
  -2  10  21         23.70       -159.94       159.94 o
   0  10  21       7695.52       6287.66       459.49 o
   2  10  21         34.80       -242.87       242.87 o
   4  10  21         85.26        152.96       161.87 o
   6  10  21       5115.86       5045.12       475.79 o
 -18   0  22          2.95        469.26       310.06 o
 -16   0  22        943.04       1264.52       461.33 o
 -14   0  22         86.62         19.44       117.54 o
 -12   0  22         49.02         -5.52        98.08 o
 -10   0  22      21009.30      21050.70       465.32 o
  -8   0  22         46.97        -49.49        64.73 o
  -6   0  22        163.58         27.39        81.20 o
  -4   0  22      44367.48      45976.86       957.43 o
  -2   0  22         39.31         75.76        90.45 o
   0   0  22          0.60        136.38        92.23 o
   2   0  22      45027.17      42876.40       908.44 o
   4   0  22         32.74        -63.40        63.40 o
   6   0  22         61.55        -22.33        70.29 o
   8   0  22      15412.59      16447.23       496.81 o
  10   0  22          9.90       -100.63       100.63 o
  12   0  22         61.89       -102.31       102.31 o
  14   0  22      59923.93      62682.52      1746.91 o
  16   0  22         47.90        263.70       245.28 o
  18   0  22          3.98         63.82       217.49 o
 -17   1  22         40.34        112.80       142.19 o
 -15   1  22          1.12         57.14       100.83 o
 -13   1  22       3676.23       3866.15       245.17 o
 -11   1  22         52.28        -32.25        57.12 o
  -9   1  22         68.83         79.69        53.34 o
  -7   1  22        439.06        282.55        68.38 o
  -5   1  22         24.47        -39.24        49.36 o
  -3   1  22         25.52        105.79        63.37 o
  -1   1  22      45805.93      43191.91       646.77 o
   1   1  22          2.38        -33.50        76.46 o
   3   1  22         29.95         86.56        64.19 o
   5   1  22       4550.20       4690.13       177.38 o
   7   1  22         39.48         63.64        58.46 o
   9   1  22        109.81        -23.15        68.63 o
  11   1  22       8037.86       7556.14       315.27 o
  13   1  22         61.59         21.40        86.73 o
  15   1  22         53.84       -103.74       117.75 o
  17   1  22        197.19        289.95       154.99 o
 -18   2  22          1.98       -116.71       116.71 o
 -16   2  22        591.30        671.82       167.94 o
 -14   2  22         38.32         82.50        80.76 o
 -12   2  22          4.76        115.50        63.01 o
 -10   2  22        537.99        630.20        93.66 o
  -8   2  22          6.06         70.20        56.28 o
  -6   2  22         29.46         79.84        58.71 o
  -4   2  22       4159.89       4766.27       196.27 o
  -2   2  22         38.71        -15.20        49.06 o
   0   2  22         29.64        -48.68        57.54 o
   2   2  22      47110.63      47151.38       685.29 o
   4   2  22         61.64         75.02        54.33 o
   6   2  22         49.84         36.23        57.63 o
   8   2  22       5900.81       6088.46       264.64 o
  10   2  22        111.12         62.99        78.01 o
  12   2  22         41.20         86.26        87.91 o
  14   2  22       2964.01       3337.96       256.96 o
  16   2  22         32.47       -111.63       111.63 o
  18   2  22         11.02         39.77       140.94 o
 -17   3  22         28.59         48.62       122.25 o
 -15   3  22          4.46        -87.96       111.24 o
 -13   3  22        210.74        251.40        84.11 o
 -11   3  22         71.91          0.53        72.60 o
  -9   3  22         22.11         -6.80        59.53 o
  -7   3  22       6160.35       6161.57       234.59 o
  -5   3  22         69.75         75.02        58.89 o
  -3   3  22         77.23          1.29        53.40 o
  -1   3  22       4567.86       4466.33       198.83 o
   1   3  22         51.64         89.03        69.76 o
   3   3  22         71.67        207.34        61.73 o
   5   3  22        496.14        227.44        75.61 o
   7   3  22         16.37        -51.37        61.73 o
   9   3  22         39.05         92.92        71.26 o
  11   3  22      28939.49      29730.35       560.73 o
  13   3  22          3.95        111.79        97.51 o
  15   3  22          4.26        -95.70       113.95 o
  17   3  22      14408.33      14740.36       676.53 o
   8  -8 -23          0.54       -195.91       195.91 o
   7  -7 -23         28.15       -159.36       159.36 o
   6  -6 -23         23.11         -8.99       130.22 o
   5  -5 -23          5.02        -54.61       103.10 o
   4  -4 -23         86.74         13.19        99.01 o
   3  -3 -23          0.69         41.45        77.50 o
   2  -2 -23          1.76        143.57       107.65 o
   1  -1 -23         63.57        266.03       110.57 o
  -1   1 -23         11.55        -26.69        87.83 o
  -2   2 -23          1.10          2.81        83.63 o
  -3   3 -23          5.62        150.69       102.60 o
  -4   4 -23         57.16         43.61        68.33 o
  -5   5 -23          3.94          9.33        79.06 o
  -6   6 -23         12.78         29.50        85.86 o
  -7   7 -23          6.28         82.54       106.51 o
  -8   8 -23          0.10        121.00       171.12 o
 -16   4  22       6266.74       6647.28       711.23 o
 -14   4  22         39.40       -201.77       243.63 o
 -12   4  22          1.19        -38.74        95.64 o
 -10   4  22      29040.66      29940.96       587.06 o
  -8   4  22         33.62         70.78        70.57 o
  -6   4  22         40.03        -70.58        70.58 o
  -4   4  22      15860.92      16608.72       364.73 o
  -2   4  22         45.49        181.58        76.89 o
   0   4  22         47.77        147.65        67.82 o
   2   4  22        455.80        215.35        66.57 o
   4   4  22          2.99         77.23        59.74 o
   6   4  22         12.17         86.20        67.80 o
   8   4  22        566.59        591.86        98.21 o
  10   4  22         35.74         79.36        76.33 o
  12   4  22         17.88        158.87        85.86 o
  14   4  22       2166.34       2310.04       243.57 o
  16   4  22          8.55        -86.35       130.58 o
 -15   5  22         17.83        179.28       166.19 o
 -13   5  22       1922.53       1979.05       452.20 o
 -11   5  22         18.67         57.23       110.07 o
  -9   5  22         21.78         -8.38        77.23 o
  -7   5  22       7491.96       7603.49       306.67 o
  -5   5  22         12.72         10.26        67.24 o
  -3   5  22         97.41        -66.38        66.38 o
  -1   5  22       5918.79       5728.43       274.32 o
   1   5  22         15.03         -0.93        66.84 o
   3   5  22         11.25         89.71        63.11 o
   5   5  22      20754.16      21526.27       476.03 o
   7   5  22         80.84        -15.59        80.82 o
   9   5  22          2.05        -11.33        84.25 o
  11   5  22        197.09        294.31       112.06 o
  13   5  22         49.77        -99.98       157.79 o
  15   5  22         14.03         29.52       151.42 o
 -14   6  22          6.92       -144.62       144.62 o
 -12   6  22          3.24        -24.08       124.05 o
 -10   6  22       2843.93       3194.53       281.64 o
  -8   6  22         65.06         35.73        83.60 o
  -6   6  22         64.69         53.51        81.03 o
  -4   6  22       7766.80       8024.74       341.09 o
  -2   6  22         97.64         27.42        76.48 o
   0   6  22         38.45        135.79        90.75 o
   2   6  22        613.73        407.03       110.51 o
   4   6  22         72.65          4.17        80.35 o
   6   6  22          0.75        -24.62        76.96 o
   8   6  22       4231.08       4698.78       256.67 o
  10   6  22         42.34        -87.75        87.75 o
  12   6  22          2.01       -126.88       147.03 o
  14   6  22       6392.90       5923.63       633.03 o
 -13   7  22      14429.44      12564.05       674.04 o
 -11   7  22         39.64       -112.20       135.35 o
  -9   7  22          4.19        115.45       120.74 o
  -7   7  22      62838.55      63659.28       901.71 o
  -5   7  22         71.03          7.21        90.68 o
  -3   7  22         32.52        -81.91        81.91 o
  -1   7  22      29775.69      27804.60       580.97 o
   1   7  22         32.76        -52.20        74.53 o
   3   7  22          2.48        -32.77        82.65 o
   5   7  22       4293.41       4426.82       260.89 o
   7   7  22          4.49        128.62        92.03 o
   9   7  22          5.00         81.04       106.98 o
  11   7  22        605.64        406.30       176.15 o
  13   7  22         33.39         55.21       213.10 o
 -12   8  22         20.73          5.79       166.19 o
 -10   8  22        201.37        383.38       250.79 o
  -8   8  22         42.61       -154.23       172.89 o
  -6   8  22         43.49        186.05       154.48 o
  -4   8  22       2950.17       3341.63       288.04 o
  -2   8  22          4.42        213.69       109.13 o
   0   8  22         13.99        179.06       115.03 o
   2   8  22        227.22        214.51       119.45 o
   4   8  22         46.66         41.79       133.46 o
   6   8  22          4.06        179.01       136.64 o
   8   8  22       1065.06       1638.75       237.51 o
  10   8  22         31.27        -50.60       185.56 o
  12   8  22         16.84       -128.53       162.40 o
  -9   9  22          4.79       -189.06       234.43 o
  -7   9  22        198.24        140.20       193.03 o
  -5   9  22         40.47         82.57       171.17 o
  -3   9  22          4.50        -23.69       156.70 o
  -1   9  22       2175.61       2834.87       432.87 o
   1   9  22         53.50       -121.98       121.98 o
   3   9  22          2.11       -106.56       137.55 o
   5   9  22        616.78        478.62       206.20 o
   7   9  22         38.82       -124.98       205.83 o
   9   9  22          5.22        -27.34       145.94 o
  -6  10  22         14.05        -48.35       186.87 o
  -4  10  22      14901.80      14209.94       935.86 o
  -2  10  22          9.35         62.76       188.68 o
   0  10  22         17.78       -126.89       126.89 o
   2  10  22       6675.61       6872.13       554.32 o
   4  10  22         33.17       -144.48       144.48 o
   6  10  22         13.13        167.29       171.84 o
 -17   1  23      12064.90      11505.20       583.37 o
 -15   1  23         15.34       -100.94       100.94 o
 -13   1  23         17.78        -64.07        64.07 o
 -11   1  23       9402.26       9816.73       284.75 o
  -9   1  23          5.05        -23.03        57.28 o
  -7   1  23         12.11        -11.73        54.73 o
  -5   1  23       3976.03       3476.98       210.03 o
  -3   1  23          1.96         24.06        59.81 o
  -1   1  23         49.45        138.49        67.61 o
   1   1  23         20.53        -11.63        61.20 o
   3   1  23         28.13         16.79        63.79 o
   5   1  23         24.93        -45.79        55.71 o
   7   1  23        398.72        414.78        77.55 o
   9   1  23         25.68        -13.42        71.54 o
  11   1  23         10.93          9.86        80.16 o
  13   1  23        366.03        474.89       112.19 o
  15   1  23         16.75        134.46       142.34 o
  17   1  23          5.67        -47.93       163.73 o
 -16   2  23         51.32       -114.22       196.70 o
 -14   2  23      10580.48      10250.44       417.58 o
 -12   2  23         32.35          3.74        72.39 o
 -10   2  23          4.05        -61.61        61.61 o
  -8   2  23       6562.88       7579.51       264.71 o
  -6   2  23         23.74         98.10        56.58 o
  -4   2  23          7.53        -63.88        63.88 o
  -2   2  23          1.37         55.01        63.52 o
   0   2  23         21.91         64.88        65.85 o
   2   2  23          1.96         47.25        65.44 o
   4   2  23       3968.80       3745.08       176.50 o
   6   2  23        125.09         75.44        66.10 o
   8   2  23         13.04         -6.07        63.00 o
  10   2  23        451.48        421.77        99.81 o
  12   2  23         29.12         -5.06        83.84 o
  14   2  23          3.15        141.07       129.58 o
  16   2  23        398.34        471.38       160.72 o
 -17   3  23        549.01        462.77       161.00 o
 -15   3  23          0.31         67.04       120.46 o
 -13   3  23         51.35         66.14       104.71 o
 -11   3  23        696.25        457.31        89.48 o
  -9   3  23         90.12         -1.23        62.44 o
  -7   3  23         19.54         -8.84        58.46 o
  -5   3  23        433.53        415.81        75.92 o
  -3   3  23          0.54        -41.15        50.51 o
  -1   3  23         22.30        -23.35        58.98 o
   1   3  23       3904.30       3466.09       210.60 o
   3   3  23         10.00         42.61        77.38 o
   5   3  23         24.01         -7.16        59.14 o
   7   3  23       6877.64       7848.50       276.80 o
   9   3  23         52.05        -69.56        69.56 o
  11   3  23          6.91         34.23        99.97 o
  13   3  23      11537.65       9784.04       607.91 o
  15   3  23         57.42        267.80       141.44 o
  17   3  23         17.50         88.63       145.41 o
 -16   4  23         36.28       -162.56       162.56 o
 -14   4  23       4108.45       5134.94       707.54 o
 -12   4  23          9.18        -94.01       108.41 o
 -10   4  23          8.21        -47.39        75.61 o
  -8   4  23        569.26        682.31       113.42 o
  -6   4  23         31.88        -33.45        68.36 o
  -4   4  23         67.47         16.73        67.38 o
  -2   4  23        475.34        402.91        98.81 o
   0   4  23         97.31         40.93        99.03 o
   2   4  23         19.07        117.82        87.45 o
   4   4  23        101.63        -19.21        60.73 o
   6   4  23         86.70         74.93        71.36 o
   8   4  23          3.47        -67.27        67.27 o
  10   4  23        539.81        358.61       107.89 o
  12   4  23         16.00        -27.66       114.87 o
  14   4  23          7.74         36.32       123.89 o
  16   4  23       1451.80       1620.38       467.58 o
 -15   5  23          4.43        360.08       199.25 o
 -13   5  23          1.15        -54.51       126.16 o
 -11   5  23      11747.34      10764.73       564.49 o
  -9   5  23         48.53        -12.99        79.70 o
  -7   5  23         26.13        -35.22        89.52 o
  -5   5  23          3.91         56.93        70.97 o
  -3   5  23         29.18        232.11        95.04 o
  -1   5  23         15.94         15.37        76.15 o
   1   5  23       7171.32       7942.20       332.12 o
   3   5  23         67.83        211.11        69.81 o
   5   5  23          7.00         11.74        81.04 o
   7   5  23       9692.68       9635.15       372.18 o
   9   5  23         28.22        -43.08        83.68 o
  11   5  23         42.69       -121.26       121.26 o
  13   5  23       4319.29       4922.58       487.16 o
  15   5  23          8.66        -36.62       162.12 o
 -14   6  23       1328.05       1252.48       235.86 o
 -12   6  23         76.09       -115.05       115.05 o
 -10   6  23          3.05         15.26       113.98 o
  -8   6  23        393.85        273.35        99.44 o
  -6   6  23         17.98         58.92        84.87 o
  -4   6  23          8.76        -17.05        89.86 o
  -2   6  23        474.87        528.50       110.11 o
   0   6  23         58.10        -39.32        79.00 o
   2   6  23          4.28         40.64        80.77 o
   4   6  23       9711.46       9813.85       346.70 o
   6   6  23         22.73         26.86        91.95 o
   8   6  23         18.75         73.58        90.29 o
  10   6  23      11056.40      11045.14       470.01 o
  12   6  23         29.11         68.02       187.17 o
  14   6  23         70.93        105.11       196.25 o
 -13   7  23         21.68        -24.14       153.42 o
 -11   7  23        448.38        301.14       319.13 o
  -9   7  23         21.49         60.83       125.57 o
  -7   7  23         21.90        140.58       107.68 o
  -5   7  23        413.27        587.54       126.01 o
  -3   7  23         26.39        -49.79        85.07 o
  -1   7  23          7.09        -87.41        87.41 o
   1   7  23        632.95        407.29       113.60 o
   3   7  23         24.32        -83.38        83.38 o
   5   7  23         21.57         -7.66        91.44 o
   7   7  23         11.17       -101.72       103.68 o
   9   7  23         16.07        -55.61       139.06 o
  11   7  23         58.33       -141.83       141.83 o
  13   7  23        736.87       1016.79       307.96 o
 -10   8  23          1.67         -0.71       206.93 o
  -8   8  23          0.42         -8.58       167.62 o
  -6   8  23         21.42         49.51       165.45 o
  -4   8  23          3.65       -124.54       141.88 o
  -2   8  23      11896.75      11747.47       714.39 o
   0   8  23         13.06        -13.40       111.63 o
   2   8  23         48.61         13.08       124.59 o
   4   8  23      11158.31      11081.22       543.38 o
   6   8  23         18.56        -14.52       160.56 o
   8   8  23          0.17        -32.88       156.24 o
  10   8  23      12519.92      13122.27       781.13 o
  -7   9  23          5.06        -18.19       191.71 o
  -5   9  23        414.82        465.65       226.71 o
  -3   9  23         73.63        -62.10       185.75 o
  -1   9  23          6.41         64.38       162.40 o
   1   9  23       4456.62       4559.47       467.95 o
   3   9  23         22.67        297.28       186.50 o
   5   9  23         61.02        197.57       179.45 o
   7   9  23      12725.44      14203.41       811.67 o
  -4  10  23         21.73         18.85       186.16 o
  -2  10  23       1377.14       1046.72       267.27 o
   0  10  23          6.76        -61.96       193.03 o
   2  10  23         65.08        -26.71       166.05 o
   4  10  23        718.11        774.56       227.91 o
 -16   0  24        136.49        -90.75       171.12 o
 -14   0  24          2.89       -159.40       159.40 o
 -12   0  24       5062.44       6266.57       320.18 o
 -10   0  24        100.45         -6.00        90.06 o
  -8   0  24        159.98        131.38       107.65 o
  -6   0  24        225.10         95.10       108.68 o
  -4   0  24         31.59        112.85        96.34 o
  -2   0  24         40.48        117.97       101.40 o
   0   0  24      49230.50      48503.03      1020.47 o
   2   0  24          6.30        191.44       108.98 o
   4   0  24         49.08        -91.13        91.13 o
   6   0  24       3057.73       3295.14       218.53 o
   8   0  24        120.06        126.73       102.61 o
  10   0  24        180.54         41.83       108.42 o
  12   0  24       6393.02       7418.88       504.62 o
  14   0  24         75.12        257.84       223.83 o
  16   0  24          3.24       -211.75       279.81 o
 -17   1  24         16.54        122.75       136.85 o
 -15   1  24      24638.61      23829.32       718.52 o
 -13   1  24         50.50          1.48        79.07 o
 -11   1  24          8.06        -36.01        68.49 o
  -9   1  24      24757.78      24521.04       424.58 o
  -7   1  24          6.18         -3.20        68.17 o
  -5   1  24         28.91         66.44        72.41 o
  -3   1  24       4402.46       3811.96       255.12 o
  -1   1  24          5.42         36.22        71.70 o
   1   1  24         69.05         54.59        66.24 o
   3   1  24       4355.05       4087.94       288.07 o
   5   1  24          9.24         38.83        70.32 o
   7   1  24        119.30        134.01        65.90 o
   9   1  24      32428.30      33596.87       584.49 o
  11   1  24         38.18        -91.48        91.48 o
  13   1  24         90.51        -98.82        98.82 o
  15   1  24      11750.14      12685.75       697.79 o
  17   1  24         23.79       -137.68       159.05 o
 -16   2  24         37.56       -119.23       119.23 o
 -14   2  24          1.18        -98.70        98.70 o
 -12   2  24      16850.19      16963.87       415.13 o
 -10   2  24         27.83        -65.33        65.33 o
  -8   2  24         42.14        -35.46        60.97 o
  -6   2  24      30974.69      29763.66       461.84 o
  -4   2  24          6.14        -42.64        68.95 o
  -2   2  24         62.94         30.41        64.64 o
   0   2  24       4201.40       4166.66       231.13 o
   2   2  24         37.12         11.57        65.29 o
   4   2  24         15.05         30.80        72.55 o
   6   2  24      30495.67      30248.01       516.26 o
   8   2  24         23.15        -45.76        72.62 o
  10   2  24         68.65         31.25        80.21 o
  12   2  24      51238.59      51889.64      1333.47 o
  14   2  24         31.67        -60.49       119.68 o
  16   2  24          8.52        116.09       145.95 o
 -15   3  24      11968.58      13847.39       758.05 o
 -13   3  24         73.87        144.03       140.41 o
 -11   3  24         31.32        105.06        79.62 o
  -9   3  24       9032.19       9802.73       336.84 o
  -7   3  24         10.51         -4.12        67.95 o
  -5   3  24         41.74         36.98        63.49 o
  -3   3  24       3272.05       3274.72       172.02 o
  -1   3  24          9.29         32.86        71.21 o
   1   3  24         15.86         27.58        75.04 o
   3   3  24        160.16         -1.68        93.45 o
   5   3  24         43.27        119.17        70.53 o
   7   3  24         11.39        -60.48        70.98 o
   9   3  24       8864.23       9173.12       332.39 o
  11   3  24        109.56        344.60       100.04 o
  13   3  24          1.67         37.79       188.30 o
  15   3  24      32666.69      32463.53       860.66 o
 -14   4  24         12.90        -77.05       199.97 o
 -12   4  24      21201.76      19289.31       807.50 o
 -10   4  24         31.80         54.21        79.97 o
  -8   4  24         26.15        -10.75        76.59 o
  -6   4  24      33024.23      34054.23       580.33 o
  -4   4  24        121.34        104.08        83.71 o
  -2   4  24        109.28        125.11        72.20 o
   0   4  24      30507.62      30485.66       740.34 o
   4  -4 -27          3.95         46.09       206.10 o
   3  -3 -27          4.37       -117.86       117.86 o
   2  -2 -27         32.77        261.76       131.02 o
   1  -1 -27          6.66        180.13       116.80 o
  -1   1 -27          3.81        520.72       136.72 o
  -2   2 -27         26.49        -59.89       117.61 o
  -3   3 -27         39.45          6.80       117.89 o
  -4   4 -27         34.56        -24.89       131.02 o
  -5   5 -27         30.67        476.60       240.46 o
  -6   6 -27          3.55       -130.31       206.70 o
  -7   7 -27          8.09       -154.00       552.05 o
   8  -8 -25         11.55          0.80       415.93 o
   7  -7 -25          5.46        -30.25       279.81 o
   6  -6 -25         12.90        102.14       159.02 o
   5  -5 -25         16.69        -44.51       123.64 o
   4  -4 -25          2.13        178.63       127.33 o
   3  -3 -25          3.47          5.18       105.34 o
   2  -2 -25          2.80       -108.05       108.05 o
   1  -1 -25         16.06        180.07       108.10 o
  -1   1 -25         44.59          4.62        95.60 o
  -2   2 -25         29.72        -71.74        92.16 o
  -3   3 -25          1.66       -101.04       101.04 o
  -4   4 -25         10.47        -72.68       109.95 o
  -5   5 -25         34.01        -91.84       118.53 o
  -6   6 -25         48.15        129.37       125.16 o
  -7   7 -25          0.39       -131.85       148.97 o
  -8   8 -25          2.57        173.54       202.36 o
   2   4  24         33.66         95.30        99.54 o
   4   4  24         82.59         85.19        82.40 o
   6   4  24      25167.86      24298.40       504.15 o
   8   4  24         15.74        -19.31        76.17 o
  10   4  24         31.05        226.71       102.65 o
  12   4  24      21179.04      21192.15       648.35 o
  14   4  24          0.43        260.79       141.30 o
 -13   5  24          3.57        -11.08       136.54 o
 -11   5  24          2.81        -34.65       123.92 o
  -9   5  24      51727.25      50557.75       785.76 o
  -7   5  24         40.50        -17.31        80.42 o
  -5   5  24        179.63         52.58        91.22 o
  -3   5  24      33324.42      33806.29       625.98 o
  -1   5  24         19.25        -54.32        76.40 o
   1   5  24         14.35         24.05        80.16 o
   3   5  24      25508.78      24134.06       706.91 o
   5   5  24         15.35        -87.07        87.07 o
   7   5  24         10.41       -122.64       122.64 o
   9   5  24      17860.67      17842.48       476.67 o
  11   5  24         54.73        -81.90       159.43 o
  13   5  24         18.98        312.58       177.33 o
 -12   6  24      32856.95      32584.10       940.17 o
 -10   6  24         34.90        130.64       126.49 o
  -8   6  24         39.53         55.89       120.23 o
  -6   6  24       6800.75       7506.65       448.25 o
  -4   6  24         45.68         64.12        93.70 o
  -2   6  24         53.79        -51.00        86.60 o
   0   6  24       9085.13      10471.54       398.03 o
   2   6  24         17.73       -101.47       101.47 o
   4   6  24         10.62         10.06        84.63 o
   6   6  24       6048.16       5888.58       326.21 o
   8   6  24         63.86        251.48       110.30 o
  10   6  24         61.27         85.71       148.39 o
  12   6  24      12509.85      14582.81       849.66 o
 -11   7  24         12.76         71.30       158.27 o
  -9   7  24      11784.15      10835.17       544.27 o
  -7   7  24         84.93        -42.27       139.48 o
  -5   7  24         78.98        -62.87       106.12 o
  -3   7  24      52463.00      51357.30      1124.12 o
  -1   7  24         91.47         67.26        98.35 o
   1   7  24         24.16        138.32        99.15 o
   3   7  24      17790.32      17863.35       512.92 o
   5   7  24         52.34         95.95        99.99 o
   7   7  24          3.00       -136.36       149.67 o
   9   7  24      24971.16      24574.54       790.15 o
  11   7  24         29.15         50.10       174.65 o
 -10   8  24         30.93         94.73       173.58 o
  -8   8  24          2.73        -80.84       180.73 o
  -6   8  24      12095.76      10442.08       709.81 o
  -4   8  24         37.82        190.30       167.80 o
  -2   8  24          1.53       -146.61       146.61 o
   0   8  24      21669.26      20697.54       832.84 o
   2   8  24         43.93        222.10       378.12 o
   4   8  24         48.11        119.90       196.33 o
   6   8  24      25319.53      24252.57       889.42 o
   8   8  24         13.94        -39.80       195.71 o
  10   8  24         15.66        -52.11       175.62 o
  -7   9  24         28.25          6.13       223.15 o
  -5   9  24         10.57        319.92       201.44 o
  -3   9  24      33245.88      32751.03      1116.69 o
  -1   9  24          0.50       -203.64       233.38 o
   1   9  24         19.82        372.00       294.93 o
   3   9  24      12667.12      14153.70      1320.38 o
   5   9  24         37.38        126.21       173.29 o
   7   9  24         17.70       -136.81       185.54 o
 -15   1  25         40.88        -91.03       135.35 o
 -13   1  25        604.12        791.25       160.87 o
 -11   1  25         28.00        172.76        78.80 o
  -9   1  25         12.52        -18.90        82.63 o
  -7   1  25       8082.79       8164.79       346.87 o
  -5   1  25         12.71         60.26        72.86 o
  -3   1  25          1.48        -65.56        65.56 o
  -1   1  25         12.49         22.68        72.89 o
   1   1  25         79.28         73.24        74.29 o
   3   1  25         11.53         75.54        75.19 o
   5   1  25        727.51        535.73       105.15 o
   7   1  25         88.36         26.97        78.36 o
   9   1  25         35.35        -82.79        82.79 o
  11   1  25      22127.77      22352.85       497.54 o
  13   1  25         28.41        -35.98       119.95 o
  15   1  25          2.94       -109.36       207.39 o
 -16   2  25       2076.83       2046.60       286.02 o
 -14   2  25         42.26       -126.83       141.90 o
 -12   2  25         24.99        104.39        89.75 o
 -10   2  25      11716.47      12269.17       350.49 o
  -8   2  25        101.23        -68.83        68.83 o
  -6   2  25         15.83         74.07        72.06 o
  -4   2  25        971.29        714.05       134.35 o
  -2   2  25          2.18        204.95        81.07 o
   0   2  25          9.43        110.56        81.46 o
   2   2  25         52.84        -61.23        61.23 o
   4   2  25         48.82         13.40        73.24 o
   6   2  25         12.10        -10.35        70.31 o
   8   2  25       3650.61       3705.29       207.59 o
  10   2  25         22.47        -13.23        86.62 o
  12   2  25          1.60        136.84       112.31 o
  14   2  25      12521.61      11851.21       582.66 o
  16   2  25         61.46        -75.61       137.48 o
 -15   3  25         93.11        145.32       147.50 o
 -13   3  25       1010.00       1362.46       299.43 o
 -11   3  25         42.64        -48.06        85.01 o
  -9   3  25         21.12         65.19        71.39 o
  -7   3  25       3968.59       3276.55       185.82 o
  -5   3  25         65.60         33.06        65.64 o
  -3   3  25          2.70        133.45        80.50 o
  -1   3  25        714.29        716.99       111.34 o
   1   3  25         40.07        -59.15        74.73 o
   3   3  25          2.95         -5.94        75.18 o
   5   3  25       8985.88       8770.55       399.44 o
   7   3  25         66.98         55.57        79.11 o
   9   3  25         34.64         54.29        85.04 o
  11   3  25      10816.16      11179.06       430.93 o
  13   3  25         33.04        -46.80       158.95 o
  15   3  25         56.62        132.77       152.15 o
 -14   4  25          5.83        -44.71       189.10 o
 -12   4  25         27.00       -107.27       190.33 o
 -10   4  25      11384.02      11845.52       538.14 o
  -8   4  25         30.50         38.71        80.26 o
  -6   4  25         64.95         -7.70        92.39 o
  -4   4  25          1.66         28.96        80.74 o
  -2   4  25         75.31         54.08        87.43 o
   0   4  25          9.68         -3.75        90.16 o
   2   4  25       8826.84       9548.09       440.11 o
   4   4  25         18.61        321.21       121.02 o
   6   4  25          9.27         71.27        81.31 o
   8   4  25      12531.53      13303.18       422.69 o
  10   4  25         10.24         19.02       104.36 o
  12   4  25         22.03          0.38       138.82 o
  14   4  25       3196.54       3130.89       314.70 o
 -13   5  25       2967.14       1864.73       267.55 o
 -11   5  25         82.07        117.98       136.01 o
  -9   5  25          6.27        -99.20        99.20 o
  -7   5  25      21363.64      22844.00       493.82 o
  -5   5  25         12.99        231.01        89.54 o
  -3   5  25         33.90        -50.79        86.59 o
  -1   5  25       3444.89       3713.59       235.06 o
   1   5  25         62.51         58.06       149.17 o
   3   5  25         11.87       -100.23       100.23 o
   5   5  25         60.46        -16.80       100.73 o
   7   5  25          4.07        -84.95        94.60 o
   9   5  25         16.86        -31.05       105.82 o
  11   5  25       1247.40       1048.90       283.99 o
  13   5  25         10.15       -126.82       148.66 o
 -12   6  25         16.26          4.66       196.48 o
 -10   6  25      12488.24      13673.79       609.95 o
  -8   6  25         60.95        145.78       125.47 o
  -6   6  25         10.04        -86.06        93.44 o
  -4   6  25      22501.48      22215.44       526.15 o
  -2   6  25         26.20        -87.64        87.64 o
   0   6  25         32.95         84.92        96.76 o
   2   6  25      12720.34      13974.98       504.00 o
   4   6  25          5.18          7.72       117.20 o
   6   6  25         85.60        106.86       107.27 o
   8   6  25        869.80       1028.64       338.71 o
  10   6  25          2.56         60.37       154.37 o
  12   6  25         54.03        172.83       233.24 o
 -11   7  25         79.39       -141.76       141.76 o
  -9   7  25          6.27        -89.75       133.40 o
  -7   7  25          4.24       -134.10       134.10 o
  -5   7  25         27.80         47.35       145.02 o
  -3   7  25          1.44        129.17       127.74 o
  -1   7  25      11171.51      11437.22       583.76 o
   1   7  25          8.86         -7.29       104.24 o
   3   7  25         19.12        -87.40       116.97 o
   5   7  25        860.46        519.03       251.83 o
   7   7  25          0.70         71.07       182.23 o
   9   7  25         26.14        -92.91       186.17 o
  11   7  25       1890.94       2694.15       412.64 o
  -8   8  25          8.98         -2.09       196.56 o
  -6   8  25          3.24       -141.59       172.90 o
  -4   8  25      12437.64      13263.20       915.88 o
  -2   8  25         36.44        131.43       188.23 o
   0   8  25         27.70          2.84       154.04 o
   2   8  25       1174.24       1753.64       356.16 o
   4   8  25          2.47        -89.00       155.24 o
   6   8  25         33.57        136.91       171.58 o
   8   8  25          4.57        202.25       228.26 o
  -5   9  25         78.23         50.64       190.99 o
  -3   9  25         44.16       -135.43       179.45 o
  -1   9  25       3192.04       2711.66       435.90 o
   1   9  25          9.71         74.11       213.10 o
   3   9  25         66.93         86.69       219.31 o
   5   9  25       1957.98       1954.41       452.07 o
 -14   0  26       7699.85       8652.65       618.19 o
 -12   0  26         24.62         49.70       189.06 o
 -10   0  26          5.34        242.48       146.03 o
  -8   0  26        737.72        587.61       183.39 o
  -6   0  26         52.80        -58.59       115.70 o
  -4   0  26         14.10         40.90       122.75 o
  -2   0  26      63304.75      64480.73      1285.30 o
   0   0  26        125.89         78.23       107.91 o
   2   0  26         93.47        271.83       127.47 o
   4   0  26      75250.02      74082.88      1401.68 o
   6   0  26         58.02        120.63       120.97 o
   8   0  26        124.86        198.88       134.12 o
  10   0  26      20707.51      20024.78      1026.28 o
  12   0  26         92.07        322.09       234.56 o
  14   0  26         37.78          9.70       208.34 o
 -15   1  26         21.61        -89.83       255.42 o
 -13   1  26         28.70        -58.42       117.00 o
 -11   1  26      27524.91      26853.23       592.77 o
  -9   1  26         14.84        -81.23        81.23 o
  -7   1  26        162.98         96.20        84.82 o
  -5   1  26      42217.73      40607.10       733.98 o
  -3   1  26          4.75        -37.72        74.09 o
  -1   1  26        115.74         95.54        80.79 o
   1   1  26      69196.62      65106.02      1103.66 o
   3   1  26         12.15        -39.24        74.40 o
   5   1  26         69.87        121.62        85.40 o
   7   1  26       9028.93       9108.93       492.49 o
   9   1  26         77.59         69.21        84.64 o
  11   1  26        118.22          3.86       100.35 o
  13   1  26        256.23        182.27       147.04 o
  15   1  26         65.74       -127.47       161.55 o
 -14   2  26      17279.52      15141.67       699.53 o
 -12   2  26         32.93       -128.60       128.60 o
 -10   2  26         35.71        100.60        87.20 o
  -8   2  26      29458.91      29318.20       515.84 o
  -6   2  26          4.47         98.82        86.77 o
  -4   2  26         36.01        -71.26        71.26 o
  -2   2  26      75718.83      74535.77      1008.99 o
   0   2  26         10.03         62.60        71.74 o
   2   2  26          4.95         31.22        78.00 o
   4   2  26      41141.82      41425.76       696.02 o
   6   2  26          9.61        -96.30        96.30 o
   8   2  26         25.29        -62.14        81.89 o
  10   2  26       6762.47       6320.39       323.12 o
  12   2  26         47.95         66.37       124.39 o
  14   2  26          7.70        -21.96       137.94 o
 -13   3  26          0.85         14.18       133.92 o
 -11   3  26       1373.20       1322.02       192.81 o
  -9   3  26          9.82        -13.89        76.07 o
  -7   3  26         31.09         49.35        74.41 o
  -5   3  26       8222.14       8281.96       360.14 o
  -3   3  26         70.44        108.49        80.46 o
  -1   3  26         63.60         29.68        85.68 o
   1   3  26      42069.46      42200.46       706.11 o
   3   3  26          3.90         40.78        84.19 o
   5   3  26         40.58        243.79       110.38 o
   7   3  26      30099.56      30011.64       547.09 o
   9   3  26          7.50        -11.04        91.23 o
  11   3  26         36.96       -104.80       104.80 o
  13   3  26       5884.96       5545.55       687.62 o
 -14   4  26      19509.55      20706.21       886.91 o
 -12   4  26         19.55        -83.19       127.89 o
 -10   4  26         16.46       -105.25       105.25 o
  -8   4  26       6788.25       6195.66       324.56 o
  -6   4  26         85.54         75.55        82.40 o
  -4   4  26        143.82         -0.19       103.39 o
  -2   4  26       9000.79       8628.30       432.84 o
   0   4  26          7.83         88.39       119.50 o
   2   4  26         51.83        188.15       107.86 o
   4   4  26        790.86        942.22       174.62 o
   6   4  26         20.29        -37.49       136.85 o
   8   4  26         21.01         89.25       103.79 o
  10   4  26       1375.33       1323.04       207.01 o
  12   4  26         86.36        251.34       141.68 o
  14   4  26          2.97        -82.99       143.87 o
 -13   5  26          3.08         84.96       152.32 o
 -11   5  26       5609.16       5709.80       426.91 o
  -9   5  26         57.22        -42.90       116.72 o
  -7   5  26         60.03        -14.19       104.92 o
  -5   5  26      20120.16      19360.33       452.92 o
  -3   5  26         92.37         71.65        94.96 o
  -1   5  26         24.16       -101.38       121.47 o
   1   5  26      29735.66      30111.88       706.12 o
   3   5  26         16.25        254.08       133.52 o
   5   5  26          0.82       -124.97       124.97 o
   7   5  26      26582.54      25601.00       645.77 o
   9   5  26         33.12         27.31       238.16 o
  11   5  26          0.81         13.02       203.70 o
  13   5  26      19608.41      20618.05       795.21 o
 -10   6  26          8.08        278.23       145.45 o
  -8   6  26        137.39        -44.23       138.09 o
  -6   6  26        114.18         15.12       172.46 o
  -4   6  26        106.42         19.84       113.89 o
  -2   6  26       6670.47       6808.23       366.64 o
   0   6  26          9.60        -97.64        97.64 o
   2   6  26         16.36       -111.15       123.89 o
   4   6  26      26980.39      25711.56      2156.30 o
   6   6  26          0.25         82.49       141.38 o
   8   6  26          4.33        -51.05       204.54 o
  10   6  26      17933.49      17169.17       807.07 o
  -9   7  26         79.76         26.83       146.57 o
  -7   7  26         39.06        257.11       163.83 o
  -5   7  26        201.28         76.26       154.64 o
  -3   7  26         59.86         82.69       151.78 o
  -1   7  26         29.74         83.61       137.99 o
   1   7  26       1478.28       1258.13       179.81 o
   3   7  26         26.86        -47.78       267.94 o
   5   7  26          3.37        100.65       171.84 o
   7   7  26       8705.85       8197.76       612.15 o
   9   7  26         19.63        -88.78       186.95 o
  -6   8  26         82.61        217.69       205.14 o
  -4   8  26          6.51         48.90       186.21 o
  -2   8  26       5618.86       5242.66       740.02 o
   0   8  26         74.31        108.95       289.49 o
   2   8  26          0.92       -128.56       264.68 o
   4   8  26      17705.87      17219.04      2922.09 o
   6   8  26         15.81         59.74       213.10 o
  -1   9  26          2.35       -134.17       185.72 o
   1   9  26      19781.50      20699.97      1065.30 o
   6  -6 -29          0.04         59.83       370.56 o
   5  -5 -29          3.15        242.00       317.62 o
   4  -4 -29          2.70         90.75       302.50 o
   3  -3 -29          6.53       -102.35       158.28 o
   2  -2 -29          3.53       -131.35       131.35 o
   1  -1 -29          0.55        140.90       132.83 o
  -1   1 -29          1.10        167.65       124.55 o
  -2   2 -29         26.69         77.43       142.42 o
  -3   3 -29         15.74        247.16       151.82 o
  -4   4 -29         11.86        410.39       232.02 o
  -5   5 -29          1.82        112.85       192.39 o
  -6   6 -29         45.25        300.64       260.55 o
   7  -7 -27          0.56       -108.14       213.10 o
   6  -6 -27          0.96       -191.62       191.62 o
   5  -5 -27          2.79        -46.49       166.05 o
 -13   1  27          6.77        150.40       166.46 o
 -11   1  27         14.05       -176.83       176.83 o
  -9   1  27       3364.32       3845.25       315.19 o
  -7   1  27          0.21         15.45        86.66 o
  -5   1  27         31.67         -5.18        82.81 o
  -3   1  27      18154.61      17827.10       441.74 o
  -1   1  27          5.18         56.04        78.86 o
   1   1  27          6.79        287.08       101.47 o
   3   1  27      18051.32      18585.43       447.30 o
   5   1  27         46.53        -45.60        78.88 o
   7   1  27          2.53        -96.93       108.75 o
   9   1  27       9882.69      10019.47       419.09 o
  11   1  27         50.53        -48.81       116.72 o
  13   1  27          2.45         59.22       203.03 o
 -14   2  27         41.68        157.65       161.46 o
 -12   2  27       4698.65       4947.26       413.03 o
 -10   2  27         92.94       -118.94       118.94 o
  -8   2  27          4.26         15.77        94.57 o
  -6   2  27      18096.25      18952.72       477.88 o
  -4   2  27          9.99         35.01        86.75 o
  -2   2  27         25.49         13.95        82.69 o
   0   2  27      18079.63      18372.26       450.16 o
   2   2  27         47.11         48.49        80.99 o
   4   2  27         15.93         51.25        82.54 o
   6   2  27      18804.20      19817.05       564.73 o
   8   2  27         49.78         98.00        93.00 o
  10   2  27         25.45       -102.56       122.88 o
  12   2  27       1449.72        919.26       201.72 o
  14   2  27         28.20        -37.05       138.22 o
 -13   3  27         15.86        231.59       160.62 o
 -11   3  27         56.97        124.92       115.14 o
  -9   3  27        567.21        565.82       120.51 o
  -7   3  27         22.20        -64.46        84.95 o
  -5   3  27         23.44         20.65        96.65 o
  -3   3  27          3.40         -4.29        84.94 o
  -1   3  27         39.88        -66.33        83.78 o
   1   3  27         17.35         67.41        89.09 o
   3   3  27         70.15         81.01        90.42 o
   5   3  27         18.75        -89.69       101.71 o
   7   3  27          1.08         76.17       101.89 o
   9   3  27        560.25        326.40       133.67 o
  11   3  27         52.40         81.72       137.48 o
  13   3  27          1.43        -69.71       135.84 o
 -12   4  27        173.27       -140.81       158.53 o
 -10   4  27         54.21         90.04       128.91 o
  -8   4  27          2.47         88.58       109.57 o
  -6   4  27      10487.82       9884.30       556.18 o
  -4   4  27          3.08         62.44       111.72 o
  -2   4  27          2.25        -32.04        97.25 o
   0   4  27      19392.01      19533.00       561.84 o
   2   4  27         14.67          8.79       103.97 o
   4   4  27         61.45         56.91       130.44 o
   6   4  27       4020.75       3773.52       361.01 o
   8   4  27         65.51        121.59       113.85 o
  10   4  27         43.43       -236.21       236.21 o
  12   4  27        255.85         44.79       164.95 o
 -11   5  27          1.48        -97.10       131.28 o
  -9   5  27       1406.59        766.38       172.02 o
  -7   5  27         80.67       -121.36       121.36 o
  -5   5  27          2.17       -111.90       111.90 o
  -3   5  27      10057.35      10082.46       844.35 o
  -1   5  27         39.10        -64.13       146.55 o
   1   5  27          1.06         34.79       109.33 o
   3   5  27       3849.78       3631.70       323.84 o
   5   5  27         54.53        177.18       185.11 o
   7   5  27         10.78       -138.21       138.21 o
   9   5  27       4974.47       4554.23       453.54 o
  11   5  27         11.27       -150.34       150.34 o
 -10   6  27         30.65        -37.83       159.57 o
  -8   6  27         10.91        134.52       143.16 o
  -6   6  27          0.74         79.24       172.46 o
  -4   6  27         60.40         94.68       187.74 o
  -2   6  27         19.82        146.04       152.82 o
   0   6  27        618.90        803.66       206.79 o
   2   6  27         64.17       -152.27       152.27 o
   4   6  27         13.62        137.53       229.75 o
   6   6  27          6.31         44.19       178.53 o
   8   6  27          3.98        373.07       193.19 o
  10   6  27         13.46        -83.62       188.19 o
  -7   7  27          0.43        -11.28       153.41 o
  -5   7  27          2.38       -104.09       141.62 o
  -3   7  27       1566.55       1560.54       252.40 o
  -1   7  27         58.29        233.78       183.19 o
   1   7  27         54.00         46.92       143.08 o
   3   7  27       5067.01       5625.60       647.16 o
   5   7  27          5.09         30.59       574.74 o
   7   7  27         14.39        297.71       197.98 o
  -4   8  27         23.30       -192.70       192.70 o
  -2   8  27          1.69       -236.52       236.52 o
   0   8  27        243.55        255.50       211.67 o
   2   8  27         10.15        -98.31       213.10 o
   4   8  27         12.08       -136.12       242.00 o
 -14   0  28         85.39       -152.62       210.11 o
 -12   0  28         25.62        -71.09       257.12 o
 -10   0  28       5582.18       5756.15      1308.73 o
  -8   0  28         34.65        201.47       176.75 o
  -6   0  28          5.73        257.84       137.53 o
  -4   0  28      36618.57      40216.24      1011.52 o
  -2   0  28         12.03         83.68       115.87 o
   0   0  28          0.90         72.79       120.29 o
   2   0  28      33315.01      35809.82      1065.48 o
   4   0  28          1.89         12.22       152.81 o
   6   0  28         89.17        339.83       175.16 o
   8   0  28      23605.84      25749.77      1635.87 o
  10   0  28        121.20       -129.36       199.85 o
  12   0  28         79.72       -167.81       355.43 o
  14   0  28      20882.66      23132.64      1635.42 o
 -13   1  28       9200.82       7584.04       861.31 o
 -11   1  28         15.87        -85.99       141.76 o
  -9   1  28         78.75        509.05       163.69 o
  -7   1  28      44638.77      44273.62       775.35 o
  -5   1  28         15.85        -57.49        85.96 o
  -3   1  28         61.24         24.30       102.03 o
  -1   1  28      33853.73      34045.59       636.95 o
   1   1  28          0.42         93.74        90.91 o
   3   1  28         34.11        -29.23        85.45 o
   5   1  28      45885.37      47960.11       798.12 o
   7   1  28          2.35        -63.39       126.67 o
   9   1  28        102.56        -68.70       125.42 o
  11   1  28       3570.28       3496.68       316.29 o
  13   1  28         45.65         36.53       168.70 o
 -12   2  28         43.45         60.12       139.39 o
 -10   2  28       4220.54       3799.99       379.96 o
  -8   2  28         23.05         65.66       111.56 o
  -6   2  28         42.16        263.38       107.90 o
  -4   2  28      46594.16      47661.75       798.79 o
  -2   2  28          1.48          2.35       120.54 o
   0   2  28         43.72        134.96        90.16 o
   2   2  28      39745.75      39512.98       906.65 o
   4   2  28         13.64        123.14        95.31 o
   6   2  28         65.61        142.14       110.91 o
   8   2  28       3279.40       3324.60       503.59 o
  10   2  28         24.47         15.17       135.24 o
  12   2  28         51.57         81.93       144.82 o
 -13   3  28       1283.46       1284.24       278.75 o
 -11   3  28          4.60        147.14       124.09 o
  -9   3  28          0.82         78.80       107.67 o
  -7   3  28       2816.03       2621.49       306.47 o
  -5   3  28         21.57          7.87        91.90 o
  -3   3  28        107.74          9.75        93.64 o
  -1   3  28      46792.64      47483.80       789.84 o
   1   3  28         16.47        104.61        94.25 o
   3   3  28          1.27        122.31        96.03 o
   5   3  28      45466.18      47370.06       920.98 o
   7   3  28        129.07        220.52       157.93 o
   9   3  28         32.62         57.29       163.73 o
  11   3  28      36464.54      36138.69      1168.25 o
  13   3  28         47.78        110.25       171.98 o
 -12   4  28          5.26        292.97       170.99 o
 -10   4  28      35646.05      37800.23       909.06 o
  -8   4  28         28.63         55.06       120.84 o
  -6   4  28         92.88        152.53       185.68 o
  -4   4  28      23625.80      23024.13       895.66 o
  -2   4  28          1.98        171.02       116.84 o
   0   4  28         58.33         67.31       115.05 o
   2   4  28      45557.55      47852.65       940.41 o
   4   4  28         61.27         26.53       196.95 o
   6   4  28          3.07       -153.38       158.14 o
   8   4  28       3867.52       3858.00       341.42 o
  10   4  28         23.24        343.82       191.36 o
  12   4  28          3.35        222.68       181.11 o
 -11   5  28         36.70        -47.42       138.58 o
  -9   5  28         15.69        -96.34       129.58 o
  -7   5  28       3854.63       4169.55       340.26 o
  -5   5  28        151.05        119.95       142.19 o
  -3   5  28        112.26         61.72       153.55 o
  -1   5  28       3116.66       2403.44       328.06 o
   1   5  28        108.07       -128.80       128.80 o
   3   5  28          2.41        -16.04       391.93 o
   5   5  28       6354.09       7233.14      1475.23 o
   7   5  28          9.41       -113.44       219.31 o
   9   5  28          4.36         92.67       190.52 o
  11   5  28       1244.01       2194.43       362.99 o
  -8   6  28         53.48        -25.59       139.45 o
  -6   6  28         70.62        -26.35       150.96 o
  -4   6  28       3953.54       4432.78       478.15 o
  -2   6  28         29.63       -141.93       141.93 o
   0   6  28         25.49       -113.47       190.72 o
   2   6  28       3841.07       3512.86       423.92 o
   4   6  28          8.33         66.40       209.82 o
   6   6  28         23.83         85.45       213.10 o
   8   6  28       8993.49       9479.50       739.85 o
  -7   7  28      20911.62      23009.76       847.11 o
  -5   7  28         55.77         14.73       165.24 o
  -3   7  28         44.99        250.74       246.69 o
  -1   7  28      36419.84      37096.73      1028.09 o
   1   7  28         19.89         38.54       176.69 o
   3   7  28          3.68        -54.25       355.43 o
   5   7  28       9089.82       8346.35       809.60 o
   7   7  28         74.91       -177.90       177.90 o
  -2   8  28         40.97        436.99       222.72 o
   0   8  28          4.31       -179.67       179.67 o
   2   8  28       1187.40       1134.43       514.28 o
 -13   1  29         10.09         20.39       172.21 o
 -11   1  29      11915.78      12260.13       672.00 o
  -9   1  29          9.58        183.33       156.65 o
  -7   1  29          0.01         13.81       155.00 o
  -5   1  29       2621.50       2669.31       227.17 o
  -3   1  29         26.94         53.19        91.93 o
  -1   1  29          0.42        -24.42        82.73 o
   1   1  29          1.96          0.88        88.97 o
   3   1  29         43.11        -50.85        90.54 o
   5   1  29         38.20         50.18        99.39 o
   7   1  29        219.78        627.34       231.51 o
   9   1  29         31.87         37.81       224.59 o
  11   1  29         13.11          6.22       159.06 o
  13   1  29         24.83       -174.65       174.65 o
 -12   2  29          4.18         68.30       183.38 o
 -10   2  29         34.28       -235.77       235.77 o
  -8   2  29        163.74        168.69       142.96 o
  -6   2  29          2.37       -101.97       116.49 o
  -4   2  29         79.90        256.21       107.04 o
  -2   2  29          2.75        -37.27        86.63 o
   0   2  29         42.71         -9.17        96.90 o
   2   2  29         47.46         63.42        99.21 o
   4   2  29       2470.00       2644.00       214.21 o
   6   2  29         23.31         46.52       121.02 o
   8   2  29         37.54         32.46       506.68 o
  10   2  29        558.85        258.07       176.83 o
  12   2  29         38.13         30.12       158.92 o
 -11   3  29       2021.70       1786.80       246.74 o
  -9   3  29         89.18        -15.98       156.44 o
  -7   3  29         22.71       -107.59       120.77 o
  -5   3  29        351.17        197.43       213.71 o
  -3   3  29          5.08       -107.80       111.13 o
  -1   3  29         31.99        162.18       103.37 o
   1   3  29       2651.68       2446.39       248.31 o
   3   3  29         27.98        133.70       130.97 o
   5   3  29          3.21        -82.45       127.89 o
   7   3  29        237.01        290.33       191.72 o
   9   3  29        111.29        -22.69       224.59 o
  11   3  29         10.99          5.82       158.25 o
 -10   4  29         11.39        -64.01       125.89 o
  -8   4  29        602.88        433.04       183.41 o
  -6   4  29         25.25        -87.11       164.44 o
  -4   4  29          2.10         39.04       166.19 o
  -2   4  29        233.78        312.29       312.46 o
   0   4  29         19.02        -88.57       121.43 o
   2   4  29          2.50        -89.17       207.39 o
   4   4  29         21.08        -83.19       302.50 o
   6   4  29         11.69         85.28       243.07 o
   8   4  29         32.46         22.69       213.90 o
  10   4  29       2214.92       2506.57       373.71 o
  -9   5  29         45.74        -33.13       141.95 o
  -7   5  29         26.86        -93.77       136.64 o
  -5   5  29          2.45         20.60       180.70 o
  -3   5  29         25.90       -140.14       140.14 o
  -1   5  29         31.12       -190.34       212.42 o
   1   5  29        192.28        242.83       195.50 o
   3   5  29          9.84        138.77       213.10 o
   5   5  29          3.23        -90.75       213.90 o
   7   5  29      12195.81      11658.61      1649.77 o
   9   5  29         19.00         18.12       158.97 o
  -8   6  29          5.22         92.12       176.54 o
  -6   6  29          0.03       -115.91       224.86 o
  -4   6  29         13.77         37.58       156.35 o
  -2   6  29        643.46        553.18       221.54 o
   0   6  29        103.44         15.79       167.94 o
   2   6  29         37.30         16.28       175.62 o
   4   6  29      12534.98      13872.22      2489.84 o
   6   6  29         80.45        577.07       665.49 o
   8   6  29          7.55        173.47       257.96 o
  -5   7  29         21.03       -233.30       233.30 o
  -3   7  29         40.67       -158.98       158.98 o
  -1   7  29         12.86        213.71       208.12 o
   1   7  29       2290.92       2305.96       539.95 o
   3   7  29         15.76       -214.39       214.39 o
   5   7  29          9.65        -85.25       310.06 o
 -12   0  30      20945.78      26081.50      1377.99 o
 -10   0  30         88.49        -21.72       332.75 o
  -8   0  30         23.61       -188.97       188.97 o
  -6   0  30      18472.82      19304.77       992.98 o
  -4   0  30         40.32         75.22       197.64 o
  -2   0  30          6.31         29.52       149.87 o
   0   0  30      11388.69      13903.99       943.76 o
   2   0  30         25.48       -121.82       138.53 o
   4   0  30         54.41         65.02       156.70 o
   6   0  30      26695.32      27158.62      1598.25 o
   8   0  30         21.34          0.00       362.99 o
  10   0  30        103.81        211.75       317.62 o
  12   0  30      28575.69      29026.94      1317.60 o
 -11   1  30         35.27       -104.19       255.42 o
  -9   1  30       6735.01       6245.61       480.52 o
  -7   1  30         22.97        -51.66       130.66 o
  -5   1  30         64.59         90.10       148.45 o
  -3   1  30       1038.08        741.49       257.10 o
  -1   1  30         32.42         71.96       114.33 o
   1   1  30          3.28        -25.03       100.52 o
   3   1  30       1178.62       1436.06       246.07 o
   5   1  30         36.36        -12.25       124.31 o
   7   1  30         96.40        201.90       229.75 o
   9   1  30      12598.23      14341.08      1051.95 o
  11   1  30         67.34        101.33       221.82 o
 -10   2  30         57.71         52.26       156.99 o
  -8   2  30         23.88        186.36       142.68 o
  -6   2  30       1581.89        679.92       321.16 o
  -4   2  30          4.98         71.16       125.23 o
  -2   2  30         65.49         56.40       162.25 o
   0   2  30       1245.12        897.79       181.51 o
   2   2  30         70.87        167.07       129.34 o
   4   2  30         75.36        133.17       135.28 o
   6   2  30       1599.58       1089.48       268.19 o
   8   2  30         51.76       -147.73       228.27 o
  10   2  30         75.09       -219.05       219.05 o
  -9   3  30      27963.27      27707.24      1131.73 o
  -7   3  30         10.71         43.07       147.11 o
  -5   3  30         77.98        158.80       146.77 o
  -3   3  30      26598.18      28325.79       858.32 o
  -1   3  30         30.25          6.75       116.65 o
   1   3  30         75.00         -2.08       120.28 o
   3  -3 -33          3.37        544.49       378.12 o
   2  -2 -33         19.02        390.35       249.80 o
   1  -1 -33          0.17        438.62       288.76 o
  -1   1 -33         18.26        209.00       393.24 o
  -2   2 -33          1.31        370.56       235.29 o
  -3   3 -33         11.82        324.74       271.31 o
   5  -5 -31          0.03        -75.62       287.37 o
   4  -4 -31         47.32        196.62       317.62 o
   3  -3 -31         59.01        -15.12       302.50 o
   2  -2 -31         12.74         36.07       208.34 o
   1  -1 -31          4.75         -9.81       197.64 o
  -1   1 -31          0.61       -176.46       188.97 o
  -2   2 -31          9.15        191.09       217.49 o
  -3   3 -31          5.64        369.48       217.80 o
  -4   4 -31          9.84         -5.98       220.94 o
  -5   5 -31          1.34        201.56       257.96 o
   3   3  30      17825.34      20507.91       613.23 o
   5   3  30         62.75         69.05       276.52 o
   7   3  30         46.64        412.80       202.90 o
   9   3  30      28115.58      23763.65      2673.87 o
  -8   4  30         62.69         67.96       179.62 o
  -6   4  30      13106.67      13982.21       880.31 o
  -4   4  30         26.88       -146.71       146.71 o
  -2   4  30         99.19        169.97       177.70 o
   0   4  30       1560.12       1189.92       286.41 o
   2   4  30         56.68       -162.41       162.41 o
   4   4  30          6.26         78.81       202.36 o
   6   4  30       7063.07       6355.45       702.27 o
   8   4  30        101.93        -52.94       210.71 o
  -7   5  30         49.35        231.69       210.27 o
  -5   5  30        108.89       -119.37       192.61 o
  -3   5  30      12917.44      13830.10       833.08 o
  -1   5  30         41.53       -167.80       167.80 o
   1   5  30         40.72         20.90       204.56 o
   3   5  30       7059.96       4923.23       748.99 o
   5   5  30         93.90       -192.49       192.49 o
   7   5  30          2.15        -64.82       223.83 o
  -6   6  30      30027.71      30615.35      1122.99 o
  -4   6  30         65.75        233.79       197.44 o
  -2   6  30         79.62        156.62       179.67 o
   0   6  30      28685.81      27938.39      1040.21 o
   2   6  30         81.28        -82.68       431.06 o
   4   6  30          1.68         63.59       234.56 o
   6   6  30      22162.84      22838.12      1786.97 o
  -9   1  31         30.36         53.69       154.16 o
  -7   1  31       5636.17       5690.18       468.09 o
  -5   1  31         14.48       -136.12       136.12 o
  -3   1  31         11.99       -122.84       122.84 o
  -1   1  31          3.70       -127.63       127.63 o
   1   1  31          1.09        154.27       140.87 o
   3   1  31         23.74        -59.11       143.24 o
   5   1  31        185.54         56.06       158.05 o
   7   1  31         13.80         41.88       208.34 o
   9   1  31          2.30          4.22       229.75 o
 -10   2  31       4247.54       4858.57       444.07 o
  -8   2  31         13.28         34.12       209.57 o
  -6   2  31         29.35       -103.41       131.37 o
  -4   2  31        189.63         64.57       185.56 o
  -2   2  31          9.91         26.82       138.25 o
   0   2  31         20.86       -191.03       191.03 o
   2   2  31         16.27         40.69       144.47 o
   4   2  31         31.98         80.44       162.93 o
   6   2  31         27.83        133.20       196.35 o
   8   2  31      13939.30      14661.03      1047.47 o
  10   2  31         56.98         81.67       239.03 o
  -9   3  31         15.01        115.14       207.34 o
  -7   3  31      13579.01      13392.05      1370.94 o
  -5   3  31          4.43       -133.42       133.42 o
  -3   3  31         45.90         10.13       140.34 o
  -1   3  31        204.59        312.44       170.14 o
   1   3  31         27.38        -59.94       156.81 o
   3   3  31         10.02        185.24       164.69 o
   5   3  31       5548.76       5493.41       520.34 o
   7   3  31         28.80        152.88       213.51 o
   9   3  31         11.33       -206.70       206.70 o
  -8   4  31        130.00         20.26       196.28 o
  -6   4  31          2.61         37.77       186.94 o
  -4   4  31         36.81        -39.37       190.85 o
  -2   4  31         11.26        -71.38       155.83 o
   0   4  31         33.12         47.30       178.74 o
   2   4  31       5861.88       5530.28       539.33 o
   4   4  31         17.49         17.87       232.38 o
   6   4  31         35.90        315.94       240.46 o
   8   4  31       5236.58       4187.91       869.93 o
  -5   5  31          0.02       -153.71       174.21 o
  -3   5  31          2.82        298.45       203.63 o
  -1   5  31      14200.28      14226.90       873.69 o
   1   5  31         23.38       -163.36       175.58 o
   3   5  31         38.38        446.81       254.01 o
   5   5  31          2.39       -113.44       279.81 o
  -2   6  31         68.37        341.05       211.99 o
   0   6  31         12.21          4.33       197.76 o
   2   6  31       4993.90       4303.80       726.19 o
  -8   0  32      21016.53      21379.38      1764.17 o
  -6   0  32         44.57        -24.43       208.34 o
  -4   0  32        109.63       -104.65       192.49 o
  -2   0  32      29145.68      28031.53      1401.47 o
   0   0  32        122.41         91.86       219.05 o
   2   0  32          4.92         77.64       240.46 o
   4   0  32       1495.74       1734.50       499.16 o
   6   0  32          1.45       -287.37       287.37 o
   8   0  32        106.08        121.00       317.62 o
  -9   1  32         16.44         48.06       163.11 o
  -7   1  32         22.37       -101.69       151.93 o
  -5   1  32       2060.34       1607.39       278.85 o
  -3   1  32         20.28        -89.34       149.78 o
  -1   1  32          4.83       -177.20       177.20 o
   1   1  32      29745.31      28046.20      1367.01 o
   3   1  32          0.35       -139.72       139.72 o
   5   1  32         64.67        266.60       178.73 o
   7   1  32       1743.01       1634.37       446.23 o
   9   1  32         34.98       -322.90       400.81 o
  -8   2  32        785.60       1395.85       265.42 o
  -6   2  32         34.03        156.53       270.70 o
  -4   2  32         76.34         73.58       145.57 o
  -2   2  32       1674.95        930.95       215.01 o
   0   2  32          0.37       -124.36       132.02 o
   2   2  32         63.12        -72.96       152.74 o
   4   2  32       2872.65       2983.48       567.69 o
   6   2  32         18.64         31.22       199.41 o
   8   2  32         86.82        -26.39       251.16 o
  -7   3  32         61.72          1.89       201.44 o
  -5   3  32       2083.37       1118.71       273.55 o
  -3   3  32          1.20         20.61       161.67 o
  -1   3  32         79.39        -46.61       155.21 o
   1   3  32       2834.33       2458.99       325.01 o
   3   3  32         78.87        -16.43       155.48 o
   5   3  32         20.10        163.26       194.89 o
   7   3  32       1023.63       1505.28       347.67 o
  -6   4  32         45.91       -121.00       182.05 o
  -4   4  32        111.34       -199.84       199.84 o
  -2   4  32       1780.27       1888.20       403.49 o
   0   4  32         23.72       -115.31       189.11 o
   2   4  32         15.86        309.52       208.65 o
   4   4  32      22011.85      21337.40      2021.71 o
   6   4  32         58.51       -213.10       213.10 o
  -3   5  32         44.71        -89.97       171.58 o
  -1   5  32         91.79        268.66       224.01 o
   1   5  32        959.72       1366.10       302.23 o
   3   5  32         47.74       -272.25       272.25 o
  -7   1  33         23.39       -229.52       251.05 o
  -5   1  33          5.60        -63.43       157.72 o
  -3   1  33      13848.83      13217.88       824.91 o
  -1   1  33          0.13        701.27       204.74 o
   1   1  33         32.47        387.00       180.55 o
   3   1  33      14088.66      13603.17      1002.85 o
   5   1  33         22.20        336.12       216.67 o
   7   1  33         20.06        526.62       290.48 o
  -6   2  33        830.57        824.82       211.85 o
  -4   2  33          7.60        165.11       180.32 o
  -2   2  33         14.79         61.12       161.37 o
   0   2  33      14241.83      13150.84       705.45 o
   2   2  33          2.32        -30.44       200.79 o
   4   2  33         20.72        -73.27       158.80 o
   6   2  33        869.23        537.03       228.72 o
  -5   3  33          3.66        169.86       205.67 o
  -3   3  33          2.62         48.68       285.97 o
  -1   3  33         17.62        124.36       199.77 o
   1   3  33         18.30        183.16       172.53 o
   3   3  33         21.01        216.48       181.46 o
   5   3  33         68.13         92.89       189.54 o
  -2   4  33         16.23       -156.49       204.44 o
   0   4  33        811.02        -25.05       305.37 o
   2   4  33         54.17        205.91       206.84 o
  -4   0  34      55692.68      58420.34      1976.83 o
  -2   0  34         15.21         22.69       499.12 o
   0   0  34          0.67        -71.76       242.00 o
   2   0  34      61556.03      65232.69      3635.18 o
   4   0  34         10.18       -145.35       219.05 o
  -3   1  34         21.90         53.52       161.31 o
  -1   1  34      62370.65      64332.27      1472.28 o
   1   1  34          1.78       -153.22       153.22 o
   3   1  34         16.74        -21.33       174.67 o
  -2   2  34          8.29         84.32       171.63 o
   0   2  34         20.34        139.00       177.11 o
   2   2  34      58781.29      58866.62      1405.02 o
                                                
