# Supplementary material for: Study on the structural phase transitions in NaSICON-type compounds using Ag3Sc2(PO4)3 as a model system
Source: Acta Crystallogr B Struct Sci Cryst Eng Mater. 2020 Dec 24;77(Pt 1):10–22. doi: 10.1107/S2052520620014870 (PMC7941282; doi:10.1107/S2052520620014870)
Supplement: Supplementary file 4 [file b-77-00010-300Ksup4.hkl]

#
# h,k,l, Fc-squared, Fo-squared, sigma(Fo-squared), status flag
#
data_300K
_shelx_title ' Ag_NSP_F6_2_0m in R-3c'
_shelx_refln_list_code          4
_shelx_F_calc_maximum      681.14
_exptl_crystal_F_000      1944.00
_reflns_d_resolution_high  0.7137

loop_
 _space_group_symop_operation_xyz
 'x, y, z'
 '-y, x-y, z'
 'y, x, -z+1/2'
 '-x+y, -x, z'
 '-x, -x+y, -z+1/2'
 'x-y, -y, -z+1/2'
 'x+2/3, y+1/3, z+1/3'
 '-y+2/3, x-y+1/3, z+1/3'
 'y+2/3, x+1/3, -z+5/6'
 '-x+y+2/3, -x+1/3, z+1/3'
 '-x+2/3, -x+y+1/3, -z+5/6'
 'x-y+2/3, -y+1/3, -z+5/6'
 'x+1/3, y+2/3, z+2/3'
 '-y+1/3, x-y+2/3, z+2/3'
 'y+1/3, x+2/3, -z+7/6'
 '-x+y+1/3, -x+2/3, z+2/3'
 '-x+1/3, -x+y+2/3, -z+7/6'
 'x-y+1/3, -y+2/3, -z+7/6'
 '-x, -y, -z'
 'y, -x+y, -z'
 '-y, -x, z-1/2'
 'x-y, x, -z'
 'x, x-y, z-1/2'
 '-x+y, y, z-1/2'
 '-x+2/3, -y+1/3, -z+1/3'
 'y+2/3, -x+y+1/3, -z+1/3'
 '-y+2/3, -x+1/3, z-1/6'
 'x-y+2/3, x+1/3, -z+1/3'
 'x+2/3, x-y+1/3, z-1/6'
 '-x+y+2/3, y+1/3, z-1/6'
 '-x+1/3, -y+2/3, -z+2/3'
 'y+1/3, -x+y+2/3, -z+2/3'
 '-y+1/3, -x+2/3, z+1/6'
 'x-y+1/3, x+2/3, -z+2/3'
 'x+1/3, x-y+2/3, z+1/6'
 '-x+y+1/3, y+2/3, z+1/6'

_cell_length_a     8.9756
_cell_length_b     8.9756
_cell_length_c    22.6248
_cell_angle_alpha  90.000
_cell_angle_beta   90.000
_cell_angle_gamma 120.000

_shelx_F_squared_multiplier     1.000

loop_
 _refln_index_h
 _refln_index_k
 _refln_index_l
 _refln_F_squared_calc
 _refln_F_squared_meas
 _refln_F_squared_sigma
 _refln_observed_status
  -1   2   0       2827.82       3104.94        36.05 o
   0   3   0     463953.28     451000.53      5071.11 o
  -2   4   0      31239.98      33223.08       222.88 o
  -1   5   0       9909.00      10382.78        59.43 o
  -3   6   0     127291.91     119622.29       721.93 o
   0   6   0     195749.41     189142.19      1111.52 o
  -2   7   0        505.93        561.23        19.49 o
  -4   8   0          0.63          7.52         6.99 o
  -1   8   0          1.87          2.15         6.71 o
  -3   9   0      26150.85      25301.27       150.90 o
   0   9   0      13104.18      13412.26       167.82 o
  -5  10   0       4569.61       4535.11        87.72 o
  -2  10   0       1298.26       1341.14        45.22 o
  -4  11   0      12476.35      12783.56       132.29 o
  -6  12   0       5030.05       5396.49       140.39 o
  -3  12   0       2650.84       2834.68       244.15 o
  -2   3   1      56973.77      58773.47       242.47 o
  -1   4   1      19863.25      19805.31        92.44 o
  -3   5   1       9326.24       9028.47        57.68 o
  -5   6   1      53098.06      53395.96       225.37 o
  -2   6   1      13148.75      13173.08        83.59 o
  -4   7   1       6254.60       6307.66        51.22 o
  -1   7   1      21463.08      21428.54       128.71 o
  -6   8   1       9932.06       9624.07        87.37 o
  -3   8   1       2778.44       2784.96        34.44 o
  -8   9   1      21624.19      21607.63       154.81 o
  -5   9   1      21766.68      21648.93       118.65 o
  -2   9   1      18361.36      17951.75       135.34 o
  -7  10   1       4922.48       5091.34        71.65 o
  -4  10   1       2983.34       2856.28        45.62 o
  -1  10   1      10658.28      10467.35       117.67 o
  -9  11   1       3167.58       3001.15        67.82 o
  -6  11   1       4656.82       4522.58        74.67 o
  -3  11   1        475.93        474.06        28.62 o
  -8  12   1       6527.23       6437.79       169.42 o
  -5  12   1       8124.31       8119.40       127.48 o
   0   1   2      21116.71      20739.57       129.42 o
  -2   2   2       5803.99       5698.23        65.24 o
  -1   3   2       6444.91       6752.82        36.52 o
  -3   4   2       1937.46       2146.91        20.52 o
   0   4   2       1093.61       1163.03        22.11 o
  -5   5   2      30026.11      30001.23       186.22 o
  -2   5   2       8406.52       8355.41        54.56 o
  -4   6   2        216.64        172.61         9.88 o
  -1   6   2        910.47        993.34        22.90 o
  -6   7   2        315.00        356.19        18.00 o
  -3   7   2        149.77        195.15        10.17 o
   0   7   2        577.40        522.10        31.64 o
  -8   8   2      18106.69      17766.50       208.68 o
  -5   8   2      19288.93      19421.65       122.44 o
  -2   8   2       2807.86       2866.52        42.31 o
  -7   9   2       2144.62       2206.87        49.31 o
  -4   9   2        467.95        458.07        19.77 o
  -1   9   2        285.04        250.62        20.74 o
  -9  10   2       1648.99       1617.17        52.44 o
  -6  10   2        273.74        246.51        15.52 o
  -3  10   2        539.02        588.05        49.50 o
   0  10   2       1501.23       1506.01        73.46 o
  -8  11   2      17559.41      16892.98       160.51 o
  -5  11   2       7016.83       6630.98        94.97 o
  -2  11   2       1258.26       1126.31        48.57 o
  -7  12   2       2008.37       2198.83        78.80 o
  -4  12   2        433.82        555.69        71.00 o
  -1   2   3       5608.54       5771.91        33.98 o
  -2   4   3     132550.41     136641.47       679.59 o
  -4   5   3       9480.36       9478.47        56.99 o
  -1   5   3      25253.98      25618.05       111.98 o
  -3   6   3       8603.12       9046.37        60.97 o
  -5   7   3      10075.35      10071.78        74.19 o
  -2   7   3       3313.87       3555.89        39.16 o
  -7   8   3       2750.15       2868.71        53.18 o
  -4   8   3      15372.71      15175.33        91.64 o
  -1   8   3        902.64        939.39        32.58 o
  -6   9   3        705.99        671.82        27.55 o
  -3   9   3        624.31        619.30        25.85 o
  -8  10   3      11874.80      11915.47       137.67 o
  -5  10   3      10682.20      10779.50        95.28 o
  -2  10   3       6131.87       6414.68        87.05 o
 -10  11   3       2013.31       2220.41       205.09 o
  -7  11   3       3532.13       3384.46        59.69 o
  -4  11   3        116.73        120.50        14.82 o
  -1  11   3       2256.94       2489.98       184.13 o
  -6  12   3       4719.69       4903.43        99.96 o
  -1   1   4        199.27        155.13         7.48 o
   0   2   4       2737.21       2726.91        34.94 o
  -2   3   4         10.54         18.92         2.92 o
  -4   4   4        165.53        190.72        10.89 o
  -1   4   4      14236.77      14326.21        69.45 o
  -3   5   4       7727.14       7804.74        46.93 o
   0   5   4       4479.71       4397.71        50.61 o
  -5   6   4      44693.61      43868.82       257.24 o
  -2   6   4      22143.70      21734.32       114.79 o
  -7   7   4       2037.56       2038.32        70.67 o
  -4   7   4       5444.00       5705.46        47.73 o
  -1   7   4      17359.90      17288.44       115.35 o
  -6   8   4      10354.67      10345.96        97.67 o
  -3   8   4       2045.31       1902.11        35.16 o
   0   8   4          8.68         38.75        13.49 o
  -8   9   4       5814.11       5910.25        92.53 o
  -5   9   4      35455.46      35070.00       199.73 o
  -2   9   4      20191.19      20353.59       157.94 o
 -10  10   4         72.27         92.01        23.07 o
  -7  10   4        813.66        739.25        36.11 o
  -4  10   4       2572.18       2713.09        46.96 o
  -1  10   4      12298.09      12329.85       130.78 o
  -9  11   4       5937.56       5904.52        92.85 o
  -6  11   4        258.79        216.79        17.71 o
  -3  11   4       2864.07       3006.69        61.45 o
  -8  12   4       9364.37       8898.73       274.69 o
  -5  12   4      26734.39      25178.53       431.15 o
  -1   3   5      16478.56      15810.48        77.42 o
  -3   4   5      20414.46      20568.31        94.95 o
  -2   5   5      27371.23      27263.01       117.52 o
  -4   6   5      46890.96      46094.78       213.93 o
  -1   6   5      51475.01      50924.11       225.89 o
  -6   7   5      12796.24      12476.66       107.27 o
  -3   7   5        787.13        913.72        25.82 o
  -5   8   5       9092.36       9045.55        83.86 o
  -2   8   5      29753.87      29897.75       184.11 o
  -7   9   5      12019.74      11870.09       128.16 o
  -4   9   5      29313.12      28808.49       178.43 o
  -1   9   5      21785.73      21999.73       176.58 o
  -9  10   5       2486.23       2378.62        73.93 o
  -6  10   5       2893.26       3011.62        53.33 o
  -3  10   5       1662.21       1783.03        52.04 o
  -8  11   5        755.37        694.88        42.19 o
  -5  11   5       7976.16       7954.36       107.00 o
  -2  11   5      10912.65      10948.38       140.26 o
  -7  12   5       9300.36       8859.82       211.14 o
  -4  12   5      10243.20      10599.91       350.88 o
   0   0   6      83032.70      93767.62      2722.79 o
  -1   2   6     307762.47     309706.28      3625.33 o
  -3   3   6      53587.54      53449.54       303.38 o
   0   3   6      13626.23      12443.35        96.23 o
  -2   4   6     156013.66     156255.05      1034.89 o
  -4   5   6      56325.03      55417.11       225.53 o
  -1   5   6      52048.14      51073.83       213.12 o
  -6   6   6      28794.25      28293.43       236.85 o
  -3   6   6      18812.77      18421.56       105.21 o
   0   6   6      12509.25      11968.57       121.83 o
  -5   7   6      39625.95      39691.29       223.90 o
  -2   7   6      16458.25      16503.07       134.33 o
  -7   8   6      10710.79      10671.11       127.95 o
  -4   8   6      16495.23      15740.25       116.59 o
  -1   8   6      16204.16      15987.83       136.29 o
  -9   9   6        128.77         83.74        28.33 o
  -6   9   6         24.84         15.06         8.39 o
  -3   9   6        134.43        126.96        17.66 o
   0   9   6       6595.34       7055.24       130.81 o
  -8  10   6      12991.99      13373.33       161.31 o
  -5  10   6       9699.46      10085.84       102.99 o
  -2  10   6       5900.05       6160.14       100.32 o
 -10  11   6       3296.83       3315.45       248.98 o
  -7  11   6        576.66        652.81        56.31 o
  -4  11   6        575.69        548.98        35.38 o
  -1  11   6        113.27          9.50        53.84 o
  -6  12   6       1106.85       1144.35        62.61 o
  -2   3   7       6404.41       7314.62        44.79 o
  -1   4   7      45316.64      46028.64       233.14 o
  -3   5   7       3841.94       3807.00        35.27 o
  -5   6   7      23376.64      22381.73       125.51 o
  -2   6   7      14368.85      14211.20       102.72 o
  -4   7   7        457.68        354.01        16.92 o
  -1   7   7      17194.78      17082.17       148.57 o
  -6   8   7       9015.55       9304.68       101.88 o
  -3   8   7        209.95        150.31        13.63 o
  -8   9   7       2934.72       2962.03        69.07 o
  -5   9   7       4897.83       4991.06        64.14 o
  -2   9   7       3235.44       3396.53        68.83 o
  -7  10   7       8365.21       8506.81       116.38 o
  -4  10   7       2585.18       2764.79        57.93 o
  -1  10   7       6371.04       6390.55       105.30 o
  -9  11   7         93.53         56.15        21.82 o
  -6  11   7        412.09        461.95        30.22 o
  -3  11   7        461.68        439.01        31.74 o
  -5  12   7       7046.21       6940.03       153.54 o
   0   1   8      19459.33      17458.85       121.59 o
  -2   2   8      59341.34      60584.00       311.21 o
  -1   3   8      59176.15      59614.58       299.95 o
  -3   4   8       4734.87       4500.38        34.54 o
   0   4   8        961.15        909.15        29.09 o
  -5   5   8        309.33        334.24        17.50 o
  -2   5   8      12996.86      12664.95        80.12 o
  -4   6   8        272.21        299.82        18.03 o
  -1   6   8        431.91        442.26        20.12 o
  -6   7   8         75.93         89.60        19.24 o
  -3   7   8       1032.52        910.21        29.11 o
   0   7   8       3359.96       3407.46        91.50 o
  -8   8   8      15394.40      15361.87       234.10 o
  -5   8   8      16641.20      16468.86       127.33 o
  -2   8   8       3722.77       3630.17        63.36 o
  -7   9   8          8.80         22.63        13.71 o
  -4   9   8        237.81        280.04        18.40 o
  -1   9   8       2622.24       2868.86        65.35 o
  -9  10   8       1305.66       1383.40        59.44 o
  -6  10   8        397.45        365.56        23.23 o
  -3  10   8         13.56         27.35        13.82 o
   0  10   8        113.17        181.02        33.07 o
  -8  11   8      12700.12      13029.77       166.52 o
  -5  11   8       2676.70       2905.98        67.72 o
  -2  11   8        557.78        555.71        56.38 o
  -1   2   9       1838.24       2022.67        23.03 o
  -2   4   9       6002.36       5818.85        47.87 o
  -4   5   9        952.30        951.24        20.09 o
  -1   5   9       1601.71       1719.43        27.41 o
  -3   6   9          8.91         20.76         6.49 o
  -5   7   9       8165.01       8455.58        81.36 o
  -2   7   9       1840.70       1982.57        40.46 o
  -7   8   9       4342.73       4491.19        80.85 o
  -4   8   9       2468.13       2586.01        42.75 o
  -1   8   9       1474.32       1513.53        51.74 o
  -6   9   9       1955.65       1947.07        49.49 o
  -3   9   9       1777.69       1874.75        56.99 o
  -8  10   9      10127.82      10308.68       141.05 o
  -5  10   9       7858.45       7892.10       101.94 o
  -2  10   9       3416.38       3648.04        77.21 o
  -7  11   9       1070.48       1069.68        51.14 o
  -4  11   9         12.18         12.06        12.42 o
  -1   1  10      22783.39      26101.42       162.64 o
   0   2  10       1124.64       1251.44        22.92 o
  -2   3  10      19844.31      20788.29       104.97 o
  -4   4  10      32719.97      31694.02       210.28 o
  -1   4  10      26648.71      25803.64       136.13 o
  -3   5  10      10651.93      10657.39        71.50 o
   0   5  10        584.17        584.05        30.31 o
  -5   6  10       1737.48       1666.78        32.46 o
  -2   6  10       3359.22       3535.75        48.37 o
  -7   7  10      57803.78      55961.34       540.46 o
  -4   7  10      61669.56      60412.99       305.32 o
  -1   7  10       9355.18       9459.80       106.00 o
  -6   8  10       5832.34       5827.81        79.24 o
  -3   8  10      23604.11      23588.61       177.88 o
   0   8  10      27813.36      28302.75       339.80 o
  -8   9  10       1615.86       1756.83        63.86 o
  -5   9  10         62.67         41.43        13.59 o
  -2   9  10       1883.23       1953.70        57.00 o
 -10  10  10      18292.46      17452.31       785.59 o
  -7  10  10      23394.89      22666.17       220.92 o
  -4  10  10       8478.53       8151.22       105.58 o
  -1  10  10        290.91        190.01        22.70 o
  -9  11  10        681.03        564.54       100.73 o
  -6  11  10       3205.73       2850.27        92.19 o
  -3  11  10      18818.13      18635.24       263.73 o
  -1   3  11        955.53        866.89        18.41 o
  -3   4  11      22017.56      22169.53       115.56 o
  -2   5  11      12432.38      12024.66        81.25 o
  -4   6  11       8459.82       8536.16        73.78 o
  -1   6  11      42999.71      43066.69       261.42 o
  -6   7  11       7970.56       8015.40        91.68 o
  -3   7  11        767.05        717.76        29.52 o
  -5   8  11       6943.79       6940.10        83.61 o
  -2   8  11      24609.12      24394.20       199.67 o
  -7   9  11       3485.21       3632.09        76.07 o
  -4   9  11      11232.92      11605.57       119.71 o
  -1   9  11      16560.06      17290.07       180.98 o
  -9  10  11       2303.01       2341.72        77.11 o
  -6  10  11        161.51        177.65        19.11 o
  -3  10  11       1340.95       1459.12        56.79 o
  -8  11  11       1885.49       1836.34       375.61 o
  -5  11  11      10703.37      11163.06       152.56 o
   0   0  12     280202.59     300515.84      5684.81 o
  -1   2  12       2033.73       2168.64        27.43 o
  -3   3  12      68208.86      70087.52       407.68 o
   0   3  12      83317.71      85071.70       770.59 o
  -2   4  12       2591.43       2430.99        31.29 o
  -4   5  12       1463.68       1519.67        29.10 o
  -1   5  12        889.74        884.72        26.48 o
  -6   6  12      20630.78      20702.21       284.13 o
  -3   6  12      19856.64      19368.84       133.48 o
   0   6  12      18103.12      18832.78       261.10 o
  -5   7  12       1495.41       1534.45        38.84 o
  -2   7  12       1757.68       1839.33        45.14 o
  -7   8  12       1202.18       1253.33        50.77 o
  -4   8  12        669.48        729.26        30.84 o
  -1   8  12         35.93         33.62        11.97 o
  -9   9  12       4175.95       3919.96       120.45 o
  -6   9  12       4981.78       5305.93        83.92 o
  -3   9  12       1177.08       1154.85        45.84 o
   0   9  12         27.44         34.24        22.28 o
  -8  10  12        335.89        267.22        28.29 o
  -5  10  12        257.87        159.06        19.53 o
  -2  10  12          6.78          6.92        12.27 o
  -7  11  12        213.18        287.20        46.27 o
  -4  11  12       1665.20       1789.83       147.13 o
  -2   3  13        761.81        905.99        27.33 o
  -1   4  13       4785.86       4765.81        51.13 o
  -3   5  13       3298.47       3000.38        40.08 o
  -5   6  13       4257.72       4380.18        54.56 o
  -2   6  13       9614.39       9299.92        94.04 o
  -4   7  13        866.34        830.47        31.84 o
  -1   7  13       1538.58       1557.59        46.47 o
  -6   8  13       1172.33       1107.20        42.90 o
  -3   8  13        107.85        118.55        15.83 o
  -8   9  13        235.09        225.37        23.38 o
  -5   9  13       3395.86       3358.59        63.67 o
  -2   9  13         17.72         23.05        12.78 o
  -7  10  13       1494.90       1536.61        64.69 o
  -4  10  13       3329.65       3379.80        73.09 o
  -1  10  13        472.42        321.33        54.85 o
  -6  11  13          8.94         13.14        28.59 o
   0   1  14      60096.50      61286.23       337.33 o
  -2   2  14      76711.76      77613.30       445.27 o
  -1   3  14      32433.98      31548.76       168.81 o
  -3   4  14      19636.84      19593.45       115.14 o
   0   4  14       1671.22       1827.19        46.45 o
  -5   5  14       4779.73       4910.31        77.29 o
  -2   5  14      15278.76      15026.90       112.87 o
  -4   6  14       5493.89       5394.41        65.59 o
  -1   6  14      15925.78      15828.23       134.00 o
  -6   7  14       7412.71       7574.87        92.13 o
  -3   7  14       5186.40       5097.20        74.09 o
   0   7  14         18.11         40.27        17.19 o
  -8   8  14       5501.35       5277.17       132.63 o
  -5   8  14        103.11         87.22        14.76 o
  -2   8  14      11284.44      11219.31       128.59 o
  -7   9  14       6553.54       6758.72       120.74 o
  -4   9  14       8768.75       8375.42       103.03 o
  -1   9  14       2181.54       2209.90        75.20 o
  -9  10  14       7436.32       7213.97       242.70 o
  -6  10  14       2295.69       2573.22        63.46 o
  -3  10  14       2934.57       3267.91        81.30 o
  -5  11  14       1568.87       1822.32       164.70 o
  -1   2  15      15658.06      15684.01       101.56 o
  -2   4  15        514.17        344.80        17.09 o
  -4   5  15        236.67        270.88        15.00 o
  -1   5  15       1004.31       1090.72        32.98 o
  -3   6  15       5328.06       5144.20        69.54 o
  -5   7  15         27.99         27.86         9.34 o
  -2   7  15          3.86         13.72         9.05 o
  -7   8  15         34.64         15.80        12.78 o
  -4   8  15        685.02        668.12        31.25 o
  -1   8  15        114.48        118.52        17.71 o
  -6   9  15        268.85        214.87        20.97 o
  -3   9  15        375.99        412.43        31.30 o
  -8  10  15       3744.96       3612.07       164.32 o
  -5  10  15       4162.60       4158.00        81.84 o
  -2  10  15       3110.15       2756.17       179.48 o
  -1   1  16       2474.71       2325.93        40.16 o
   0   2  16        633.03        605.49        40.77 o
  -2   3  16        997.38        927.23        26.05 o
  -4   4  16       1568.04       1417.77        41.13 o
  -1   4  16        383.54        338.44        20.09 o
  -3   5  16      12286.77      12270.36        96.54 o
   0   5  16      13884.79      13913.63       152.52 o
  -5   6  16      20097.60      19910.50       160.75 o
  -2   6  16       8239.31       8080.39        94.99 o
  -7   7  16       1442.18       1346.25        81.61 o
  -4   7  16        749.44        702.66        30.95 o
  -1   7  16       2054.77       2159.30        53.41 o
  -6   8  16      10956.38      10900.24       131.74 o
  -3   8  16       6612.88       6741.21        90.53 o
   0   8  16        840.25        994.55        67.04 o
  -8   9  16       8571.39       8760.25       145.08 o
  -5   9  16       8840.72       8791.98       115.20 o
  -2   9  16       4592.10       4469.98        98.90 o
  -7  10  16       1417.92       1710.86        99.68 o
  -4  10  16        199.16        105.24        19.14 o
  -1   3  17      13231.81      12781.78       103.96 o
  -3   4  17         14.79          3.76         6.42 o
  -2   5  17        764.48        724.57        27.27 o
  -4   6  17        145.59        113.86        14.13 o
  -1   6  17      11773.37      11528.73       119.01 o
  -6   7  17        327.79        358.04        26.47 o
  -3   7  17        133.64        118.85        14.25 o
  -5   8  17       2085.88       2274.82        55.22 o
  -2   8  17       3385.54       3551.69        75.32 o
  -7   9  17       3985.09       4100.72        95.40 o
  -4   9  17       4324.93       4631.33        77.71 o
  -1   9  17       7905.08       8253.31       147.14 o
  -6  10  17       1353.84       1494.04       101.57 o
  -3  10  17        209.21        129.03        65.50 o
   0   0  18      35509.47      34601.49       844.10 o
  -1   2  18       9458.76       9799.97        84.32 o
  -3   3  18       5061.93       4954.12        85.60 o
   0   3  18       1247.59       1298.83        47.80 o
  -2   4  18       6430.05       6548.15        67.02 o
  -4   5  18       3314.58       3234.58        47.50 o
  -1   5  18       2548.21       2471.38        46.01 o
  -6   6  18      22341.76      22266.75       297.36 o
  -3   6  18       5552.97       5450.35        73.26 o
   0   6  18      15379.43      15008.59       241.47 o
  -5   7  18          9.42         11.93         9.89 o
  -2   7  18        450.37        482.01        28.73 o
  -7   8  18        150.79        156.22        25.07 o
  -4   8  18        393.99        472.79        27.31 o
  -1   8  18          2.37          5.13        12.60 o
  -6   9  18       1814.83       1541.57        58.17 o
  -3   9  18       2453.75       2416.99        64.07 o
  -5  10  18       1942.05       1708.96       114.82 o
  -2   3  19        770.20        788.52        27.20 o
  -1   4  19       1665.58       1663.72        40.72 o
  -3   5  19       3342.44       3297.74        48.96 o
  -5   6  19       3573.55       3814.02        69.76 o
  -2   6  19        142.52        122.90        15.48 o
  -4   7  19         40.78         23.60        10.37 o
  -1   7  19        121.47         93.86        17.45 o
  -6   8  19       2328.99       2274.72        70.24 o
  -3   8  19        330.45        300.34        23.49 o
  -5   9  19        867.55        845.59        41.94 o
  -2   9  19        100.70         22.75        23.82 o
  -4  10  19         50.93        129.85        79.18 o
   0   1  20      71582.50      69545.70       629.24 o
  -2   2  20      17939.34      17988.51       217.20 o
  -1   3  20      13269.93      13360.35       113.39 o
  -3   4  20      16552.30      16610.10       130.90 o
   0   4  20      41903.88      40372.61       364.38 o
  -5   5  20       8423.29       8201.44       136.45 o
  -2   5  20       3375.14       3431.27        52.69 o
  -4   6  20       4055.62       4192.21        66.42 o
  -1   6  20       4397.39       4329.06        75.44 o
  -6   7  20       7749.26       7921.83       135.30 o
  -3   7  20      12661.58      12779.20       128.37 o
   0   7  20      18622.28      18185.39       392.00 o
  -5   8  20       2207.32       2164.09        60.30 o
  -2   8  20        336.31        337.69        30.13 o
  -4   9  20        850.28        922.15        46.84 o
  -1   2  21      15732.27      15401.06       132.58 o
  -2   4  21          4.73         16.08         8.40 o
  -4   5  21       8372.32       8603.47        95.90 o
  -1   5  21       1739.99       1822.32        48.08 o
  -3   6  21        350.73        262.14        19.64 o
  -5   7  21         39.76         81.38        17.34 o
  -2   7  21       1289.03       1403.97        50.69 o
  -7   8  21        828.29        770.49        93.29 o
  -4   8  21          0.61          1.46        11.03 o
  -1   8  21        131.48        175.94        35.71 o
  -6   9  21        614.74        541.97        88.29 o
  -3   9  21        124.14        114.02        43.07 o
  -1   1  22       8785.33       8955.97       163.44 o
   0   2  22       9485.48       9365.24       169.67 o
  -2   3  22        757.66        747.10        31.48 o
  -4   4  22       3434.24       3317.90        84.33 o
  -1   4  22         96.80         73.77        12.09 o
  -3   5  22       1210.22       1300.25        40.57 o
   0   5  22       4443.40       4572.63       144.11 o
  -5   6  22       1492.91       1606.45        59.50 o
  -2   6  22        125.82         77.10        15.75 o
  -7   7  22      10981.70      11142.08       268.63 o
  -4   7  22       5496.65       5532.67        86.56 o
  -1   7  22        738.91        855.02        53.07 o
  -6   8  22        700.02        859.01        66.61 o
  -3   8  22         13.55         13.97        12.25 o
  -1   3  23        837.21        878.60        43.52 o
  -3   4  23         78.05         77.44        12.75 o
  -2   5  23       1747.45       1916.18        51.88 o
  -4   6  23         46.12         77.39        14.41 o
  -1   6  23       1585.56       1692.38        60.90 o
  -6   7  23         59.37         46.98        18.80 o
  -3   7  23        244.72        144.47        18.49 o
  -5   8  23       2044.68       2105.35       115.13 o
  -2   8  23       1828.48       2393.07       272.59 o
   0   0  24      10544.57      10255.60       320.60 o
  -1   2  24       1317.39       1344.32        54.05 o
  -3   3  24        723.70        865.39        62.04 o
   0   3  24         38.05         34.45        18.62 o
  -2   4  24       6979.08       6875.26        90.20 o
  -4   5  24       7204.98       7339.65        97.37 o
  -1   5  24       5327.88       5348.53        81.13 o
  -6   6  24       1485.03       1688.87       100.45 o
  -3   6  24       1817.73       1813.86        61.29 o
   0   6  24       1168.86       1126.59        86.35 o
  -5   7  24      10319.18      10485.72       153.94 o
  -2   7  24       3400.15       3407.57        73.06 o
  -4   8  24       3825.44       3809.19       169.27 o
  -2   3  25         50.15         47.80        14.59 o
  -1   4  25       1869.10       1927.18        68.75 o
  -3   5  25        824.89        831.19        37.49 o
  -5   6  25       5834.53       5517.02       106.74 o
  -2   6  25       3577.96       3562.16        77.99 o
  -4   7  25       2365.61       2217.46        79.43 o
  -1   7  25        205.07        224.88        88.68 o
   0   1  26      14053.53      13530.84       229.14 o
  -2   2  26      16512.43      16176.96       257.09 o
  -1   3  26       9776.11       9193.87       131.83 o
  -3   4  26       1864.59       1889.17        68.28 o
   0   4  26        197.52        262.70        56.89 o
  -5   5  26       4560.42       4780.92       169.31 o
  -2   5  26       7224.90       7188.83       117.40 o
  -4   6  26       2060.82       1966.59        74.09 o
  -1   6  26       6626.88       6418.45       142.21 o
  -1   2  27       3611.85       3577.46        80.68 o
  -2   4  27       4798.31       4637.17        94.11 o
  -4   5  27       2129.72       2057.17        84.13 o
  -1   5  27        618.45        559.52        38.47 o
  -3   6  27        165.06         90.77        52.31 o
  -1   1  28       6226.36       6315.62       186.27 o
   0   2  28       8132.40       8190.60       182.87 o
  -2   3  28       9632.64      10006.47       145.01 o
  -4   4  28       4633.44       5504.40       183.70 o
  -1   4  28       9508.96       9862.63       145.60 o
  -3   5  28        741.70        678.92        74.65 o
   0   5  28       1074.85       1338.39       167.59 o
  -1   3  29        692.49        666.64        43.36 o
  -3   4  29         53.04         71.99        33.01 o
   0   0  30       3442.71       3572.79       222.49 o
  -1   2  30        193.53        250.38        84.75 o
                                                
