# Supplementary material for: Study on the structural phase transitions in NaSICON-type compounds using Ag3Sc2(PO4)3 as a model system
Source: Acta Crystallogr B Struct Sci Cryst Eng Mater. 2020 Dec 24;77(Pt 1):10–22. doi: 10.1107/S2052520620014870 (PMC7941282; doi:10.1107/S2052520620014870)
Supplement: Supplementary file 5 [file b-77-00010-520Ksup5.hkl]

#
# h,k,l, Fc-squared, Fo-squared, sigma(Fo-squared), status flag
#
data_520K
_shelx_title ' ASP_Crystal1_250C_run1_0m in R-3c'
_shelx_refln_list_code          4
_shelx_F_calc_maximum      625.87
_exptl_crystal_F_000      1944.00
_reflns_d_resolution_high  0.5726

loop_
 _space_group_symop_operation_xyz
 'x, y, z'
 '-y, x-y, z'
 'y, x, -z+1/2'
 '-x+y, -x, z'
 '-x, -x+y, -z+1/2'
 'x-y, -y, -z+1/2'
 'x+2/3, y+1/3, z+1/3'
 '-y+2/3, x-y+1/3, z+1/3'
 'y+2/3, x+1/3, -z+5/6'
 '-x+y+2/3, -x+1/3, z+1/3'
 '-x+2/3, -x+y+1/3, -z+5/6'
 'x-y+2/3, -y+1/3, -z+5/6'
 'x+1/3, y+2/3, z+2/3'
 '-y+1/3, x-y+2/3, z+2/3'
 'y+1/3, x+2/3, -z+7/6'
 '-x+y+1/3, -x+2/3, z+2/3'
 '-x+1/3, -x+y+2/3, -z+7/6'
 'x-y+1/3, -y+2/3, -z+7/6'
 '-x, -y, -z'
 'y, -x+y, -z'
 '-y, -x, z-1/2'
 'x-y, x, -z'
 'x, x-y, z-1/2'
 '-x+y, y, z-1/2'
 '-x+2/3, -y+1/3, -z+1/3'
 'y+2/3, -x+y+1/3, -z+1/3'
 '-y+2/3, -x+1/3, z-1/6'
 'x-y+2/3, x+1/3, -z+1/3'
 'x+2/3, x-y+1/3, z-1/6'
 '-x+y+2/3, y+1/3, z-1/6'
 '-x+1/3, -y+2/3, -z+2/3'
 'y+1/3, -x+y+2/3, -z+2/3'
 '-y+1/3, -x+2/3, z+1/6'
 'x-y+1/3, x+2/3, -z+2/3'
 'x+1/3, x-y+2/3, z+1/6'
 '-x+y+1/3, y+2/3, z+1/6'

_cell_length_a     8.9671
_cell_length_b     8.9671
_cell_length_c    22.7622
_cell_angle_alpha  90.000
_cell_angle_beta   90.000
_cell_angle_gamma 120.000

_shelx_F_squared_multiplier     1.000

loop_
 _refln_index_h
 _refln_index_k
 _refln_index_l
 _refln_F_squared_calc
 _refln_F_squared_meas
 _refln_F_squared_sigma
 _refln_observed_status
  -1   2   0       2201.43       2301.27        96.49 o
   0   3   0     391710.22     353913.56     10611.34 o
  -2   4   0      31395.51      35439.02       483.43 o
  -1   5   0      12998.62      13406.89       136.92 o
  -3   6   0     100658.65      97764.59      1303.74 o
   0   6   0     155808.31     152965.48      1610.17 o
  -2   7   0        105.32        210.93        42.11 o
  -4   8   0        616.84        679.20        73.33 o
  -1   8   0        304.75        408.16        35.92 o
  -3   9   0      17888.38      17596.89       256.93 o
   0   9   0       8501.19       8126.03       163.02 o
  -5  10   0       3825.93       3597.57       145.17 o
  -2  10   0       1646.88       1543.94        78.56 o
  -4  11   0      12876.08      12743.45       190.16 o
  -1  11   0       8715.95       8406.18       191.37 o
  -6  12   0       2697.17       2627.66       130.57 o
  -3  12   0       1740.98       1886.43       103.09 o
  -5  13   0         60.50        -34.51        77.17 o
  -2  13   0       1416.38       1457.10       239.60 o
  -7  14   0       5694.92       5647.05       460.36 o
  -4  14   0       4670.30       4633.10       308.70 o
  -6  15   0        657.42        919.35       279.92 o
  -2   3   1      55108.35      56843.01       501.57 o
  -1   4   1      18867.93      19224.61       191.25 o
  -3   5   1       7509.13       7362.53        92.07 o
  -5   6   1      47270.95      48453.74       380.82 o
  -2   6   1       9845.99       9935.05       145.76 o
  -4   7   1       4534.30       4578.38       103.53 o
  -1   7   1      16250.45      16336.48       175.69 o
  -6   8   1       9050.78       8649.07       123.13 o
  -3   8   1       1888.24       1868.18        74.73 o
  -8   9   1      16224.00      16020.97       176.90 o
  -5   9   1      14902.26      14909.67       188.34 o
  -2   9   1      10573.70      10498.40       158.18 o
  -7  10   1       3442.35       3572.99       103.03 o
  -4  10   1       1228.06       1223.85        67.68 o
  -1  10   1       5123.37       5052.97       113.33 o
  -9  11   1       2221.34       1955.62        91.88 o
  -6  11   1       3049.12       2779.73        91.76 o
  -3  11   1        169.26         90.44        48.47 o
 -11  12   1       3994.49       3505.23       273.28 o
  -8  12   1       4038.35       3587.24       121.84 o
  -5  12   1       3521.16       3707.76       123.97 o
  -2  12   1         64.83         32.75        75.38 o
 -10  13   1        175.49        258.72       121.00 o
  -7  13   1       1011.12       1075.37       126.41 o
  -4  13   1        638.80        424.12       121.39 o
  -9  14   1          1.13         -5.34       133.67 o
  -6  14   1          7.99        -80.05       214.42 o
  -3  14   1        303.19        465.09       197.73 o
 -11  15   1        149.16         55.70       172.66 o
  -8  15   1        459.75        329.79       149.88 o
  -5  15   1         26.43         -5.57       186.58 o
   0   1   2      20248.31      20337.78       529.02 o
  -2   2   2       2880.26       2928.35        62.18 o
  -1   3   2       3121.61       3255.65        76.33 o
  -3   4   2        793.64        901.67        25.30 o
   0   4   2        883.17        945.54        78.44 o
  -5   5   2      21705.68      21704.21       255.90 o
  -2   5   2       9073.25       9300.85       140.27 o
  -4   6   2         41.51         32.72        23.87 o
  -1   6   2        566.58        565.29        40.54 o
  -6   7   2         83.10         85.98        30.67 o
  -3   7   2        498.60        624.06        45.80 o
   0   7   2        808.30        844.76        63.51 o
  -8   8   2      10309.55       9958.98       166.96 o
  -5   8   2      12355.64      12306.62       151.26 o
  -2   8   2       1714.37       1789.23        70.38 o
  -7   9   2       1348.54       1385.81        70.86 o
  -4   9   2        615.73        578.98        50.19 o
  -1   9   2         85.49         44.65        35.77 o
  -9  10   2        753.08        678.51        63.82 o
  -6  10   2        600.54        589.03        52.77 o
  -3  10   2       1114.87       1080.71        66.23 o
   0  10   2       1395.17       1621.79       172.77 o
 -11  11   2      12523.98      12900.39       654.53 o
  -8  11   2      10639.25      10517.74       172.94 o
  -5  11   2       3698.66       3420.40       106.10 o
  -2  11   2        607.05        690.05        90.19 o
 -10  12   2       1000.92       1054.65        84.85 o
  -7  12   2       1189.77       1441.42        86.08 o
  -4  12   2        189.70        282.89        74.84 o
  -1  12   2          6.62       -128.10       128.10 o
  -9  13   2        165.30        126.53        86.93 o
  -6  13   2        168.25        174.02       105.72 o
  -3  13   2        285.30        375.97       183.81 o
 -11  14   2       6817.50       7053.01       556.79 o
  -8  14   2       2895.52       2489.05       240.96 o
  -5  14   2       1401.21       1640.07       170.29 o
 -10  15   2        364.86        322.67       143.87 o
  -7  15   2          5.85        142.23       142.67 o
  -4  15   2         52.93        -50.13       181.01 o
  -1   2   3       2984.62       2710.91        60.56 o
  -2   4   3     106712.28     113645.18      1045.65 o
  -4   5   3       5996.11       6098.35        71.39 o
  -1   5   3      17346.26      17581.10       210.20 o
  -3   6   3       7236.70       7611.98        96.66 o
  -5   7   3       6172.81       6202.39        85.34 o
  -2   7   3        962.16       1213.70        61.23 o
  -7   8   3       2070.27       2168.56        55.44 o
  -4   8   3       9458.21       9111.88       153.90 o
  -1   8   3        212.62        219.24        44.02 o
  -6   9   3        386.63        473.01        60.58 o
  -3   9   3        465.91        436.58        51.90 o
  -8  10   3       8171.95       8148.27       155.23 o
  -5  10   3       7907.69       7802.06       132.73 o
  -2  10   3       4071.74       4129.70       108.60 o
 -10  11   3       1584.20       1748.33        93.94 o
  -7  11   3       2282.61       2105.32        85.45 o
  -4  11   3         48.75        143.54        58.94 o
  -1  11   3       1444.51       1402.97       123.40 o
  -9  12   3       1881.82       1883.30       108.22 o
  -6  12   3       4058.36       4026.87       137.57 o
  -3  12   3       4015.17       4343.21       157.83 o
 -11  13   3       1032.47       1162.72       151.14 o
  -8  13   3       2425.20       2510.56       146.24 o
  -5  13   3       1945.22       1753.56       132.64 o
  -2  13   3        406.42        389.91       186.60 o
 -10  14   3         25.98        -56.15       122.53 o
  -7  14   3         47.10        114.88       105.51 o
  -4  14   3        277.63        395.46       206.09 o
  -9  15   3        622.67        549.38       324.48 o
  -6  15   3       1416.59       1582.44       312.03 o
  -1   1   4        375.71        340.01        59.54 o
   0   2   4       6282.15       6262.27       142.65 o
  -2   3   4        851.63        595.35        39.05 o
  -4   4   4         11.87         31.49        24.88 o
  -1   4   4      14836.48      15135.05       227.80 o
  -3   5   4      11440.04      11670.88       113.58 o
   0   5   4       4904.16       4624.88       199.10 o
  -5   6   4      43846.38      43703.69       334.12 o
  -2   6   4      22147.52      21868.67       254.47 o
  -7   7   4       3579.92       3770.49        97.28 o
  -4   7   4       2573.33       2697.03        62.13 o
  -1   7   4      11786.61      11537.22       201.17 o
  -6   8   4      10054.35       9939.96       123.46 o
  -3   8   4        872.09        708.58        57.52 o
   0   8   4         68.99         -4.83        53.08 o
  -8   9   4       5090.89       5068.50        97.47 o
  -5   9   4      30081.57      29359.30       316.50 o
  -2   9   4      16836.56      16818.13       238.10 o
 -10  10   4         77.65        113.08        73.87 o
  -7  10   4        289.62        301.36        50.90 o
  -4  10   4       1204.12       1281.33        67.55 o
  -1  10   4       8551.98       8281.78       185.69 o
  -9  11   4       5289.13       5264.44       134.11 o
  -6  11   4        810.68        769.10        72.34 o
  -3  11   4       1019.81        918.23        87.86 o
   0  11   4       3151.03       3171.88       208.66 o
 -11  12   4       4886.74       4952.28       260.70 o
  -8  12   4       6638.57       6249.81       149.84 o
  -5  12   4      17760.52      17050.46       273.98 o
  -2  12   4       8034.83       7968.63       430.14 o
 -10  13   4        401.88        481.47       101.11 o
  -7  13   4         68.92         22.66        79.99 o
  -4  13   4       3297.18       3128.00       359.64 o
  -9  14   4         46.58       -121.03       121.03 o
  -6  14   4          8.31         33.50        91.99 o
  -3  14   4       2117.21       2117.84       317.68 o
  -8  15   4       3511.50       3324.46       281.71 o
  -5  15   4       4792.49       4565.69       326.31 o
  -1   3   5      20921.94      20287.12       229.23 o
  -3   4   5      15063.55      15392.45       127.77 o
  -2   5   5      28139.14      28376.15       287.78 o
  -4   6   5      39344.09      39938.52       292.33 o
  -1   6   5      46563.50      45985.26       738.84 o
  -6   7   5       6899.89       7082.58        90.54 o
  -3   7   5        464.98        520.92        40.37 o
  -5   8   5       8273.66       7947.93       123.66 o
  -2   8   5      25236.35      24678.71       325.19 o
  -7   9   5       6617.60       6298.44       117.53 o
  -4   9   5      20898.30      20104.01       250.46 o
  -1   9   5      16437.16      16314.83       368.97 o
  -9  10   5        619.02        637.73        54.69 o
  -6  10   5       1171.84       1348.85        73.99 o
  -3  10   5        834.29        918.22        87.43 o
  -8  11   5        676.41        626.48        66.43 o
  -5  11   5       5685.52       5566.80       144.76 o
  -2  11   5       7012.04       6704.59       336.53 o
 -10  12   5        416.57        503.06        86.99 o
  -7  12   5       4618.41       4713.01       166.85 o
  -4  12   5       6107.94       6213.84       180.28 o
  -1  12   5       4145.81       4149.56       365.32 o
  -9  13   5         97.26        160.27        90.15 o
  -6  13   5        293.81        354.42       106.97 o
  -3  13   5          4.26        -77.97       164.30 o
 -11  14   5        103.14        -79.66        97.78 o
  -8  14   5        348.09        402.86       112.26 o
  -5  14   5        894.97        733.32       346.80 o
  -2  14   5        558.24        453.99       206.11 o
 -10  15   5         99.57        263.64       145.03 o
  -7  15   5        601.92        743.04       160.07 o
  -4  15   5        442.88        497.48       187.54 o
   0   0   6      58685.54      61249.81      1499.70 o
  -1   2   6     265483.25     277089.06      3561.73 o
  -3   3   6      47129.47      49644.57       506.45 o
   0   3   6       6871.21       6435.25       229.83 o
  -2   4   6     125593.62     128610.52      1110.34 o
  -4   5   6      45265.94      45856.76       307.57 o
  -1   5   6      40151.55      40254.16       543.23 o
  -6   6   6      18542.05      18349.02       235.60 o
  -3   6   6      11411.11      11673.15       127.62 o
   0   6   6       4848.28       4489.96       201.04 o
  -5   7   6      35246.39      36005.09       310.68 o
  -2   7   6      12142.76      12061.73       184.33 o
  -7   8   6       8531.19       8405.61       110.05 o
  -4   8   6      12399.38      11884.35       155.80 o
  -1   8   6      12844.04      12443.87       250.86 o
  -9   9   6         31.68          0.89        53.07 o
  -6   9   6        424.83        449.03        51.92 o
  -3   9   6        106.03        102.40        58.46 o
   0   9   6       8333.04       8438.47       509.93 o
  -8  10   6      10303.61      10230.82       163.06 o
  -5  10   6       7561.00       7570.33       156.94 o
  -2  10   6       3949.86       4385.58       207.26 o
 -10  11   6       2141.69       2237.71       105.86 o
  -7  11   6        178.30        138.61        50.24 o
  -4  11   6        214.82        124.05        70.88 o
  -1  11   6         21.03         -3.17        63.61 o
  -9  12   6       1027.50       1058.75        82.27 o
  -6  12   6       1487.95       1527.02       103.19 o
  -3  12   6       4033.43       3934.87       165.75 o
   0  12   6       6012.68       5745.29       432.50 o
 -11  13   6       3149.82       3164.48       235.32 o
  -8  13   6       3150.74       3619.10       206.14 o
  -5  13   6       5146.58       5202.74       282.19 o
  -2  13   6        510.06        671.23       214.46 o
 -10  14   6        415.29        390.74       107.25 o
  -7  14   6        164.29        257.84       115.90 o
  -4  14   6         73.77        122.53       197.72 o
  -9  15   6       1726.30       1586.70       250.76 o
  -6  15   6       3218.74       2754.95       384.69 o
  -2   3   7      10603.28      11964.71       132.37 o
  -1   4   7      40805.88      43814.05       520.43 o
  -3   5   7       2098.44       2313.71        45.83 o
  -5   6   7      17370.16      17404.60       144.40 o
  -2   6   7      10813.44      10920.03       167.01 o
  -4   7   7        647.79        565.95        51.05 o
  -1   7   7      12826.41      12563.21       273.50 o
  -6   8   7       6704.78       6836.32       105.22 o
  -3   8   7        184.12        106.79        46.77 o
  -8   9   7       1962.92       1965.85        66.14 o
  -5   9   7       2722.74       2988.33       141.44 o
  -2   9   7       1845.80       1987.72       139.76 o
  -7  10   7       5191.35       5221.54       125.93 o
  -4  10   7       1438.65       1631.32       102.30 o
  -1  10   7       2853.13       2835.29       140.77 o
  -9  11   7         53.24        -39.21        73.07 o
  -6  11   7        242.89        224.61        62.49 o
  -3  11   7        350.89        302.03        89.82 o
 -11  12   7       1706.42       1709.30       178.77 o
  -8  12   7       2528.43       2665.08       110.85 o
  -5  12   7       3645.27       3391.15       180.36 o
  -2  12   7        239.30        -61.27       150.39 o
 -10  13   7        243.04        290.35       128.47 o
  -7  13   7       1460.21       1454.30       143.49 o
  -4  13   7        813.36        799.43       239.55 o
  -1  13   7        150.87         97.47       172.66 o
 -12  14   7        144.39        127.15       123.87 o
  -9  14   7         10.17         -8.72        90.99 o
  -6  14   7         10.61       -123.92       123.92 o
  -3  14   7         44.59        -89.11       186.58 o
  -8  15   7        108.12         88.84       127.62 o
  -5  15   7          2.30        194.85       147.59 o
   0   1   8      18980.67      16422.66       230.65 o
  -2   2   8      45690.32      45533.80       462.38 o
  -1   3   8      48121.91      49047.25       461.25 o
  -3   4   8       3737.22       3553.31        55.59 o
   0   4   8       1125.95        808.22       100.33 o
  -5   5   8         95.89         98.93        28.06 o
  -2   5   8       7744.28       7760.92       119.12 o
  -4   6   8        555.69        530.13        30.17 o
  -1   6   8        182.83        165.13        52.22 o
  -6   7   8         17.68         83.47        26.43 o
  -3   7   8       1321.10       1267.09        74.97 o
   0   7   8       5409.92       4922.22       265.24 o
  -8   8   8      10017.05       9971.67       178.88 o
  -5   8   8      11242.65      11215.30       158.27 o
  -2   8   8       2200.80       2443.28       142.01 o
  -7   9   8         99.55         86.73        34.64 o
  -4   9   8         27.48         48.56        73.40 o
  -1   9   8       1650.57       1836.72       137.45 o
  -9  10   8        458.10        544.40        57.32 o
  -6  10   8         83.17         42.29        48.53 o
  -3  10   8        247.21        198.91        95.61 o
   0  10   8        663.10        563.44       156.35 o
 -11  11   8       8207.69       8189.80       426.26 o
  -8  11   8       7301.87       7473.29       159.16 o
  -5  11   8       1564.74       1688.74       101.46 o
  -2  11   8        106.40         88.17        96.33 o
 -10  12   8         35.06          4.68       155.95 o
  -7  12   8          2.68        -22.19        59.76 o
  -4  12   8        571.86        569.72       115.01 o
  -1  12   8        132.41         52.09       106.12 o
 -12  13   8        280.84        377.32       129.26 o
  -9  13   8        147.23         52.75        89.11 o
  -6  13   8        191.06        155.36       203.30 o
  -3  13   8        266.22         69.62       183.81 o
 -11  14   8       5613.04       5634.96       299.04 o
  -8  14   8       2388.28       2363.95       250.82 o
  -5  14   8       1190.01       1274.61       377.48 o
  -2  14   8        139.73        161.52       189.37 o
 -10  15   8          0.45        142.02       169.87 o
  -7  15   8        194.33        108.74       128.40 o
  -1   2   9         71.27         87.98        15.56 o
  -2   4   9       2951.52       2869.63        54.23 o
  -4   5   9         45.50         88.85        24.60 o
  -1   5   9        291.85        384.46        41.54 o
  -3   6   9        193.65        202.61        37.32 o
  -5   7   9       6784.11       6822.88        98.86 o
  -2   7   9        811.40        991.77       153.22 o
  -7   8   9       2715.94       2804.37        71.17 o
  -4   8   9       1330.27       1400.84       137.95 o
  -1   8   9        379.31        349.19       120.38 o
  -6   9   9       2109.88       2103.71        88.73 o
  -3   9   9       1666.40       1723.57       132.30 o
  -8  10   9       7244.27       7212.20       157.63 o
  -5  10   9       5964.30       5977.57       150.13 o
  -2  10   9       2340.95       2516.91       207.37 o
 -10  11   9       1541.85       1618.08        97.12 o
  -7  11   9        848.07        843.44        79.34 o
  -4  11   9         47.58        -95.41        95.41 o
  -1  11   9        164.50        161.89        93.50 o
  -9  12   9       1263.61       1281.46       116.28 o
  -6  12   9       3493.77       3246.79       188.34 o
  -3  12   9       2632.97       2568.92       427.85 o
 -11  13   9       2276.79       2424.07       209.86 o
  -8  13   9       3049.34       2819.48       234.17 o
  -5  13   9       1922.15       1922.58       198.85 o
  -2  13   9        119.81        -13.92       178.23 o
 -10  14   9        289.25        398.45       132.24 o
  -7  14   9          0.79        -78.88       112.75 o
  -4  14   9         75.88         19.80       121.77 o
  -9  15   9       1298.00       1574.02       273.02 o
  -6  15   9       1854.97       1942.10       537.77 o
  -1   1  10      16908.43      19850.22       418.92 o
   0   2  10       1216.30       1450.36       108.72 o
  -2   3  10      22646.57      23662.59       191.17 o
  -4   4  10      43059.30      42166.27       486.73 o
  -1   4  10      32501.64      32221.60       446.38 o
  -3   5  10       7821.12       7999.00        96.43 o
   0   5  10       1040.69       1050.47       133.75 o
  -5   6  10       2115.38       2104.54        57.57 o
  -2   6  10       3106.65       3645.98       248.27 o
  -7   7  10      55524.47      55174.06       651.14 o
  -4   7  10      58496.18      58784.52       672.86 o
  -1   7  10       8825.93       9491.97       385.94 o
  -6   8  10       3472.12       3321.26        80.10 o
  -3   8  10      17692.04      18256.48       388.22 o
  -8   9  10       1111.83       1342.96        63.52 o
  -5   9  10         10.52         48.38        53.89 o
  -2   9  10       1694.85       1922.38       176.69 o
 -10  10  10      15353.23      15079.55       292.38 o
  -7  10  10      19072.89      18807.86       276.20 o
  -4  10  10       6952.52       6918.54       207.06 o
  -1  10  10        324.01        469.56       131.23 o
  -9  11  10        289.04        311.46        75.03 o
  -6  11  10       2186.79       1791.48       117.79 o
  -3  11  10      12233.30      11576.59       288.18 o
   0  11  10      12669.67      13081.26       632.11 o
 -11  12  10         46.81        176.64       108.21 o
  -8  12  10        128.25        205.89        90.79 o
  -5  12  10         21.47         90.99        73.15 o
  -2  12  10         46.09        -58.48       161.52 o
 -10  13  10       8549.55       8283.20       354.12 o
  -7  13  10       8132.89       8382.36       712.08 o
  -4  13  10       1953.54       2488.39       345.53 o
  -1  13  10        342.62        621.06       222.80 o
 -12  14  10        826.58        921.98       317.54 o
  -9  14  10       3788.11       3878.03       694.25 o
  -6  14  10       6921.02       6602.69       337.07 o
  -3  14  10      10233.07      12290.35       676.12 o
  -8  15  10         53.29        465.05       186.58 o
  -1   3  11        236.65        175.04        23.68 o
  -3   4  11      17816.04      17854.58       169.91 o
  -2   5  11      11316.44      11108.89       177.56 o
  -4   6  11       5340.64       5524.98        84.91 o
  -1   6  11      33489.76      35924.08      1975.22 o
  -6   7  11       4288.32       4373.61        84.78 o
  -3   7  11       1262.17       1293.71       117.09 o
  -5   8  11       5952.68       5568.78       170.00 o
  -2   8  11      19009.95      20258.61       606.63 o
  -7   9  11       2157.74       2331.27       118.73 o
  -4   9  11       7369.98       7645.28       341.82 o
  -1   9  11      10546.56      11174.79       729.89 o
  -9  10  11        662.55        748.79        80.22 o
  -6  10  11        446.77        715.44        83.24 o
  -3  10  11        580.01        612.17       115.01 o
  -8  11  11       1562.69       1708.74       114.67 o
  -5  11  11       7775.18       7963.36       293.35 o
  -2  11  11       2031.23       2491.54       199.16 o
 -10  12  11          7.50         50.04       146.20 o
  -7  12  11       4122.82       4428.53       197.08 o
  -4  12  11       4175.20       3959.66       269.21 o
  -1  12  11       3231.06       3883.32       395.86 o
 -12  13  11         72.70        100.25       153.16 o
  -9  13  11         63.30        -79.83       113.08 o
  -6  13  11         22.92        -50.40       137.84 o
  -3  13  11         46.09        128.10       189.36 o
 -11  14  11        114.19        -69.38       110.37 o
  -8  14  11       1728.07       1516.89       195.96 o
  -5  14  11       1187.18       1226.46       189.59 o
   0   0  12     194635.97     192693.23      6189.42 o
  -1   2  12       2734.99       2766.52        61.65 o
  -3   3  12      42640.59      42048.84       479.35 o
   0   3  12      55333.11      55236.32       870.23 o
  -2   4  12       1399.94       1411.65        45.07 o
  -4   5  12        981.62       1115.79        43.85 o
  -1   5  12        453.06        470.14        64.86 o
  -6   6  12      14216.05      14758.82       203.71 o
  -3   6  12      12802.07      13010.46       308.38 o
   0   6  12      11861.84      12008.10       428.56 o
  -5   7  12        590.36        586.18        46.41 o
  -2   7  12        676.22        736.41       136.50 o
  -7   8  12        470.93        525.01        48.55 o
  -4   8  12        239.04        205.49        70.52 o
  -9   9  12       2682.59       2572.14       127.31 o
  -6   9  12       3103.90       3142.63       125.92 o
  -3   9  12        554.72        516.07       120.33 o
  -8  10  12        120.57         63.90        65.99 o
  -5  10  12         57.61        105.96        60.90 o
  -2  10  12         14.24         94.68       239.49 o
 -10  11  12         86.55        111.08        74.71 o
  -7  11  12        325.83        360.84        84.08 o
  -4  11  12       1627.85       1962.97       141.73 o
  -1  11  12       1141.99       1655.15       215.16 o
  -9  12  12        731.84        515.79       190.80 o
  -6  12  12         86.38        163.54        91.65 o
  -3  12  12        292.35        462.31       217.23 o
   0  12  12        231.17        699.02       217.22 o
 -11  13  12         59.38        118.26       118.10 o
  -8  13  12        153.62        329.49       134.36 o
  -5  13  12          7.20       -145.89       215.82 o
  -2  13  12        315.31        557.00       233.94 o
 -10  14  12        286.47        115.83       129.26 o
  -7  14  12        668.09        900.66       181.05 o
  -4  14  12        745.32        778.68       159.00 o
  -2   3  13        754.84        883.84        32.93 o
  -1   4  13       2738.37       2736.03        74.64 o
  -3   5  13       2880.05       2679.27        93.85 o
  -5   6  13       3352.16       3386.64        68.28 o
  -2   6  13       8037.15       8285.54       263.83 o
  -4   7  13        988.79        918.90        59.41 o
  -1   7  13        509.75        562.64       133.70 o
  -6   8  13       1030.14       1076.76        72.19 o
  -3   8  13        252.42        433.43       247.89 o
  -8   9  13        188.71        216.63        51.99 o
  -5   9  13       2119.52       2090.25       125.24 o
  -2   9  13          6.91        154.53       143.41 o
  -7  10  13        950.42        842.41        90.58 o
  -4  10  13       2022.38       2057.40       154.50 o
  -1  10  13         39.79        392.65       284.04 o
  -9  11  13        108.06         83.82        70.85 o
  -6  11  13         46.33        105.58        70.69 o
  -3  11  13          0.12         53.50       122.60 o
 -11  12  13        264.21        224.85       240.90 o
  -8  12  13       1161.85       1076.83       163.18 o
  -5  12  13       1051.75       1025.84       131.63 o
  -2  12  13        316.79        543.08       222.80 o
 -10  13  13         18.25        -24.43       103.47 o
  -7  13  13        338.06        241.39       121.09 o
  -4  13  13         11.57         18.64       111.69 o
  -1  13  13          3.44         57.74       120.90 o
  -9  14  13         22.85         -7.69       119.92 o
  -6  14  13         23.95        103.42       124.45 o
   0   1  14      45715.61      42637.01       477.65 o
  -2   2  14      71666.84      69091.05       802.87 o
  -1   3  14      28076.01      26968.24       268.47 o
  -3   4  14      12309.76      12074.86       125.92 o
   0   4  14         72.26        104.06        53.38 o
  -5   5  14       5084.17       5328.32       118.01 o
  -2   5  14      15992.78      15696.66       218.10 o
  -4   6  14       4919.51       4916.26        88.45 o
  -1   6  14      16383.32      16149.01       552.99 o
  -6   7  14       6142.22       6201.79        96.02 o
  -3   7  14       2879.93       2847.45       109.88 o
  -8   8  14       5313.15       5006.61       153.14 o
  -5   8  14        596.40        910.64        91.74 o
  -2   8  14      12008.63      11375.33       280.19 o
  -7   9  14       5521.88       5697.94       147.81 o
  -4   9  14       6989.24       6514.01       190.75 o
  -9  10  14       5036.90       4808.57       184.12 o
  -6  10  14       1339.05       1548.51       108.02 o
  -3  10  14       1286.09       1480.86       147.98 o
   0  10  14        449.28        740.85       281.30 o
 -11  11  14        421.25        164.32       164.32 o
  -8  11  14         57.80         58.74        72.87 o
  -5  11  14       2028.63       2063.31       125.04 o
 -10  12  14       2502.73       2343.93       202.73 o
  -7  12  14       5467.32       5218.01       291.35 o
  -4  12  14       1517.32       1178.30       169.36 o
  -1  12  14       2952.76       4248.05       440.41 o
 -12  13  14       5414.83       6371.32       549.54 o
  -9  13  14       5549.21       5411.45       570.52 o
  -6  13  14       1482.61       1355.46       183.35 o
  -3  13  14       1442.98       2345.84       345.47 o
  -8  14  14        660.09        742.49       206.11 o
  -5  14  14        479.44        664.28       161.84 o
  -1   2  15      19333.26      18998.02       200.55 o
  -2   4  15        186.06        338.46        35.09 o
  -4   5  15        782.19        911.55        42.66 o
  -1   5  15       1418.51       1625.03       119.77 o
  -3   6  15       4556.52       4260.43       131.87 o
  -5   7  15        108.25         87.39        37.92 o
  -2   7  15          8.30        -62.62        68.63 o
  -7   8  15          1.75        -21.52        42.61 o
  -4   8  15         86.35         42.22        60.34 o
  -6   9  15        463.12        406.95        73.49 o
  -3   9  15        382.31        636.21       110.89 o
  -8  10  15       2709.56       2744.56       139.29 o
  -5  10  15       3237.20       3259.31       139.11 o
  -2  10  15       2024.72       1719.12       200.94 o
 -10  11  15       1319.39       1520.89       137.22 o
  -7  11  15        123.68         19.34        74.56 o
  -4  11  15         42.69         37.17        82.15 o
  -9  12  15       2365.40       2545.97       219.67 o
  -6  12  15       3472.74       3164.47       245.58 o
  -3  12  15       1628.61       1535.22       292.56 o
 -11  13  15       1587.21       1485.45       187.13 o
  -8  13  15       2552.26       2550.87       285.67 o
  -5  13  15       1742.22       2363.32       573.98 o
  -2  13  15        389.87        395.48       228.37 o
 -10  14  15          6.80        -58.48       256.19 o
  -7  14  15         57.33        -15.91       113.62 o
  -1   1  16        755.44        690.57        38.89 o
   0   2  16       1147.40       1036.85        87.20 o
  -2   3  16       1579.58       1561.29        59.92 o
  -4   4  16        380.76        292.65        41.31 o
  -1   4  16        228.92        251.62        41.22 o
  -3   5  16      12424.99      12276.38       138.16 o
   0   5  16      15464.76      15077.54       530.27 o
  -5   6  16      16434.61      15971.65       177.10 o
  -2   6  16       6490.29       6443.91       236.92 o
  -7   7  16       1314.91       1287.75       138.10 o
  -4   7  16        799.62        712.66        63.15 o
  -6   8  16       8059.21       8003.47       302.71 o
  -3   8  16       6360.31       6446.41       189.81 o
  -8   9  16       6769.13       6966.63       160.38 o
  -5   9  16       6217.08       5907.67       192.97 o
  -2   9  16       2748.64       2804.39       284.34 o
 -10  10  16       1359.83       2014.30       259.10 o
  -7  10  16       1017.47       1209.48       101.54 o
  -4  10  16        344.93        299.14        82.33 o
  -1  10  16       2069.29       1499.28       362.28 o
  -9  11  16       4001.39       4364.07       266.52 o
  -6  11  16       3743.24       3944.63       167.59 o
 -11  12  16       3912.55       3621.98       356.90 o
  -8  12  16       4907.62       5564.05       504.87 o
  -5  12  16       3666.77       3719.74       263.52 o
  -2  12  16       3283.91       4471.55       462.77 o
 -10  13  16        196.29        253.12       125.85 o
  -7  13  16        124.81        184.12       179.62 o
  -4  13  16       1198.70       1176.34       176.71 o
  -9  14  16        571.69        378.79       247.88 o
  -6  14  16          1.96         71.36       126.71 o
  -1   3  17      10929.97      10228.55       134.53 o
  -3   4  17        180.37        126.68        26.94 o
  -2   5  17        171.93        167.03        42.89 o
  -4   6  17          3.02        -31.01        31.01 o
  -1   6  17       7756.34       7226.61       352.11 o
  -6   7  17        141.91        162.05        37.44 o
  -3   7  17         56.68        119.83        44.91 o
  -5   8  17       1382.29       1590.29       117.33 o
  -2   8  17       2121.12       2051.83       210.43 o
  -7   9  17       2173.53       2267.71       111.26 o
  -4   9  17       2528.83       2955.91       152.00 o
  -9  10  17         47.72        -52.55        72.11 o
  -6  10  17       1295.85       1276.78       106.91 o
  -3  10  17        106.83          8.41       154.56 o
  -8  11  17       1130.71       1041.37       158.49 o
  -5  11  17       4576.35       4962.72       225.98 o
 -10  12  17        461.85        409.71       146.22 o
  -7  12  17        652.42        743.22       161.55 o
  -4  12  17        433.88        348.71       131.05 o
  -9  13  17        257.36        -19.49       115.74 o
  -6  13  17        123.22        203.11       117.95 o
  -3  13  17        170.11        111.39       214.43 o
   0   0  18      29598.58      27969.55       483.82 o
  -1   2  18       5254.77       5206.69        70.82 o
  -3   3  18       4060.66       3946.77        98.17 o
   0   3  18        920.45        875.36        73.80 o
  -2   4  18       3410.63       3362.57        66.44 o
  -4   5  18       3733.10       3709.04        75.63 o
  -1   5  18       2800.27       2759.50       118.33 o
  -6   6  18      13028.61      12925.36       234.76 o
  -3   6  18       3571.00       3626.21       124.32 o
  -5   7  18         20.36         50.45        34.13 o
  -2   7  18        337.03        407.66        87.89 o
  -7   8  18        236.50        314.07        58.05 o
  -4   8  18        600.21        757.28        77.16 o
  -1   8  18          5.01         13.92       139.24 o
  -9   9  18       1027.81       1107.99       162.99 o
  -6   9  18        747.16        389.36        89.84 o
  -3   9  18       1286.59       1501.69       253.53 o
  -8  10  18        139.71        117.72        78.10 o
  -5  10  18       1254.91       1123.69       140.74 o
  -2  10  18        443.57        269.68       181.03 o
 -10  11  18        951.89        994.46       222.85 o
  -7  11  18       2891.02       2796.72       230.59 o
  -4  11  18       2959.94       3200.14       317.78 o
  -9  12  18        274.86        260.09       127.82 o
  -6  12  18        140.71        -60.71       101.95 o
  -3  12  18         14.88        139.24       200.50 o
  -8  13  18         10.28        -12.57       120.13 o
  -5  13  18         54.99        -99.57       105.49 o
  -2   3  19        816.16        805.40        38.77 o
  -1   4  19       1540.37       1703.06        63.89 o
  -3   5  19       4266.76       4083.13        78.64 o
  -5   6  19       3603.70       3667.56        92.26 o
  -2   6  19        242.11        220.02       112.25 o
  -4   7  19          4.41         26.71        55.30 o
  -1   7  19         16.86         71.10       102.69 o
  -6   8  19       2668.14       2896.71       172.24 o
  -3   8  19        405.78        396.03        61.77 o
  -8   9  19       1491.43       1472.68       110.01 o
  -5   9  19        962.11        953.06       108.11 o
  -2   9  19          8.97        181.01       167.08 o
  -7  10  19        144.07        212.38        78.31 o
  -4  10  19         88.40        144.44       116.92 o
  -9  11  19        257.53         61.92       108.39 o
  -6  11  19        537.17        613.65       134.36 o
 -11  12  19        173.82        144.81       153.17 o
  -8  12  19        418.26        339.70       183.82 o
  -5  12  19         82.27        124.50       317.47 o
 -10  13  19         56.65        -44.56       167.09 o
  -7  13  19          1.89         69.99       124.10 o
  -4  13  19        204.58        174.98       122.57 o
   0   1  20      57425.54      53046.65       619.92 o
  -2   2  20      11712.11      11932.67       184.84 o
  -1   3  20       8792.80       8856.95       125.36 o
  -3   4  20      13475.96      13170.02       145.18 o
   0   4  20      37407.26      35689.16       497.23 o
  -5   5  20       5960.28       5566.48       351.80 o
  -2   5  20       2247.83       2259.42        75.35 o
  -4   6  20       3212.02       3238.84        92.32 o
  -1   6  20       3051.42       3042.79       199.53 o
  -6   7  20       7324.67       7683.38       157.48 o
  -3   7  20      12958.22      13074.59       326.89 o
  -8   8  20       1575.29       1801.38       185.38 o
  -5   8  20       1529.99       1441.38        95.38 o
  -2   8  20        211.18        204.78       119.93 o
  -7   9  20        928.37        922.56        96.44 o
  -4   9  20        424.33        647.78        99.21 o
  -1   9  20        684.59        838.40       231.19 o
  -9  10  20       1493.71       1609.24       177.18 o
  -6  10  20       8828.90       9610.55       268.34 o
  -3  10  20       9182.11       9074.03       486.11 o
 -11  11  20       7403.84       7185.11       457.79 o
  -8  11  20       4913.97       5238.90       394.69 o
  -5  11  20       2222.75       2471.92       306.55 o
 -10  12  20        834.98        454.03       194.98 o
  -7  12  20        654.49        508.85       147.91 o
  -4  12  20        620.40        693.99       217.25 o
  -9  13  20        409.93        240.98       140.80 o
  -6  13  20       1732.04       1692.22       202.07 o
  -1   2  21      13576.62      12825.30       137.13 o
  -2   4  21          1.83         19.97        27.59 o
  -4   5  21       7714.04       7439.64       108.43 o
  -1   5  21       1754.94       1915.91       108.96 o
  -3   6  21        124.99        121.28        47.93 o
  -5   7  21        177.23        274.36        48.36 o
  -2   7  21       1135.76       1460.27       160.47 o
  -7   8  21        594.31        582.65        99.49 o
  -4   8  21         10.34        -17.98        52.99 o
  -1   8  21         54.66         99.58       130.88 o
  -6   9  21        558.57        527.42       110.90 o
  -3   9  21         54.66         89.70       193.54 o
  -8  10  21        984.34       1053.21       149.66 o
  -5  10  21        862.51        765.25       176.88 o
 -10  11  21          9.26        125.31       161.51 o
  -7  11  21         50.76        249.37       118.10 o
  -4  11  21         60.68        -50.13       144.81 o
  -9  12  21        653.17        624.20       145.70 o
  -6  12  21       1646.59       1603.39       199.11 o
  -3  12  21       1560.84       1303.91       253.54 o
  -8  13  21        607.92        572.26       186.35 o
  -5  13  21        638.52        579.22       200.90 o
  -1   1  22       4375.46       4230.92       124.16 o
   0   2  22       5530.47       5374.16       139.86 o
  -2   3  22        316.89        307.26        31.31 o
  -4   4  22       2870.71       3045.16       110.97 o
  -1   4  22        128.83         78.92        32.51 o
  -3   5  22        720.32        752.16        46.10 o
   0   5  22       2657.27       2702.25       201.97 o
  -5   6  22        743.91        818.69        58.11 o
  -2   6  22        103.85        117.84        56.98 o
  -7   7  22       6520.81       6787.18       195.03 o
  -4   7  22       3674.30       3633.13       142.14 o
  -1   7  22        576.73        637.94       172.69 o
  -6   8  22        488.95        770.12        92.16 o
  -3   8  22          3.55        -53.32        53.32 o
   0   8  22        149.77        106.91       144.81 o
  -8   9  22         45.00        130.88       112.24 o
  -5   9  22        138.41        205.15       165.63 o
  -2   9  22         63.97         55.70       189.36 o
 -10  10  22       1380.84       1058.67       231.24 o
  -7  10  22       1645.71       1740.04       188.07 o
  -4  10  22        759.67        824.49       206.12 o
  -9  11  22        511.91        442.84       178.25 o
  -6  11  22        231.63        384.90       132.39 o
  -3  11  22         28.29       -139.24       139.24 o
  -8  12  22          0.26       -103.25       103.25 o
  -5  12  22         39.13         56.38       118.38 o
  -2  12  22          2.42        -94.68       144.80 o
  -1   3  23        867.51        905.62        48.41 o
  -3   4  23         35.24         46.82        28.81 o
  -2   5  23       1696.22       1786.15        89.78 o
  -4   6  23         15.05         69.09        40.64 o
  -1   6  23        974.11        803.85       140.01 o
  -6   7  23          2.30        -39.88        39.88 o
  -3   7  23        290.15         98.12        72.97 o
  -5   8  23       1160.15       1353.80       121.44 o
  -2   8  23       1085.83       1444.71       107.86 o
  -7   9  23         43.82         40.95        92.77 o
  -4   9  23        798.53        751.21       133.51 o
  -9  10  23        404.25        637.78       194.96 o
  -6  10  23        250.11        242.29       155.96 o
  -3  10  23        103.27       -125.32       125.32 o
  -8  11  23         89.29         65.41       115.08 o
  -5  11  23        473.75        381.57       192.18 o
  -2  11  23        926.77        788.31       206.13 o
  -7  12  23          1.95        -45.84       115.18 o
  -4  12  23        105.46         69.62       150.38 o
   0   0  24       5899.87       5857.18       240.10 o
  -1   2  24       2212.64       2016.14        72.45 o
  -3   3  24        426.45        435.91        62.32 o
   0   3  24        100.12        105.63        54.10 o
  -2   4  24       6329.94       6199.81       104.05 o
  -4   5  24       6086.06       6323.03       108.69 o
  -1   5  24       4390.06       4520.31       117.47 o
  -6   6  24       1414.45       1512.31       107.21 o
  -3   6  24       1450.80       1468.67       141.02 o
   0   6  24       1060.58       1355.55       310.62 o
  -5   7  24       7362.40       7021.78       175.23 o
  -2   7  24       2322.93       2207.42       126.69 o
  -7   8  24        728.39        581.56       110.51 o
  -4   8  24       2074.28       1773.90       117.87 o
  -1   8  24       2964.10       2736.29       362.39 o
  -9   9  24       2275.94       2689.30       317.70 o
  -6   9  24       5816.14       5758.14       308.98 o
  -3   9  24       2270.54       2363.31       289.84 o
  -8  10  24       2939.22       3960.96       398.60 o
  -5  10  24       3941.37       3471.61       354.13 o
  -2  10  24       2508.17       2539.00       309.36 o
 -10  11  24        926.14        760.45       217.27 o
  -7  11  24         28.86        -73.44       111.24 o
  -4  11  24         91.34        -80.76       139.24 o
  -6  12  24       1766.91       1911.10       476.46 o
  -2   3  25         11.13         13.17        34.61 o
  -1   4  25       1202.52       1276.41        62.66 o
  -3   5  25        597.56        496.08        51.32 o
  -5   6  25       4897.81       4469.00       119.03 o
  -2   6  25       3321.18       3340.00       125.11 o
  -4   7  25       1262.42       1287.03        90.75 o
  -1   7  25        183.84         45.54       114.54 o
  -6   8  25       3162.67       3210.12       169.88 o
  -3   8  25        563.66        516.69        82.01 o
  -8   9  25        988.52        929.07       152.52 o
  -5   9  25        525.75        796.57       214.46 o
  -2   9  25        150.96         97.47       139.24 o
  -7  10  25         98.14        110.58       110.20 o
  -4  10  25         21.52         16.71       153.16 o
  -9  11  25        189.10        325.83       197.73 o
  -6  11  25        369.19        199.91       125.30 o
  -3  11  25          5.77        114.17       175.44 o
  -5  12  25         93.90         16.71       181.01 o
   0   1  26       7697.29       7676.50       166.83 o
  -2   2  26      10312.91       9939.55       214.46 o
  -1   3  26       7072.76       6711.96       114.48 o
  -3   4  26       1116.38       1208.39        65.51 o
   0   4  26        104.68        147.27        59.92 o
  -5   5  26       2748.56       2962.94       125.15 o
  -2   5  26       5344.54       5337.11       127.36 o
  -4   6  26       1776.97       1655.76        94.05 o
  -1   6  26       4590.77       4009.08       245.20 o
  -6   7  26        142.77         75.75        48.31 o
  -3   7  26        152.26        110.33        65.91 o
   0   7  26        990.88       1197.84       270.21 o
  -8   8  26       1113.71       1746.67       270.22 o
  -5   8  26       1463.32       1418.78       115.10 o
  -2   8  26       3110.74       3237.02       158.45 o
  -7   9  26       1899.01       1644.03       273.08 o
  -4   9  26       3526.51       4363.32       393.12 o
  -9  10  26        735.55       1025.02       242.33 o
  -6  10  26          3.11       -100.25       169.87 o
  -3  10  26        124.66         -8.35       161.52 o
  -8  11  26        315.52        582.06       228.37 o
  -5  11  26        824.86        721.43       222.84 o
  -2  11  26       1531.72       1214.73       250.75 o
  -1   2  27       2269.48       2206.29        72.97 o
  -2   4  27       3773.00       3536.78        95.27 o
  -4   5  27       1432.85       1462.59        89.96 o
  -1   5  27        302.85        317.53        57.25 o
  -3   6  27        138.47        106.46        59.65 o
  -5   7  27         86.67        -13.43        55.91 o
  -2   7  27        658.44        684.97        98.91 o
  -7   8  27        102.89         50.25        85.53 o
  -4   8  27         74.53         74.38        98.27 o
  -1   8  27          7.67         47.63        94.27 o
  -6   9  27        549.49        448.42       200.54 o
  -3   9  27        132.09        306.33       178.23 o
  -8  10  27         10.85         33.42       164.30 o
  -5  10  27        129.35         64.05       155.95 o
  -2  10  27        426.81        428.90       200.53 o
  -7  11  27          0.89        138.60       137.84 o
  -4  11  27        196.96        239.50       183.80 o
  -1   1  28       3214.31       3372.10       122.12 o
   0   2  28       4531.81       4430.17       135.79 o
  -2   3  28       5445.21       5529.97       117.67 o
  -4   4  28       3364.57       4062.85       146.70 o
  -1   4  28       6166.15       6198.24       116.33 o
  -3   5  28        410.24        392.64        67.89 o
   0   5  28        478.83       1013.81       281.30 o
  -5   6  28        338.54        505.92        80.86 o
  -2   6  28        486.54        653.20        95.51 o
  -7   7  28       3324.46       3286.32       221.64 o
  -4   7  28       5152.38       5750.71       173.63 o
  -1   7  28       1327.14       1978.05       239.59 o
  -6   8  28        171.72        170.82        98.23 o
  -3   8  28        348.40        360.59       104.98 o
  -8   9  28        385.81        479.03       197.74 o
  -5   9  28        178.94        192.16       158.74 o
  -2   9  28        830.44        894.14       233.98 o
  -7  10  28       1742.30       1961.54       309.28 o
  -4  10  28        614.86        763.16       228.39 o
  -1  10  28        149.08       -144.81       144.81 o
  -6  11  28         42.19        -44.26       130.05 o
  -1   3  29        714.00        741.22        52.60 o
  -3   4  29         25.51         55.32        42.38 o
  -2   5  29         47.38         95.53        50.34 o
  -4   6  29        348.97        391.27        90.05 o
  -1   6  29       2118.11       2572.19       267.53 o
  -6   7  29          0.82         20.88        70.33 o
  -3   7  29        217.13        214.44       136.46 o
  -5   8  29        172.51        314.54       107.06 o
  -2   8  29        894.18        704.74       172.70 o
  -7   9  29          0.20        -97.46       153.16 o
  -4   9  29        195.70         38.99       158.74 o
  -6  10  29        282.13        353.69       200.52 o
  -3  10  29         15.16       -153.16       153.16 o
   0   0  30       4328.52       3990.64       239.25 o
  -1   2  30          4.79         19.31        36.77 o
  -3   3  30       7098.71       7013.06       221.98 o
   0   3  30       5100.26       4896.04       174.08 o
  -2   4  30        430.86        363.37        50.79 o
  -4   5  30       1587.71       1774.10       136.52 o
  -1   5  30        778.27        690.60       104.04 o
  -6   6  30       3531.66       4274.10       309.47 o
  -3   6  30       4477.79       4178.20       317.47 o
   0   6  30       2741.41       3350.35       314.97 o
  -5   7  30       1440.60       1508.91       156.02 o
  -2   7  30       1501.47       1805.41       234.03 o
  -7   8  30       2718.67       2529.12       244.37 o
  -4   8  30       3391.00       3378.88       298.30 o
  -1   8  30       2700.10       3071.47       298.23 o
  -6   9  30       1157.47       1158.88       245.15 o
  -5  10  30        514.71        239.52       186.61 o
  -2   3  31          1.28          3.28        41.12 o
  -1   4  31       1040.71       1002.99        70.68 o
  -3   5  31       2654.81       2516.03       154.85 o
  -5   6  31        775.92        755.20       122.52 o
  -2   6  31        847.61        543.18       169.92 o
  -4   7  31          5.08         38.99       125.31 o
  -1   7  31         36.85         91.90       147.59 o
  -6   8  31        906.46        832.88       181.06 o
  -3   8  31        203.55        359.25       144.81 o
   0   1  32       2448.21       2544.85       125.04 o
  -2   2  32         46.48        -14.31        58.09 o
  -1   3  32        170.71        116.23        48.96 o
  -3   4  32        270.03        312.93        63.05 o
   0   4  32       3018.87       2738.40       374.93 o
  -5   5  32          0.25         30.63       130.88 o
  -2   5  32         45.48          7.99        92.45 o
  -4   6  32         38.26         37.49        93.52 o
  -1   6  32        175.31        198.65       112.04 o
  -6   7  32          0.76        -59.63       111.39 o
  -3   7  32        287.20        398.25       158.74 o
   0   7  32       1246.02       1058.62       217.30 o
  -5   8  32          6.55        -47.34       122.53 o
  -2   8  32        563.63        573.75       175.47 o
  -1   2  33       1572.09       1643.85        93.31 o
  -2   4  33        132.68        192.26        59.99 o
  -4   5  33        758.69        702.24       104.51 o
  -1   5  33        581.01        582.66       103.30 o
  -3   6  33          7.44         37.29        72.17 o
  -5   7  33          0.98        -96.07        96.07 o
  -2   7  33          0.15         97.46       139.24 o
  -4   8  33        166.51        -41.77       130.89 o
  -1   8  33          7.47         64.05       144.81 o
  -1   1  34       5479.68       5255.38       213.01 o
   0   2  34       6067.02       6515.53       288.15 o
  -2   3  34       4541.01       4719.29       140.48 o
  -4   4  34        490.02        469.65        94.19 o
  -1   4  34       1350.00       1329.95        99.02 o
  -3   5  34       3425.60       3922.07       176.79 o
   0   5  34       4332.93       5499.29       401.57 o
  -5   6  34       2648.67       2781.69       208.79 o
  -2   6  34       2485.22       2447.01       206.89 o
  -7   7  34        154.00        222.79       161.52 o
  -4   7  34         57.44        103.04       133.67 o
  -1   7  34       1113.21       1164.99       208.93 o
  -3   8  34       2040.76       2276.59       270.29 o
  -1   3  35        711.43        814.87        92.82 o
  -3   4  35          7.19         81.78        61.43 o
  -2   5  35        629.32        429.00        83.85 o
  -4   6  35         92.92         80.22        82.23 o
  -1   6  35        434.41        396.88       129.58 o
  -3   7  35        191.09        263.36       239.50 o
   0   0  36       2211.84       3179.70       328.84 o
  -1   2  36        467.46        487.53        70.79 o
  -3   3  36        242.86        306.21        90.91 o
   0   3  36        170.74         69.88        77.16 o
  -2   4  36        950.67        961.17        93.03 o
  -4   5  36        704.02        715.66       111.31 o
  -1   5  36        303.42        121.52       121.10 o
  -3   6  36        102.29         60.92        87.96 o
  -2   3  37        284.01        151.43        62.35 o
  -1   4  37         21.33        -30.37        72.87 o
  -3   5  37         77.40        212.04        78.55 o
   0   1  38        558.89        366.26        95.48 o
  -2   2  38          0.77          2.68        80.67 o
  -1   3  38         11.34        -14.10        57.15 o
  -3   4  38        397.45        293.77       109.24 o
  -1   2  39        463.72        443.96        97.48 o
                                                
